# Supplementary material for: Disease-related p63 DBD mutations impair DNA binding by distinct mechanisms and varying degree
Source: Cell Death Dis. 2023 Apr 18;14(4):274. doi: 10.1038/s41419-023-05796-y (PMC10113246; doi:10.1038/s41419-023-05796-y)
Supplement: Supplementary file 10 — Supplementary Table S1 [file 41419_2023_5796_MOESM10_ESM.xlsx]

## Sheet: Reference p63 mutations
No	Citation	DOI	PubMed-ID	PMCID
1	Akahoshi, K., Sakazume, S., Kosaki, K., Ohashi, H. & Fukushima, Y. EEC syndrome type 3 with a heterozygous germline mutation in the P63 gene and B cell lymphoma. American journal of medical genetics. Part A 120A, 370–373; 10.1002/ajmg.a.20064 (2003).	10.1002/ajmg.a.20064	12838557
2	Almeida, H. L. de, van Steensel, M., Rocha, A., Caspary, P. & Meijer, R. ADULT syndrome: phenotype in a Brazilian family with the R298Q mutation. International Journal of Dermatology 58, e72-e75; 10.1111/ijd.14359 (2019).	10.1111/ijd.14359	30656674
3	Alves, L. U., Pardono, E., Otto, P. A. & Mingroni Netto, R. C. A novel c.1037C G (p.Ala346Gly) mutation in TP63 as cause of the ectrodactyly-ectodermal dysplasia and cleft lip/palate (EEC) syndrome. Genetics and Molecular Biology 38, 37–41; 10.1590/S1415-475738120140125 (2015).	10.1590/S1415-475738120140125	25983622	PMC4415559
4	Amiel, J. et al. TP63 gene mutation in ADULT syndrome. European journal of human genetics : EJHG 9, 642–645; 10.1038/sj.ejhg.5200676 (2001).	10.1038/sj.ejhg.5200676	11528512
5	Avitan-Hersh, E., Indelman, M., Bergman, R. & Sprecher, E. ADULT syndrome caused by a mutation previously associated with EEC syndrome. Pediatric Dermatology 27, 643–645; 10.1111/j.1525-1470.2010.01131.x (2010).	10.1111/j.1525-1470.2010.01131.x	21078104
6	Awotoye, W. et al. Whole-genome sequencing reveals de-novo mutations associated with nonsyndromic cleft lip/palate. Scientific reports 12; 10.1038/s41598-022-15885-1 (2022).	10.1038/s41598-022-15885-1	35817949	PMC9273634
7	Balci, S. et al. A 19-year follow-up of a patient with type 3 ectrodactyly-ectodermal dysplasia-clefting syndrome who developed non-Hodgkin lymphoma. Oral surgery, oral medicine, oral pathology, oral radiology, and endodontics 108, e91-5; 10.1016/j.tripleo.2009.04.043 (2009).	10.1016/j.tripleo.2009.04.043	19716498
8	Barbaro, V. et al. A novel de novo missense mutation in TP63 underlying germline mosaicism in AEC syndrome: implications for recurrence risk and prenatal diagnosis. American journal of medical genetics. Part A 158A, 1957–1961; 10.1002/ajmg.a.35414 (2012).	10.1002/ajmg.a.35414	22740388
9	Barrow, L. L. et al. Analysis of the p63 gene in classical EEC syndrome, related syndromes, and non-syndromic orofacial clefts. Journal of Medical Genetics 39, 559–566; 10.1136/jmg.39.8.559 (2002).	10.1136/jmg.39.8.559	12161593	PMC1735218
10	Bedeschi, M. F. et al. Acro-dermato-ungual-lacrimal-tooth-like syndrome: report of a family with variable expression. Clinical Dysmorphology 15, 239–241; 10.1097/01.mcd.0000220618.01144.6d (2006).	10.1097/01.mcd.0000220618.01144.6d	16957482
11	Berdón-Zapata, V. et al. p63 gene analysis in Mexican patients with syndromic and non-syndromic ectrodactyly. Journal of Orthopaedic Research 22, 1–5; 10.1016/S0736-0266(03)00166-9 (2004).	10.1016/S0736-0266(03)00166-9	14656652
12	Berk, D. R., Armstrong, N. L., Shinawi, M. & Whelan, A. J. ADULT syndrome due to an R243W mutation in TP63. International Journal of Dermatology 51, 693–696; 10.1111/j.1365-4632.2011.05375.x (2012).	10.1111/j.1365-4632.2011.05375.x	22607287
13	Berk, D. R., CRONE, K. & Bayliss, S. J. AEC syndrome caused by a novel p63 mutation and demonstrating erythroderma followed by extensive depigmentation. Pediatric Dermatology 26, 617–618; 10.1111/j.1525-1470.2009.00997.x (2009).	10.1111/j.1525-1470.2009.00997.x	19840326
14	Bertola, D. R. et al. AEC syndrome and CHAND syndrome: further evidence of clinical overlapping in the ectodermal dysplasias. Pediatric Dermatology 17, 218–221; 10.1046/j.1525-1470.2000.01756.x (2000).	10.1111/j.0009-9163.2004.00278.x	15200513
15	Bertola, D. R. et al. Molecular evidence that AEC syndrome and Rapp-Hodgkin syndrome are variable expression of a single genetic disorder. Clinical Genetics 66, 79–80; 10.1111/j.0009-9163.2004.00278.x (2004).	10.1046/j.1525-1470.2000.01756.x	10886756
16	Bestetti, I. et al. High-resolution array-CGH analysis on 46,XX patients affected by early onset primary ovarian insufficiency discloses new genes involved in ovarian function. Human reproduction (Oxford, England) 34, 574–583; 10.1093/humrep/dey389 (2019).	10.1093/humrep/dey389	30689869	PMC6389867
17	Bilal, M. et al. Sequence Variants in the WNT10B and TP63 Genes Underlying Isolated Split-Hand/Split-Foot Malformation. Genetic testing and molecular biomarkers 24, 600–607; 10.1089/gtmb.2020.0024 (2020).	10.1089/gtmb.2020.0024	32762550
18	Bougeard, G., Hadj-Rabia, S., Faivre, L., Sarafan-Vasseur, N. & Frébourg, T. The Rapp-Hodgkin syndrome results from mutations of the TP63 gene. European journal of human genetics : EJHG 11, 700–704; 10.1038/sj.ejhg.5201004 (2003).	10.1038/sj.ejhg.5201004	12939657
19	Bree, A. F. Clinical lessons learned from the International Research Symposium on Ankyloblepharon-Ectodermal Defects-Cleft Lip/Palate (AEC) syndrome. American journal of medical genetics. Part A 149A, 1894–1899; 10.1002/ajmg.a.32788 (2009).	10.1002/ajmg.a.32788	19676057
20	Brueggemann, F. B. & Bartsch, O. A recurrent TP63 mutation causing EEC3 and Rapp-Hodgkin syndromes. Clinical Dysmorphology 25, 50–53; 10.1097/MCD.0000000000000117 (2016).	10.1097/MCD.0000000000000117	26882220
21	Cabanillas, M. et al. A novel heterozygous point mutation in the p63 gene in a patient with ectodermal dysplasia associated with B-cell leukemia. Pediatric Dermatology 28, 707–710; 10.1111/j.1525-1470.2011.01474.x (2011).	10.1111/j.1525-1470.2011.01474.x	21906144
22	Cabiling, D. S., Yan, A. C., McDonald-McGinn, D. M., Zackai, E. H. & Kirschner, R. E. Cleft lip and palate repair in Hay-Wells/ankyloblepharon-ectodermal dysplasia-clefting syndrome. The Cleft palate-craniofacial journal : official publication of the American Cleft Palate-Craniofacial Association 44, 335–339; 10.1597/06-065 (2007).	10.1597/06-065	17477760
23	Celik, T. H. et al. A newborn with overlapping features of AEC and EEC syndromes. American journal of medical genetics. Part A 155A, 3100–3103; 10.1002/ajmg.a.34328 (2011).	10.1002/ajmg.a.34328	22065614
24	Celli, J. et al. Heterozygous germline mutations in the p53 homolog p63 are the cause of EEC syndrome. Cell 99, 143–153; 10.1016/s0092-8674(00)81646-3 (1999).	10.1016/s0092-8674(00)81646-3	10535733
25	Chacon-Camacho, O. F., Fuerte-Flores, B. I. & Zenteno, J. C. TP63 mutation in a patient with acro-dermo-ungual-lacrimal-tooth syndrome: Additional evidence of molecular overlap of the ADULT and EEC syndromes. American journal of medical genetics. Part A 170, 1635–1638; 10.1002/ajmg.a.37642 (2016).	10.1002/ajmg.a.37642	27028492
26	Chan, I., Harper, J. I., Mellerio, J. E. & McGrath, J. A. ADULT ectodermal dysplasia syndrome resulting from the missense mutation R298Q in the p63 gene. Clinical and Experimental Dermatology 29, 669–672; 10.1111/j.1365-2230.2004.01643.x (2004).	10.1111/j.1365-2230.2004.01643.x	15550149
27	Chan, I., McGrath, J. A. & Kivirikko, S. Rapp-Hodgkin syndrome and the tail of p63. Clinical and Experimental Dermatology 30, 183–186; 10.1111/j.1365-2230.2004.01715.x (2005).	10.1111/j.1365-2230.2004.01715.x	15725251
28	Chavan, R. N. et al. Somatic rearrangement of the TP63 gene preceding development of mycosis fungoides with aggressive clinical course. Blood Cancer Journal 4, e253; 10.1038/bcj.2014.73 (2014).	10.1038/bcj.2014.73	25325303	PMC4220651
29	Childs, A. J., Mabin, D. C. & Turnpenny, P. D. Ectrodactyly-ectodermal dysplasia-clefting syndrome presenting with bilateral choanal atresia and rectal stenosis. American journal of medical genetics. Part A 182, 1939–1943; 10.1002/ajmg.a.61628 (2020).	10.1002/ajmg.a.61628	32476291
30	Chiu, Y. E., Drolet, B. A., Duffy, K. J. & Holland, K. E. A case of ankyloblepharon, ectodermal dysplasia, and cleft lip/palate syndrome with ectrodactyly: are the p63 syndromes distinct after all? Pediatric Dermatology 28, 15–19; 10.1111/j.1525-1470.2009.00976.x (2011).	10.1111/j.1525-1470.2009.00976.x	19793345
31	Clements, S. E., Techanukul, T., Coman, D., Mellerio, J. E. & McGrath, J. A. Molecular basis of EEC (ectrodactyly, ectodermal dysplasia, clefting) syndrome: five new mutations in the DNA-binding domain of the TP63 gene and genotype-phenotype correlation. The British journal of dermatology 162, 201–207; 10.1111/j.1365-2133.2009.09496.x (2010).	10.1111/j.1365-2133.2009.09496.x	19903181
32	Clements, S. E. et al. Rapp-Hodgkin and Hay-Wells ectodermal dysplasia syndromes represent a variable spectrum of the same genetic disorder. The British journal of dermatology 163, 624–629; 10.1111/j.1365-2133.2010.09859.x (2010).	10.1111/j.1365-2133.2010.09859.x	20491771
33	Di Iorio, E. et al. Limbal stem cell deficiency and ocular phenotype in ectrodactyly-ectodermal dysplasia-clefting syndrome caused by p63 mutations. Ophthalmology 119, 74–83; 10.1016/j.ophtha.2011.06.044 (2012).	10.1016/j.ophtha.2011.06.044	21959367
34	Dianzani, I. et al. Rapp-Hodgkin and AEC syndromes due to a new frameshift mutation in the TP63 gene. Journal of Medical Genetics 40, e133; 10.1136/jmg.40.12.e133 (2003).	10.1136/jmg.40.12.e133	14684701	PMC1735338
35	Dishop, M. K., Bree, A. F. & Hicks, M. J. Pathologic changes of skin and hair in ankyloblepharon-ectodermal defects-cleft lip/palate (AEC) syndrome. American journal of medical genetics. Part A 149A, 1935–1941; 10.1002/ajmg.a.32826 (2009).	10.1002/ajmg.a.32826	19697429
36	Drut, R., Pollono, D. & Drut, R. M. Bilateral nephroblastoma in familial Hay-Wells syndrome associated with familial reticulate pigmentation of the skin. American Journal of Medical Genetics 110, 164–169; 10.1002/ajmg.10424 (2002).	10.1002/ajmg.10424	12116255
37	Duchatelet, S. et al. A TP63 Mutation Causes Prominent Alopecia with Mild Ectodermal Dysplasia. The Journal of investigative dermatology 140, 1103-1106.e4; 10.1016/j.jid.2019.06.154 (2020).	10.1016/j.jid.2019.06.154	31682841
38	Duijf, P. H. G. et al. Gain-of-function mutation in ADULT syndrome reveals the presence of a second transactivation domain in p63. Human molecular genetics 11, 799–804; 10.1093/hmg/11.7.799 (2002).	10.1093/hmg/11.7.799	11929852
39	Eisenkraft, A. et al. Clinical Variability in a Family with an Ectodermal Dysplasia Syndrome and a Nonsense Mutation in the TP63 Gene. Fetal and Pediatric Pathology 34, 400–406; 10.3109/15513815.2015.1095261 (2015).	10.3109/15513815.2015.1095261	26470833
40	Enriquez, A., Krivanek, M., Flöttmann, R., Peters, H. & Wilson, M. Recurrence of split hand/foot malformation, cleft lip/palate, and severe urogenital abnormalities due to germline mosaicism for TP63 mutation. American journal of medical genetics. Part A 170, 2372–2376; 10.1002/ajmg.a.37816 (2016).	10.1002/ajmg.a.37816	27351625
41	Ergin, H. et al. The EEC syndrome and SHFM: report of two cases and mutation analysis of p63 gene. The Turkish journal of pediatrics 52, 529–533 (2010).		21434540
42	Eter, N., Zerres, K., Propping, P., Roggenkämper, P. & Spitznas, M. Severe persistent nasolacrimal duct obstruction: a typical finding in ADULT syndrome. The British journal of ophthalmology 90, 1206–1207; 10.1136/bjo.2006.093088 (2006).	10.1136/bjo.2006.093088	16929068	PMC1857391
43	Fakhouri, W. D. et al. An etiologic regulatory mutation in IRF6 with loss- and gain-of-function effects. Human molecular genetics 23, 2711–2720; 10.1093/hmg/ddt664 (2014).	10.1093/hmg/ddt664	24442519	PMC3990169
44	Ferstl, P., Wohlfart, S. & Schneider, H. Sweating ability of patients with p63-associated syndromes. European Journal of Pediatrics 177, 1727–1731; 10.1007/s00431-018-3227-6 (2018).	10.1007/s00431-018-3227-6	30088137
45	Friedmann, I., Campagnolo, C., Chan, N., Hardy, G. & Saleh, M. TP63-mutation as a cause of prenatal lethal multicystic dysplastic kidneys. Molecular Genetics & Genomic Medicine 8, e1486; 10.1002/mgg3.1486 (2020).	10.1002/mgg3.1486	32881366	PMC7667318
46	Ganske, I. M. et al. Cleft Lip and Palate in Ectodermal Dysplasia. The Cleft palate-craniofacial journal : official publication of the American Cleft Palate-Craniofacial Association 58, 237–243; 10.1177/1055665620949124 (2021).	10.1177/1055665620949124	32864997
47	Garcia Bartels, N. et al. Hay-Wells syndrome in a child with mutation in the TP73L gene. Journal der Deutschen Dermatologischen Gesellschaft = Journal of the German Society of Dermatology : JDDG 5, 919–923; 10.1111/j.1610-0387.2007.06379.x (2007).	10.1111/j.1610-0387.2007.06379.x	17910675
48	Garza-Leon, M., León-Cachón, R. B. R., La Villafuerte-de Cruz, R. & Martínez-Treviño, D. A. Meibografía infrarroja y evaluación molecular de la mutación del gen p63 en un paciente mexicano con síndrome EEC. Archivos de la Sociedad Espanola de Oftalmologia 93, 562–566; 10.1016/j.oftal.2018.06.005 (2018).	10.1016/j.oftal.2018.06.005	30025988
49	Gawrych, E., Bińczak-Kuleta, A., Janiszewska-Olszowska, J. & Ciechanowicz, A. Ectrodactyly-ectodermal dysplasia-cleft syndrome (EEC syndrome) with a developmental delay caused by R304W mutation in the tp63 gene. Annales Academiae Medicae Stetinensis 59, 11–14 (2013).		24734328
50	Geng, H., Tang, D., Xu, C., He, X. & Zhang, Z. A Novel Missense Variant of TP63 Heterozygously Present in Split-Hand/Foot Malformation. BioMed research international 2020; 10.1155/2020/4215632 (2020).	10.1155/2020/4215632	33294441	PMC7714569
51	Giampietro, P. F., Baker, M. W., Basehore, M. J., Jones, J. R. & Seroogy, C. M. Novel Mutation in TP63 Associated with Ectrodactyly Ectodermal Dysplasia and Clefting Syndrome and T cell Lymphopenia. American journal of medical genetics. Part A 161A, 1432–1435; 10.1002/ajmg.a.35885 (2013).	10.1002/ajmg.a.35885	23613309	PMC5484633
52	Goldsmith, T. et al. A mutation in TP63 causing a mild ectodermal dysplasia phenotype. The Journal of investigative dermatology 134, 2277–2280; 10.1038/jid.2014.159 (2014).	10.1038/jid.2014.159	24675753
53	Gonzalez, F., Loidi, L. & Abalo-Lojo, J. M. Novel variant in the TP63 gene associated to ankyloblepharon-ectodermal dysplasia-cleft lip/palate (AEC) syndrome. Ophthalmic Genetics 38, 277–280; 10.1080/13816810.2016.1210649 (2017).	10.1080/13816810.2016.1210649	27485918
54	Guazzarotti, L. et al. Limb-mammary syndrome (LMS) associated with internal female genitalia dysgenesia: a new genotype/phenotype correlation? American journal of medical genetics. Part A 146A, 2001–2004; 10.1002/ajmg.a.32371 (2008).	10.1002/ajmg.a.32371	18627043
55	Guazzarotti, L. et al. A novel stop codon variant affecting ΔNp63 isoforms associated with non-syndromic limb-mammary phenotype and uterine cervix dysplasia. Clinical Genetics 99, 486–487; 10.1111/cge.13889 (2021).	10.1111/cge.13889	33258108
56	Hamada, T., Chan, I., Willoughby, C. E., Goudie, D. R. & McGrath, J. A. Common mutations in Arg304 of the p63 gene in ectrodactyly, ectodermal dysplasia, clefting syndrome: lack of genotype-phenotype correlation and implications for mutation detection strategies. The Journal of investigative dermatology 119, 1202–1203; 10.1046/j.1523-1747.2002.19526.x (2002).	10.1046/j.1523-1747.2002.19526.x	12445213
57	Han, D., Wu, H., Zhang, X.-x. & Feng, H.-l. Heterozygous TP63 mutation in a Chinese patient with ectrodactyly-ectodermal dysplasia clefting syndrome without clefting. Zhonghua kou qiang yi xue za zhi = Zhonghua kouqiang yixue zazhi = Chinese journal of stomatology 45, 767–769 (2010).		21211247
58	Hida, T. et al. Ankyloblepharon-ectodermal defects-cleft lip/palate syndrome: a case with a novel p63 mutation associated with abnormal keratohyalin granules. European journal of dermatology : EJD 24, 495–497; 10.1684/ejd.2014.2372 (2014).	10.1684/ejd.2014.2372	24898013
59	Holder-Espinasse, M., Martin-Coignard, D., Escande, F. & Manouvrier-Hanu, S. A new mutation in TP63 is associated with age-related pathology. European journal of human genetics : EJHG 15, 1115–1120; 10.1038/sj.ejhg.5201888 (2007).	10.1038/sj.ejhg.5201888	17609671
60	Hori, A., Migita, O., Isogawa, N., Takada, F. & Hata, K. A novel TP63 variant in a patient with ankyloblepharon-ectodermal defect-cleft lip/palate syndrome and Rapp-Hodgkin syndrome-like ectodermal dysplasia. Human genome variation 9, 17; 10.1038/s41439-022-00186-w (2022).	10.1038/s41439-022-00186-w	35595744	PMC9123001
61	Hurni, Y. et al. Spontaneous resolution of nonimmune hydrops fetalis in a fetus with TP63 gene mutation and LZTR1 gene variants. Clinical case reports 9; 10.1002/ccr3.4624 (2021).	10.1002/ccr3.4624	34401172	PMC8353418
62	Hyder, Z., Beale, V., O'Connor, R. & Clayton-Smith, J. Genitourinary malformations: an under-recognized feature of ectrodactyly, ectodermal dysplasia and cleft lip/palate syndrome. Clinical Dysmorphology 26, 78–82; 10.1097/MCD.0000000000000172 (2017).	10.1097/MCD.0000000000000172	28166087
63	Ianakiev, P. et al. Split-hand/split-foot malformation is caused by mutations in the p63 gene on 3q27. American Journal of Human Genetics 67, 59–66; 10.1086/302972 (2000).	10.1086/302972	10839977	PMC1287102
64	Janssens, S., Defoort, P., Vandenbroecke, C., Scheffer, H. & Mortier, G. Prune belly anomaly on prenatal ultrasound as a presenting feature of ectrodactyly-ectodermal dysplasia-clefting syndrome (EEC). Genetic counseling (Geneva, Switzerland) 19, 433–437 (2008).		19239089
65	Jin, J.-Y. et al. A novel mutation (c.1010GT; p.R337L) in TP63 as a cause of split-hand/foot malformation with hypodontia. The journal of gene medicine 21, e3122; 10.1002/jgm.3122 (2019).	10.1002/jgm.3122	31420900
66	Joseph, R. & Nath, S. G. Association of generalized aggressive periodontitis and ectrodactyly-ectodermal dysplasia-cleft syndrome. Indian Journal of Human Genetics 18, 259–262; 10.4103/0971-6866.100793 (2012).	10.4103/0971-6866.100793	23162310	PMC3491308
67	Julapalli, M. R., Scher, R. K., Sybert, V. P., Siegfried, E. C. & Bree, A. F. Dermatologic findings of ankyloblepharon-ectodermal defects-cleft lip/palate (AEC) syndrome. American journal of medical genetics. Part A 149A, 1900–1906; 10.1002/ajmg.a.32797 (2009).	10.1002/ajmg.a.32797	19681128
68	Kannu, P., Savarirayan, R., Ozoemena, L., White, S. M. & McGrath, J. A. Rapp-Hodgkin ectodermal dysplasia syndrome: the clinical and molecular overlap with Hay-Wells syndrome. American journal of medical genetics. Part A 140, 887–891; 10.1002/ajmg.a.31187 (2006).	10.1002/ajmg.a.31187	16532463
69	Kantaputra, P. N., Hamada, T., Kumchai, T. & McGrath, J. A. Heterozygous mutation in the SAM domain of p63 underlies Rapp-Hodgkin ectodermal dysplasia. Journal of dental research 82, 433–437; 10.1177/154405910308200606 (2003).	10.1177/154405910308200606	12766194
70	Kantaputra, P. N. et al. Mutation in SAM domain of TP63 is associated with nonsyndromic cleft lip and palate and cleft palate. American journal of medical genetics. Part A 155A, 1432–1436; 10.1002/ajmg.a.34011 (2011).	10.1002/ajmg.a.34011	21567929
71	Kawai, T. et al. A heterozygous mutation in the SAM domain of p63 underlies a mild form of ectodermal dysplasia. Journal of dermatological science 90, 360–363; 10.1016/j.jdermsci.2018.02.006 (2018).	10.1016/j.jdermsci.2018.02.006	29526522
72	Kawasaki De Araujo, T. et al. ADULT Phenotype and rs16864880 in the TP63 Gene: Two New Cases and Review of the Literature. Molecular Syndromology 8, 201–205; 10.1159/000470025 (2017).	10.1159/000470025	28690486	PMC5498955
73	Khandelwal, K. D. et al. Identification of a de novo variant in CHUK in a patient with an EEC/AEC syndrome-like phenotype and hypogammaglobulinemia. American journal of medical genetics. Part A 173, 1813–1820; 10.1002/ajmg.a.38274 (2017).	10.1002/ajmg.a.38274	28513979
74	Khandelwal, K. D. et al. Deletions and loss-of-function variants in TP63 associated with orofacial clefting. European journal of human genetics : EJHG 27, 1101–1112; 10.1038/s41431-019-0370-0 (2019).	10.1038/s41431-019-0370-0	30850703	PMC6777535
75	Kier-Swiatecka, E., Kock, M., Marker, P., Eiberg, H. & Kjaer, K. W. The ADULT-EEC spectrum: an R280C mutation with a borderline phenotype. American journal of medical genetics. Part A 143A, 891–894; 10.1002/ajmg.a.31654 (2007).	10.1002/ajmg.a.31654	17352394
76	Kosaki, R. et al. Split hand foot malformation with whorl-like pigmentary pattern: phenotypic expression of somatic mosaicism for the p63 mutation. American journal of medical genetics. Part A 146A, 2574–2577; 10.1002/ajmg.a.32415 (2008).	10.1034/j.1399-0004.2001.600411.x	11683779
77	Kosaki, R., Ohashi, H., Yoshihashi, H., Suzuki, T. & Kosaki, K. A de novo mutation (R279C) in the P63 gene in a patient with EEC syndrome. Clinical Genetics 60, 314–315; 10.1034/j.1399-0004.2001.600411.x (2001).	10.1002/ajmg.a.32415	18792980
78	Koubek, M. et al. A rare form of ankyloblepharon filiforme adnatum associated with the Hay-Wells syndrome and a c.1709TC mutation on the TP63 gene. Ophthalmic Genetics 39, 251–254; 10.1080/13816810.2017.1401091 (2018).	10.1080/13816810.2017.1401091	29140732
79	Lehmann, K., Mundlos, S. & Meinecke, P. An unusual combination of EEC syndrome and hypomelanosis Ito due to a p63 mutation. European Journal of Pediatrics 164, 530–531; 10.1007/s00431-005-1680-5 (2005).	10.1007/s00431-005-1680-5	15889277
80	Leoyklang, P., Siriwan, P. & Shotelersuk, V. A mutation of the p63 gene in non‐syndromic cleft lip. Journal of Medical Genetics 43, e28; 10.1136/jmg.2005.036442 (2006).	10.1136/jmg.2005.036442	16740912	PMC2564545
81	Liu, Y. et al. Identification of a Tp63 gene variant in an abortus with Ectrodactyly, Ectodermal dysplasia, Cleft lip/palate syndrome by whole-exome sequencing. Zhonghua yi xue yi chuan xue za zhi = Zhonghua yixue yichuanxue zazhi = Chinese journal of medical genetics 37, 139–141; 10.3760/cma.j.issn.1003-9406.2020.02.009 (2020).	10.3760/cma.j.issn.1003-9406.2020.02.009	32034739
82	Luo, T. et al. A novel mutation of p63 in a Chinese family with inherited syndactyly and adactylism. Mutation research 637, 182–189; 10.1016/j.mrfmmm.2007.08.010 (2008).	10.1016/j.mrfmmm.2007.08.010	17915261
83	Maas, S. M., Jong, T. P. V. M. de, Buss, P. & Hennekam, R. C. M. EEC syndrome and genitourinary anomalies: An update. American Journal of Medical Genetics 63, 472–478; 10.1002/(SICI)1096-8628(19960614)63:3<472::AID-AJMG11>3.0.CO;2-J (1996).	10.1002/(SICI)1096-8628(19960614)63:3<472::AID-AJMG11>3.0.CO;2-J	8737655
84	Maclean, K. et al. EEC syndrome, Arg227Gln TP63 mutation and micturition difficulties: Is there a genotype-phenotype correlation? American journal of medical genetics. Part A 143A, 1114–1119; 10.1002/ajmg.a.31664 (2007).	10.1002/ajmg.a.31664	17431922
85	Maillard, A. et al. P63-related disorders: Dermatological characteristics in 22 patients. Experimental Dermatology 28, 1190–1195; 10.1111/exd.14045 (2019).	10.1111/exd.14045	31585491
86	Mathorne, S. W. et al. Novel phenotype of syndromic premature ovarian insufficiency associated with TP63 molecular defect. Clinical Genetics 97, 779–784; 10.1111/cge.13725 (2020).	10.1111/cge.13725	32067224
87	McGrath, J. A. et al. Hay-Wells syndrome is caused by heterozygous missense mutations in the SAM domain of p63. Human molecular genetics 10, 221–229; 10.1093/hmg/10.3.221 (2001).	10.1093/hmg/10.3.221	11159940
88	Miao, M. et al. Identification of a novel heterozygous missense TP63 variant in a Chinese pedigree with split-hand/foot malformation. BMC medical genomics 15, 157; 10.1186/s12920-022-01311-y (2022).	10.1186/s12920-022-01311-y	35831859	PMC9281006
89	Mollerat, X. J. de et al. P63 mutations are not a major cause of non-syndromic split hand/foot malformation. Journal of Medical Genetics 40, 55–61; 10.1136/jmg.40.1.55 (2003).	10.1136/jmg.40.1.55	12525544	PMC1735259
90	Monti, P. et al. TP63 mutations are frequent in cutaneous melanoma, support UV etiology, but their role in melanomagenesis is unclear. Oncology Reports 38, 1985–1994; 10.3892/or.2017.5903 (2017).	10.3892/or.2017.5903	28849221	PMC5652947
91	Monti, P. et al. EEC- and ADULT-associated TP63 mutations exhibit functional heterogeneity toward P63 responsive sequences. Human Mutation 34, 894–904; 10.1002/humu.22304 (2013).	10.1002/humu.22304	23463580
92	Nanda, A., AlLafi, A., Wolf, S., Im AlMasry & Betz, R. TP63-related disorders: two case reports and a brief review of the literature. Dermatology online journal 27; 10.5070/D3271156088 (2021).	10.5070/D3271156088	35130400
93	Niculescu, L. et al. A Case of Ankyloblepharon-ectodermal Defects-cleft Lip/Palate-syndrome with Choanal Atresia and Skin Erosions: Phenotypic Variability of TP63-related Disorders. Acta dermato-venereologica 99, 111–112; 10.2340/00015555-2997 (2019).	10.2340/00015555-2997	29956718
94	O'Brien, K. E., Shorrock, J. & Bianchi, D. W. Prenatal diagnosis of acro-dermatoungual-lacrimal-tooth syndrome, a dominantly inherited ectrodactyly. Journal of ultrasound in medicine : official journal of the American Institute of Ultrasound in Medicine 21, 921–925; 10.7863/jum.2002.21.8.921 (2002).	10.7863/jum.2002.21.8.921	12164578
95	Okur, M. et al. EEC syndrome with a de novo mutation (c.953g a) on exon 7 of P63 gene: a case report. Genetic counseling (Geneva, Switzerland) 23, 483–485 (2012).		23431748
96	O'Quinn, J. R., Hennekam, R. C., Jorde, L. B. & Bamshad, M. Syndromic ectrodactyly with severe limb, ectodermal, urogenital, and palatal defects maps to chromosome 19. American Journal of Human Genetics 62, 130–135 (1998).		9443880	PMC1376811
97	Otsuki, Y. et al. Intermediate Phenotype between ADULT Syndrome and EEC Syndrome Caused by R243Q Mutation in TP63. Plastic and reconstructive surgery. Global open 4, e1185; 10.1097/GOX.0000000000001185 (2016).	10.1097/MD.0000000000022816	33126320	PMC7598809
98	Otsuki, Y. et al. EEC-LM-ADULT syndrome caused by R319H mutation in TP63 with ectrodactyly, syndactyly, and teeth anomaly: A case report. Medicine 99, e22816; 10.1097/MD.0000000000022816 (2020).	10.1097/GOX.0000000000001185	28293528	PMC5222673
99	Paranaíba, L. M. R. et al. Ectrodactyly-ectodermal dysplasia-clefting syndrome associated with p63 mutation and an uncommon phenotype. The Cleft palate-craniofacial journal : official publication of the American Cleft Palate-Craniofacial Association 47, 544–547; 10.1597/09-063 (2010).	10.1597/09-063	20180707
100	Patel, R., Singh, S. K., Bhattacharya, V. & Ali, A. Novel HOXD13 variants in syndactyly type 1b and type 1c, and a new spectrum of TP63-related disorders. Journal of human genetics 67, 43–49; 10.1038/s10038-021-00963-5 (2022).	10.1038/s10038-021-00963-5	34321610
101	Payne, A. S. et al. Two novel TP63 mutations associated with the ankyloblepharon, ectodermal defects, and cleft lip and palate syndrome: a skin fragility phenotype. Archives of Dermatology 141, 1567–1573; 10.1001/archderm.141.12.1567 (2005).	10.1001/archderm.141.12.1567	16365259
102	Pedersen, M. B. et al. DUSP22 and TP63 rearrangements predict outcome of ALK-negative anaplastic large cell lymphoma: a Danish cohort study. Blood 130, 554–557; 10.1182/blood-2016-12-755496 (2017).	10.1182/blood-2016-12-755496	28522440	PMC5533203
103	Peng, Y. et al. Whole genome sequencing reveals translocation breakpoints disrupting TP63 gene underlying split hand/foot malformation in a Chinese family. Molecular Genetics and Genomic Medicine 9, e1604; 10.1002/mgg3.1604 (2021).	10.1002/mgg3.1604	33471964	PMC8104154
104	Pozo, G., Canún, S., Kofman-Alfaro, S. & Zenteno, J. C. A de novo heterozygous point mutation in the p63 gene causing the syndrome of ectrodactyly, ectodermal dysplasia and facial clefting. British Journal of Dermatology 151, 930–932; 10.1111/j.1365-2133.2004.06185.x (2004).	10.1111/j.1365-2133.2004.06185.x	15491445
105	Pratsou, P. et al. Limited ectrodactyly, ectodermal dysplasia and cleft lip-palate syndrome with a p63 mutation, associated with linear and whorled naevoid hypermelanosis. Clinical and Experimental Dermatology 39, 266–268; 10.1111/ced.12259 (2014).	10.1111/ced.12259	24460914
106	Prontera, P. et al. An intermediate phenotype between Hay-Wells and Rapp-Hodgkin syndromes in a patient with a novel P63 mutation: confirmation of a variable phenotypic spectrum with a common aetiology. Genetic counseling (Geneva, Switzerland) 19, 397–402 (2008).		19239083
107	Prontera, P. et al. Cleft palate and ADULT phenotype in a patient with a novel TP63 mutation suggests lumping of EEC/LM/ADULT syndromes into a unique entity: ELA syndrome. 15524833 155A, 2746–2749; 10.1002/ajmg.a.34270 (2011).	10.1002/ajmg.a.34270	21990121
108	Propping, P., Friedl, W., Wienker, T. F., Uhlhaas, S. & Zerres, K. ADULT syndrome allelic to limb mammary syndrome (LMS)? American Journal of Medical Genetics 90, 179–182 (2000).		10607963
109	Propping, P. & Zerres, K. ADULT-syndrome: an autosomal-dominant disorder with pigment anomalies, ectrodactyly, nail dysplasia, and hypodontia. American Journal of Medical Genetics 45, 642–648; 10.1002/ajmg.1320450525 (1993).	10.1002/ajmg.1320450525	8456838
110	Ray, A. K. et al. TP63 mutation and clefting modifier genes in an EEC syndrome family. Clinical Genetics 66, 217–222; 10.1111/j.1399-0004.2004.00287.x (2004).	10.1111/j.1399-0004.2004.00287.x	15324320
111	Reisler, T. T., Patton, M. A. & Meagher, P. P. J. Further phenotypic and genetic variation in ADULT syndrome. American Journal of Medical Genetics, Part A 140, 2495–2500; 10.1002/ajmg.a.31482 (2006).	10.1002/ajmg.a.31482	17041931
112	Rinne, T., Bolat, E., Meijer, R., Scheffer, H. & van Bokhoven, H. Spectrum of p63 mutations in a selected patient cohort affected with ankyloblepharon-ectodermal defects-cleft lip/palate syndrome (AEC). 15524833 149A, 1948–1951; 10.1002/ajmg.a.32793 (2009).	10.1002/ajmg.a.32793	19676060
113	Rinne, T., Brunner, H. G. & van Bokhoven, H. p63-associated disorders. Cell cycle 6, 262–268; 10.4161/cc.6.3.3796 (2007).	10.4161/cc.6.3.3796	17224651
114	Rinne, T. et al. A novel translation re-initiation mechanism for the p63 gene revealed by amino-terminal truncating mutations in Rapp-Hodgkin/Hay-Wells-like syndromes. Human molecular genetics 17, 1968–1977; 10.1093/hmg/ddn094 (2008).	10.1093/hmg/ddn094	18364388
115	Rinne, T., Hamel, B., van Bokhoven, H. & Brunner, H. G. Pattern of p63 mutations and their phenotypes--update. American Journal of Medical Genetics, Part A 140, 1396–1406; 10.1002/ajmg.a.31271 (2006).	10.1002/ajmg.a.31271	16691622
116	Rinne, T. et al. Delineation of the ADULT syndrome phenotype due to arginine 298 mutations of the p63 gene. European Journal of Human Genetics 14, 904–910; 10.1038/sj.ejhg.5201640 (2006).	10.1038/sj.ejhg.5201640	16724007
117	Rosenberg, J. B., Butrus, S. & Bazemore, M. G. Ectrodactyly-ectodermal dysplasia-clefting syndrome causing blindness in a child. Journal of AAPOS : the official publication of the American Association for Pediatric Ophthalmology and Strabismus 15, 80–82; 10.1016/j.jaapos.2010.12.001 (2011).	10.1016/j.jaapos.2010.12.001	21397811
118	Ruml, J., Cuturilo, G., Lukac, M. & Peters, H. Ectodermal Defects and Anal Atresia in a Child with a TP63 Mutation--Expanding the Phenotypic Spectrum. Pediatric Dermatology 32, 421–422; 10.1111/pde.12395 (2015).	10.1111/pde.12395	25209878
119	Sahin, M. T., Türel-Ermertcan, A., Chan, I., McGrath, J. A. & Oztürkcan, S. Ectodermal dysplasia showing clinical overlap between AEC, Rapp-Hodgkin and CHAND syndromes. Clinical and Experimental Dermatology 29, 486–488; 10.1111/j.1365-2230.2004.01584.x (2004).	10.1111/j.1365-2230.2004.01584.x	15347331
120	Sawardekar, S. S. & Zaenglein, A. L. Ankyloblepharon-ectodermal dysplasia-clefting syndrome: a novel p63 mutation associated with generalized neonatal erosions. Pediatric Dermatology 28, 313–317; 10.1111/j.1525-1470.2010.01207.x (2011).	10.1111/j.1525-1470.2010.01207.x	20738799
121	Scapoli, L. et al. Genes causing clefting syndromes as candidates for non-syndromic cleft lip with or without cleft palate: a family-based association study. European Journal of Oral Sciences 116, 507–511; 10.1111/j.1600-0722.2008.00574.x (2008).	10.1111/j.1600-0722.2008.00574.x	19049519
122	Schindler, A. et al. Vomer aplasia in a patient carrying a de novo mutation of the TP63 gene (3q27). International Journal of Pediatric Otorhinolaryngology 77, 1606–1608; 10.1016/j.ijporl.2013.06.027 (2013).	10.1016/j.ijporl.2013.06.027	23906991
123	Schmetz, A. et al. Phenotype diversity associated with TP63 mutations. Journal der Deutschen Dermatologischen Gesellschaft = Journal of the German Society of Dermatology : JDDG 20, 872–875; 10.1111/ddg.14770 (2022).	10.1111/ddg.14770	35593033
124	Schmidt, J. et al. Familial cleft tongue caused by a unique translation initiation codon variant in TP63. European journal of human genetics : EJHG 30, 211–218; 10.1038/s41431-021-00967-x (2022).	10.1038/s41431-021-00967-x	34629465	PMC8821562
125	Scott, D. W. et al. TBL1XR1/TP63: a novel recurrent gene fusion in B-cell non-Hodgkin lymphoma. Blood 119, 4949–4952; 10.1182/blood-2012-02-414441 (2012).	10.1182/blood-2012-02-414441	22496164	PMC3367896
126	Serra, G. et al. Novel missense mutation of the TP63 gene in a newborn with Hay-Wells/Ankyloblepharon-Ectodermal defects-Cleft lip/palate (AEC) syndrome: clinical report and follow-up. Italian journal of pediatrics 47, 196; 10.1186/s13052-021-01152-y (2021).	10.1186/s13052-021-01152-y	34583755	PMC8479907
127	Serra, V. et al. Functional characterization of a novel TP63 mutation in a family with overlapping features of Rapp-Hodgkin/AEC/ADULT syndromes. 15524833 155A, 3104–3109; 10.1002/ajmg.a.34335 (2011).	10.1002/ajmg.a.34335	22069181	PMC3306552
128	Sharma, D. et al. Ectrodactyly, Ectodermal Dysplasia, Cleft Lip, and Palate (EEC Syndrome) with Tetralogy of Fallot: A Very Rare Combination. Frontiers in Pediatrics 3, 51; 10.3389/fped.2015.00051 (2015).	10.3389/fped.2015.00051	26137453	PMC4468833
129	Shibano, M. et al. Target Capture/Next-Generation Sequencing for Nonsyndromic Cleft Lip and Palate in the Japanese Population. The Cleft palate-craniofacial journal : official publication of the American Cleft Palate-Craniofacial Association 57, 80–87; 10.1177/1055665619857650 (2020).	10.1177/1055665619857650	31337262
130	Shotelersuk, V., Janklat, S., Siriwan, P. & Tongkobpetch, S. De novo missense mutation, S541Y, in the p63 gene underlying Rapp-Hodgkin ectodermal dysplasia syndrome. Clinical and Experimental Dermatology 30, 282–285; 10.1111/j.1365-2230.2005.01722.x (2005).	10.1111/j.1365-2230.2005.01722.x	15807690
131	Siegfried, E., Bree, A., Fete, M. & Sybert, V. P. Skin erosions and wound healing in ankyloblepharon-ectodermal defect-cleft lip and/or palate. Archives of Dermatology 141, 1591–1594; 10.1001/archderm.141.12.1591 (2005).	10.1001/archderm.141.12.1591	16365264
132	Simonazzi, G. et al. A novel p63 mutation in a fetus with ultrasound detection of split hand/foot malformation. Prenatal Diagnosis 32, 296–298; 10.1002/pd.2932 (2012).	10.1002/pd.2932	22430731
133	Simpson, A. et al. LADD syndrome with glaucoma is caused by a novel gene. Molecular Vision 23, 179–184 (2017).		28400699	PMC5373035
134	Slavotinek, A. M. et al. Acro-dermato-ungual-lacrimal-tooth (ADULT) syndrome: report of a child with phenotypic overlap with ulnar-mammary syndrome and a new mutation in TP63. American Journal of Medical Genetics, Part A 138A, 146–149; 10.1002/ajmg.a.30900 (2005).	10.1002/ajmg.a.30900	16114047
135	Sorasio, L., Biamino, E., Garelli, E., Ferrero, G. B. & Silengo, M. C. A novel H208D TP63 mutation in a familial case of ectrodactyly-ectodermal dysplasia-cleft lip/palate syndrome without clefting. Clinical and Experimental Dermatology 34, e726-8; 10.1111/j.1365-2230.2009.03451.x (2009).	10.1111/j.1365-2230.2009.03451.x	19663851
136	Sorasio, L. et al. AEC syndrome: further evidence of a common genetic etiology with Rapp-Hodgkin syndrome. 17697212 49, 520–522; 10.1016/j.ejmg.2006.05.003 (2006).	10.1016/j.ejmg.2006.05.003	16824815
137	South, A. P. et al. EEC (Ectrodactyly, Ectodermal dysplasia, Clefting) syndrome: heterozygous mutation in the p63 gene (R279H) and DNA-based prenatal diagnosis. British Journal of Dermatology 146, 216–220; 10.1046/j.1365-2133.2002.04638.x (2002).	10.1046/j.1365-2133.2002.04638.x	11903230
138	Sripathomsawat, W. et al. Phenotypic analysis of Arg227 mutations of TP63 with emphasis on dental phenotype and micturition difficulties in EEC syndrome. 15524833 155A, 228–232; 10.1002/ajmg.a.33768 (2011).	10.1002/ajmg.a.33768	21204238
139	Steele, J. A., Hansen, H., Arn, P. & Kwong, P. C. Spectrum of phenotypic manifestations from a single point mutation of the p63 gene, including new cutaneous and immunologic findings. Pediatric Dermatology 22, 415–419; 10.1111/j.1525-1470.2005.00105.x (2005).	10.1111/j.1525-1470.2005.00105.x	16190990
140	Su, P., Yuan, Y., Huang, Y., Wang, W. & Zhang, Z. Anorectal malformation associated with a mutation in the P63 gene in a family with split hand-foot malformation. International Journal of Colorectal Disease 28, 1621–1627; 10.1007/s00384-013-1725-6 (2013).	10.1007/s00384-013-1725-6	23736768	PMC3898126
141	Sun, H. & Wan, N. Analysis of clinical phenotypes and genetic variations in a Chinese family affected with craniofacial and skeletal deformities. Zhonghua yi xue yi chuan xue za zhi = Zhonghua yixue yichuanxue zazhi = Chinese journal of medical genetics 33, 768–772; 10.3760/cma.j.issn.1003-9406.2016.06.005 (2016).	10.3760/cma.j.issn.1003-9406.2016.06.005	27984602
142	Sutton, V. R. et al. Craniofacial and anthropometric phenotype in ankyloblepharon-ectodermal defects-cleft lip/palate syndrome (Hay-Wells syndrome) in a cohort of 17 patients. 15524833 149A, 1916–1921; 10.1002/ajmg.a.32791 (2009).	10.1002/ajmg.a.32791	19676059
143	Tajir, M., Lyahyai, J., Guaoua, S., El Alloussi, M. & Sefiani, A. Ankyloblepharon-ectodermal Defects-cleft Lip-palate Syndrome Due to a Novel Missense Mutation in the SAM Domain of the TP63 Gene. Balkan journal of medical genetics : BJMG 23, 95–98; 10.2478/bjmg-2020-0013 (2020).	10.2478/bjmg-2020-0013	32953416	PMC7474213
144	Tanpaiboon, P. et al. Expanding the phenotypic spectrum of acro-cardio-facial syndrome (ACFS): Exclusion of P63 mutation. 15524833 149A, 1749–1753; 10.1002/ajmg.a.32737 (2009).	10.1002/ajmg.a.32737	19606477
145	Tomková, H. et al. AEC syndrome caused by heterozygous mutation in the SAM domain of p63 gene. 11671122 20, 411–413; 10.1684/ejd.2010.0931 (2010).	10.1684/ejd.2010.0931	20156774
146	Tsutsui, K. et al. A novel p63 sterile alpha motif (SAM) domain mutation in a Japanese patient with ankyloblepharon, ectodermal defects and cleft lip and palate (AEC) syndrome without ankyloblepharon. British Journal of Dermatology 149, 395–399; 10.1046/j.1365-2133.2003.05423.x (2003).	10.1046/j.1365-2133.2003.05423.x	12932250
147	Tucker, E. J. et al. Dominant TP63 missense variants lead to constitutive activation and premature ovarian insufficiency. Human Mutation; 10.1002/humu.24432 (2022).	10.1002/humu.24432	35801529
148	Tucker, E. J. et al. TP63-truncating variants cause isolated premature ovarian insufficiency. Human Mutation 40, 886–892; 10.1002/humu.23744 (2019).	10.1002/humu.23744	30924587
149	Valenzise, M. et al. R298Q mutation of p63 gene in autosomal dominant ectodermal dysplasia associated with arrhythmogenic right ventricular cardiomyopathy. 17697212 51, 497–500; 10.1016/j.ejmg.2008.05.005 (2008).	10.1016/j.ejmg.2008.05.005	18603493
150	van Bokhoven, H. & Brunner, H. G. Splitting p63. American Journal of Human Genetics 71, 1–13; 10.1086/341450 (2002).	10.1086/323123	11462173	PMC1235479
151	van Bokhoven, H. et al. p63 Gene mutations in eec syndrome, limb-mammary syndrome, and isolated split hand-split foot malformation suggest a genotype-phenotype correlation. American Journal of Human Genetics 69, 481–492; 10.1086/323123 (2001).	10.1086/302246	9973291	PMC1377763
152	van Bokhoven, H. et al. Limb mammary syndrome: a new genetic disorder with mammary hypoplasia, ectrodactyly, and other Hand/Foot anomalies maps to human chromosome 3q27. American Journal of Human Genetics 64, 538–546; 10.1086/302246 (1999).	10.1086/341450	12037717	PMC384966
153	van der Zwaag, Paul A., Jongbloed, J. D. H., van den Berg, Maarten P., Jonkman, M. F. & van Tintelen, J. P. Letter regarding the article: "R298Q mutation of p63 gene in autosomal dominant ectodermal dysplasia associated with arrhythmogenic right ventricular cardiomyopathy" by Valenzise et al. European journal of medical genetics 52, 277; 10.1016/j.ejmg.2009.01.003 (2009).	10.1016/j.ejmg.2009.01.003	19450441
154	van Zelst-Stams, W. A. G. & van Steensel, M. A. M. A novel TP63 mutation in family with ADULT syndrome presenting with eczema and hypothelia. 15524833 149A, 1558–1560; 10.1002/ajmg.a.32881 (2009).	10.1002/ajmg.a.32881	19530185
155	Vasmatzis, G. et al. Genome-wide analysis reveals recurrent structural abnormalities of TP63 and other p53-related genes in peripheral T-cell lymphomas. Blood 120, 2280–2289; 10.1182/blood-2012-03-419937 (2012).	10.1182/blood-2012-03-419937	22855598	PMC5070713
156	Vera-Carbonell, A. et al. Rapp-Hodgkin syndrome and SHFM1 patients: delineating the p63-Dlx5/Dlx6 pathway. Gene 497, 292–297; 10.1016/j.gene.2012.01.088 (2012).	10.1016/j.gene.2012.01.088	22342398
157	Wang, X., Yang, J., Tao, A.-l., Yang, W.-l. & Zhang, H.-j. Mutation analysis of p63 gene in the first Chinese family with ADULT syndrome. Chinese Medical Journal 122, 1867–1871 (2009).		19781362
158	Wawrzycki, B. et al. Ectrodactyly-ectodermal dysplasia-clefting syndrome with unusual cutaneous vitiligoid and psoriasiform lesions due to a novel single point TP63 gene mutation. 1642395X 36, 358–364; 10.5114/ada.2018.73437 (2019).	10.5114/ada.2018.73437	31333354	PMC6640015
159	Wei, J. et al. Analysis of large phenotypic variability of EEC and SHFM4 syndromes caused by K193E mutation of the TP63 gene. PLoS ONE 7, e35337; 10.1371/journal.pone.0035337 (2012).	10.1371/journal.pone.0035337	22574117	PMC3344828
160	Wenger, T. et al. Expanding the phenotypic spectrum of TP63-related disorders including the first set of monozygotic twins. 15524833 176, 75–81; 10.1002/ajmg.a.38516 (2018).	10.1002/ajmg.a.38516	29130604
161	Wessagowit, V., Mellerio, J. E., Pembroke, A. C. & McGrath, J. A. Heterozygous germline missense mutation in the p63 gene underlying EEC syndrome. Clinical and Experimental Dermatology 25, 441–443; 10.1046/j.1365-2230.2000.00683.x (2000).	10.1046/j.1365-2230.2000.00683.x	11012604
162	Whittington, A., Stein, S. & Kenner-Bell, B. Acro-Dermato-Ungual-Lacrimal-Tooth Syndrome: An Uncommon Member of the Ectodermal Dysplasias. Pediatric Dermatology 33, e322-6; 10.1111/pde.12938 (2016).	10.1111/pde.12938	27469932
163	Xu, T. et al. Identification of a novel TP63 mutation causing nonsyndromic cleft lip with or without cleft palate. BMC medical genomics 14, 53; 10.1186/s12920-021-00903-4 (2021).	10.1186/s12920-021-00903-4	33622322	PMC7903685
164	Yang, Y., Huang, L.-Y., Han, J. & Li, D.-Z. Prenatal diagnosis of Ectrodactyly-Ectodermal dysplasia-Cleft (EEC) syndrome in a Chinese woman with a TP63 mutation. 18727654 213, 146–147; 10.1016/j.ejogrb.2017.04.012 (2017).	10.3892/mmr.2018.8838	29620206	PMC5983954
165	Yang, X., Lin, X., Zhu, Y., Luo, J. & Lin, G. Genetic analysis of a congenital split‑hand/split‑foot malformation 4 pedigree. Molecular Medicine Reports 17, 7553–7558; 10.3892/mmr.2018.8838 (2018).	10.1016/j.ejogrb.2017.04.012	28420484
166	Yin, W., Song, Y., Du, Y. & Bian, Z. Differentially Expressed Genes in EEC and LMS Syndromes. PLoS ONE 10, e0129432; 10.1371/journal.pone.0129432 (2015).	10.1177/0022034510366804	20410354
167	Yin, W. et al. TP63 gene mutations in Chinese P63 syndrome patients. Journal of dental research 89, 813–817; 10.1177/0022034510366804 (2010).	10.1371/journal.pone.0129432	26075610	PMC4468125
168	Zenteno, J. C., Berdón-Zapata, V., Kofman-Alfaro, S. & Mutchinick, O. M. Isolated ectrodactyly caused by a heterozygous missense mutation in the transactivation domain of TP63. American Journal of Medical Genetics, Part A 134A, 74–76; 10.1002/ajmg.a.30277 (2005).	10.1002/ajmg.a.30277	15736220
169	Zhang, Z. et al. Ankyloblepharon-ectodermal dysplasia-clefting syndrome misdiagnosed as epidermolysis bullosa and congenital ichthyosiform erythroderma: Case report and review of published work. Journal of Dermatology 46, 422–425; 10.1111/1346-8138.14837 (2019).	10.1111/1346-8138.14837	30809829
170	Zheng, J. et al. Tooth defects of EEC and AEC syndrome caused by heterozygous TP63 mutations in three Chinese families and genotype-phenotype correlation analyses of TP63-related disorders. Molecular Genetics and Genomic Medicine 7, e704; 10.1002/mgg3.704 (2019).	10.1002/mgg3.704	31050217	PMC6565570

## Sheet: p63 mutations
Mutation	Codon (TAp63)	Codon (TA*p63)	Codon (ΔNp63)	n (Families)	n (Patients)	Frequency (Families) [%]	Frequency (Patients) [%]
Gene deletion				3	17	0.30303	1.07198
Gene translocation				1	3	0.30303	0.459418
Gene duplication				1	2	0.30303	0.306279
M1*I [TA*p63 specific]		1		1	6	0.30303	0.918836
Y18*C [TA*p63 specific]		18		1	1	0.30303	0.153139
R58C [TA*/GTA/TAp63 specific]	58	97		1	1	0.30303	0.153139
R58P [TA*/GTA/TAp63 specific]	58	97		1	1	0.30303	0.153139
Y3'X [ΔNp63 specific]			3	1	3	0.30303	0.459418
N6'H [ΔNp63 specific]			6	1	1	0.30303	0.153139
26delA [ΔNp63 specific]			9	1	1	0.30303	0.153139
Q9'X [ΔNp63 specific]			9	1	1	0.30303	0.153139
Q11'X [ΔNp63 specific]			11	1	2	0.30303	0.306279
Q71X	71	110	16	2	13	0.606061	1.99081
G76W	76	115	21	1	27	0.30303	4.13476
S90L	90	129	35	1	1	0.30303	0.153139
S90W	90	129	35	≥1	≥1	0.30303	0.153139
A111T	111	150	56	1	2	0.30303	0.306279
P127L	127	166	72	1	2	0.30303	0.306279
S128F	128	167	73	1	3	0.30303	0.459418
G134D	134	173	79	≥3	≥3	0.909091	0.459418
G134V	134	173	79	2	2	0.606061	0.306279
452DelCCACCTGG	151	190	96	1	1	0.30303	0.153139
W153R	153	192	98	1	14	0.30303	2.14395
154-155InsR	154	193	99	1	1	0.30303	0.153139
K161E	161	200	106	1	1	0.30303	0.153139
L162P	162	201	107	1	2	0.30303	0.306279
Y163C	163	202	108	1	1	0.30303	0.153139
Y163D	163	202	108	1	1	0.30303	0.153139
V185I	185	224	130	1	1	0.30303	0.153139
Y192C	192	231	137	≥3	≥3	0.909091	0.459418
Y192D	192	231	137	≥1	≥1	0.30303	0.153139
K193E	193	232	138	2	11	0.606061	1.68453
K194E	194	233	139	1	21	0.30303	3.21593
V202M	202	241	147	2	2	0.606061	0.306279
R204?	204	243	149	2	2	0.606061	0.306279
R204L	204	243	149	1	1	0.30303	0.153139
R204Q	204	243	149	12	≥20	3.63636	3.06279
R204W	204	243	149	15	21	4.54545	3.21593
H208D	208	247	153	1	4	0.30303	0.612557
H208L	208	247	153	1	1	0.30303	0.153139
H208R	208	247	153	3	5	0.909091	0.765697
H208Y	208	247	153	1	1	0.30303	0.153139
R227P	227	266	172	1	2	0.30303	0.306279
R227Q	227	266	172	≥14	≥58	4.24242	8.88208
E229K	229	268	174	1	1	0.30303	0.153139
S246Del	246	285	191	1	1	0.30303	0.153139
M268I	268	307	213	1	4	0.30303	0.612557
C269Y	269	308	214	1	2	0.30303	0.306279
S271T	271	310	216	1	2	0.30303	0.306279
S272N	272	311	217	2	2	0.606061	0.306279
S272T	272	311	217	2	2	0.606061	0.306279
C273Y	273	312	218	1	1	0.30303	0.153139
G275E	275	314	220	1	1	0.30303	0.153139
M277I	277	316	222	1	2	0.30303	0.306279
R279C	279	318	224	≥8	12	2.42424	1.83767
R279H	279	318	224	19	≥27	5.75758	4.13476
R279Q	279	318	224	1	1	0.30303	0.153139
R279S	279	318	224	2	2	0.606061	0.306279
R280C	280	319	225	16	55	4.84848	8.42266
R280H	280	319	225	4	4	1.21212	0.612557
R280S	280	319	225	1	2	0.30303	0.306279
I285Del	285	324	230	1	1	0.30303	0.153139
Q294X	294	333	239	1	1	0.30303	0.153139
R298G	298	337	243	1	3	0.30303	0.459418
R298L	298	337	243	1	4	0.30303	0.612557
R298Q	298	337	243	9	27	2.72727	4.13476
R304G	304	343	249	1	3	0.30303	0.459418
R304P	304	343	249	1	1	0.30303	0.153139
R304Q	304	343	249	≥24	≥37	7.27273	5.66616
R304W	304	343	249	11	≥12	3.33333	1.83767
C306R	306	345	251	1	1	0.30303	0.153139
C306Y	306	345	251	2	2	0.606061	0.306279
A307D	307	346	252	1	2	0.30303	0.306279
A307G	307	346	252	1	3	0.30303	0.459418
C308F	308	347	253	1	1	0.30303	0.153139
C308S	308	347	253	1	1	0.30303	0.153139
C308Y	308	347	253	2	2	0.606061	0.306279
P309S	309	348	254	1	1	0.30303	0.153139
G310E	310	349	255	1	5	0.30303	0.765697
R311G	311	350	256	2	2	0.606061	0.306279
D312E	312	351	257	2	3	0.606061	0.459418
D312G	312	351	257	1	1	0.30303	0.153139
D312H	312	351	257	1	1	0.30303	0.153139
D312N	312	351	257	3	4	0.909091	0.612557
R313G	313	352	258	≥2	≥2	0.606061	0.306279
A315E	315	354	260	≥1	≥1	0.30303	0.153139
D316H	316	355	261	1	1	0.30303	0.153139
V366M	366	405	311	1	1	0.30303	0.153139
R369H	369	408	314	1	1	0.30303	0.153139
Q403X	403	442	348	1	4	0.30303	0.612557
1217-1220DelACTT	406	445	351	1	3	0.30303	0.459418
3'ss intron 10/exon 11	411	450	356	1	3	0.30303	0.459418
R425W [p63γ specific]	425	464	370	1	1	0.30303	0.153139
R448C	448	487	393	1	1	0.30303	0.153139
1456InsA	485	524	430	1	1	0.30303	0.153139
S509I	509	548	454	1	1	0.30303	0.153139
I510T	510	549	455	2	2	0.606061	0.306279
F513S	513	552	458	1	1	0.30303	0.153139
F513V	513	552	458	3	3	0.909091	0.459418
L514F	514	553	459	1	1	0.30303	0.153139
L514S	514	553	459	1	1	0.30303	0.153139
L514V	514	553	459	1	1	0.30303	0.153139
G518V	518	557	463	≥1	≥1	0.30303	0.153139
C522G	522	561	467	1	1	0.30303	0.153139
C522R	522	561	467	1	1	0.30303	0.153139
C522W	522	561	467	1	1	0.30303	0.153139
L523P	523	562	468	1	2	0.30303	0.306279
1572InsA	524	563	469	1	1	0.30303	0.153139
1576-1577DelTT	526	565	471	1	1	0.30303	0.153139
F526C	526	565	471	1	1	0.30303	0.153139
F526L	526	565	471	≥1	2	0.30303	0.306279
G530V	530	569	475	1	1	0.30303	0.153139
G530W	530	569	475	1	1	0.30303	0.153139
L531P	531	570	476	2	2	0.606061	0.306279
T533P	533	572	478	1	2	0.30303	0.306279
534-535InsF	534	573	479	1	1	0.30303	0.153139
Q536L	536	575	481	1	2	0.30303	0.306279
I537N	537	576	482	1	1	0.30303	0.153139
I537T	537	576	482	9	≥10	2.72727	1.53139
S541F	541	580	486	≥1	≥1	0.30303	0.153139
S541P	541	580	486	1	1	0.30303	0.153139
S541Y	541	580	486	1	1	0.30303	0.153139
D544V	544	583	489	2	2	0.606061	0.306279
D544Y	544	583	489	1	1	0.30303	0.153139
L545P	545	584	490	2	2	0.606061	0.306279
I550M	550	589	495	1	1	0.30303	0.153139
I550S	550	589	495	1	1	0.30303	0.153139
P551H	551	590	496	1	1	0.30303	0.153139
P551K	551	590	496	≥1	2	0.30303	0.306279
P551L	551	590	496	2	2	0.606061	0.306279
P551T	551	590	496	1	1	0.30303	0.153139
R555P	555	594	500	2	2	0.606061	0.306279
R555X	555	594	500	1	1	0.30303	0.153139
I558F	558	597	503	1	1	0.30303	0.153139
I558T	558	597	503	≥3	≥3	0.909091	0.459418
W559X	559	598	504	1	1	0.30303	0.153139
G561D	561	600	506	≥4	11	1.21212	1.68453
G561R	561	600	506	1	1	0.30303	0.153139
G561V	561	600	506	≥1	2	0.30303	0.306279
I562N	562	601	507	1	1	0.30303	0.153139
L563P	563	602	508	1	1	0.30303	0.153139
D564H	564	603	509	3	5	0.909091	0.765697
1697DelG	566	605	511	1	2	0.30303	0.306279
1709DelA	570	609	515	1	1	0.30303	0.153139
1716 11-bp duplication (CTCCCCTTCTC)	572	611	517	1	1	0.30303	0.153139
1721DelC	574	613	519	2	3	0.606061	0.459418
1742DelC	581	620	526	1	≥1	0.30303	0.153139
1743-1744DelAA	581	620	526	1	1	0.30303	0.153139
1783DelC	595	634	540	1	4	0.30303	0.612557
1787DelG	596	635	541	2	2	0.606061	0.306279
G596V	596	635	541	1	11	0.30303	1.68453
R598L	598	637	543	1	5	0.30303	0.765697
D601V	601	640	546	1	1	0.30303	0.153139
A602V	602	641	547	1	2	0.30303	0.306279
R604X	604	643	549	1	6	0.30303	0.918836
R608C	608	647	553	1	1	0.30303	0.153139
1846DelC	616	655	561	≥1	3	0.30303	0.459418
1859DelA	620	659	565	≥2	≥4	0.606061	0.612557
K632X	632	671	577	1	1	0.30303	0.153139
Q634X	634	673	579	1	1	0.30303	0.153139
E639X	639	678	584	1	≥1	0.30303	0.153139

## Sheet: p63 mutations per codon
Mutation	Codon (TAp63)	Codon (TA*p63)	Codon (ΔNp63)	Associated disease	n (Families)	n (Patients)	Frequency (Families) [%]	Frequency (Patients) [%]
Gene deletion				nsOFC	3	17	0.30303	1.07198
Gene translocation				SHFM4	1	3	0.30303	0.459418
Gene duplication				POI	1	2	0.30303	0.306279
M1*I [TA*p63 specific]		1		NA	1	6	0.30303	0.918836
Y18*C [TA*p63 specific]		18		POI	1	1	0.30303	0.153139
R58C/P [TA*/GTA/TA/p63 specific]	58	97		SHFM4; POI	2	2	0.606061	0.306279
Y3'X [ΔNp63 specific]			3	NA	1	3	0.30303	0.459418
N6'H [ΔNp63 specific]			6	ELA	1	1	0.30303	0.153139
Q9'X; 26delA [ΔNp63 specific]			9	NA; AEC/RHS	2	2	0.606061	0.306279
Q11'X [ΔNp63 specific]			11	AEC/RHS	1	2	0.30303	0.306279
Q71X	71	110	16	AEC/RHS	2	13	0.606061	1.99081
G76W	76	115	21	ELA	1	27	0.30303	4.13476
S90L/W	90	129	35	nsOFC; ELA	≥2	≥2	0.606061	0.306279
A111T	111	150	56	NA	1	2	0.30303	0.306279
P127L	127	166	72	ELA	1	2	0.30303	0.306279
S128F	128	167	73	ELA	1	3	0.30303	0.459418
G134D/V	134	173	79	ELA	≥5	≥5	1.51515	0.765697
452DelCCACCTGG	151	190	96	nsOFC	1	1	0.30303	0.153139
W153R	153	192	98	NA	1	14	0.30303	2.14395
154-155InsR	154	193	99	ELA	1	1	0.30303	0.153139
K161E	161	200	106	SHFM4	1	1	0.30303	0.153139
L162P	162	201	107	ELA	1	2	0.30303	0.306279
Y163C/D	163	202	108	ELA	2	2	0.606061	0.306279
V185I	185	224	130	nsOFC	1	1	0.30303	0.153139
Y192C/D	192	231	137	ELA	≥4	≥4	1.21212	0.612557
K193E	193	232	138	SHFM4	2	11	0.606061	1.68453
K194E	194	233	139	SHFM4	1	21	0.30303	3.21593
V202M	202	241	147	ELA	2	2	0.606061	0.306279
R204L/Q/W/?	204	243	149	ELA	30	≥44	9.09091	6.73813
H208D/L/R/Y	208	247	153	ELA	6	11	1.81818	1.68453
R227P/Q	227	266	172	ELA	≥15	≥60	4.54545	9.18836
E229K	229	268	174	AEC/RHS	1	1	0.30303	0.153139
S246Del	246	285	191	ELA	1	1	0.30303	0.153139
M268I	268	307	213	SHFM4	1	4	0.30303	0.612557
C269Y	269	308	214	ELA	1	2	0.30303	0.306279
S271T	271	310	216	ELA	1	2	0.30303	0.306279
S272N/T	272	311	217	ELA	4	4	1.21212	0.612557
C273Y	273	312	218	ELA	1	1	0.30303	0.153139
G275E	275	314	220	ELA	1	1	0.30303	0.153139
M277I	277	316	222	SHFM4	1	2	0.30303	0.306279
R279C/H/Q/S	279	318	224	ELA	≥30	≥42	9.09091	6.43185
R280C/H/S	280	319	225	ELA	21	61	6.36364	9.3415
I285Del	285	324	230	ELA	1	1	0.30303	0.153139
Q294X	294	333	239	nsOFC	1	1	0.30303	0.153139
R298G/L/Q	298	337	243	ELA	11	34	3.33333	5.20674
R304G	304	343	249	ELA	≥37	≥53	11.2121	8.11639
C306R	306	345	251	ELA	3	3	0.909091	0.459418
A307D/G	307	346	252	ELA	2	5	0.606061	0.765697
C308F/S/Y	308	347	253	ELA	4	4	1.21212	0.612557
P309S	309	348	254	ELA	1	1	0.30303	0.153139
G310E	310	349	255	SHFM4	1	5	0.30303	0.765697
R311G	311	350	256	ELA	2	2	0.606061	0.306279
D312E/G/H/N	312	351	257	ELA	7	9	2.12121	1.37825
R313G	313	352	258	ELA	≥2	≥2	0.606061	0.306279
A315E	315	354	260	ELA	≥1	≥1	0.30303	0.153139
D316H	316	355	261	AEC/RHS	1	1	0.30303	0.153139
V366M	366	405	311	nsOFC	1	1	0.30303	0.153139
R369H	369	408	314	nsOFC	1	1	0.30303	0.153139
Q403X	403	442	348	nsOFC	1	4	0.30303	0.612557
1217-1220DelACTT	406	445	351	ELA	1	3	0.30303	0.459418
3'ss intron 10/exon 11	411	450	356	AEC/RHS	1	3	0.30303	0.459418
R425W [gamma specific]	425	464	370	nsOFC	1	1	0.30303	0.153139
R448C	448	487	393	nsOFC	1	1	0.30303	0.153139
1456InsA	485	524	430	AEC/RHS	1	1	0.30303	0.153139
S509I	509	548	454	AEC/RHS	1	1	0.30303	0.153139
I510T	510	549	455	AEC/RHS	2	2	0.606061	0.306279
F513S/V	513	552	458	AEC/RHS	4	4	1.21212	0.612557
L514F/S/V	514	553	459	AEC/RHS	3	3	0.909091	0.459418
G518V	518	557	463	AEC/RHS	≥1	≥1	0.30303	0.153139
C522G/R/W	522	561	467	AEC/RHS	3	3	0.909091	0.459418
L523P	523	562	468	AEC/RHS	1	2	0.30303	0.306279
1572InsA	524	563	469	ELA	1	1	0.30303	0.153139
F526C/L; 1576-1577DelTT	526	565	471	AEC/RHS; ELA	≥3	4	0.909091	0.612557
G530V/W	530	569	475	AEC/RHS	2	2	0.606061	0.306279
L531P	531	570	476	AEC/RHS	2	2	0.606061	0.306279
T533P	533	572	478	AEC/RHS	1	2	0.30303	0.306279
534-535InsF	534	573	479	AEC/RHS	1	1	0.30303	0.153139
Q536L	536	575	481	AEC/RHS	1	2	0.30303	0.306279
I537N/T	537	576	482	AEC/RHS	10	≥11	3.0303	1.68453
S541F/P/Y	541	580	486	AEC/RHS	≥3	≥3	0.909091	0.459418
D544V/Y	544	583	489	AEC/RHS	3	3	0.909091	0.459418
L545P	545	584	490	AEC/RHS	2	2	0.606061	0.306279
I550M	550	589	495	AEC/RHS	1	1	0.30303	0.153139
I550S	550	589	495	AEC/RHS	1	1	0.30303	0.153139
P551H/K/L/T	551	590	496	AEC/RHS	≥5	6	1.51515	0.918836
R555P/X	555	594	500	AEC/RHS; POI	3	3	0.909091	0.459418
I558F/T	558	597	503	AEC/RHS	≥4	≥4	1.21212	0.612557
W559X	559	598	504	POI	1	1	0.30303	0.153139
G561D/R/V	561	600	506	AEC/RHS	≥6	14	1.81818	2.14395
I562N	562	601	507	AEC/RHS	1	1	0.30303	0.153139
L563P	563	602	508	ELA	1	1	0.30303	0.153139
D564H	564	603	509	nsOFC	3	5	0.909091	0.765697
1697DelG	566	605	511	AEC/RHS	1	2	0.30303	0.306279
1709DelA	570	609	515	AEC/RHS	1	1	0.30303	0.153139
1716 11-bp duplication (CTCCCCTTCTC)	572	611	517	AEC/RHS	1	1	0.30303	0.153139
1721DelC	574	613	519	AEC/RHS	2	3	0.606061	0.459418
1742DelC; 1743-1744DelAA	581	620	526	AEC/RHS; ELA	2	≥2	0.606061	0.306279
1783DelC	595	634	540	AEC/RHS	1	4	0.30303	0.612557
G596V; 1787DelG	596	635	541	NA; AEC/RHS	3	13	0.909091	1.99081
R598L	598	637	543	AEC/RHS	1	5	0.30303	0.765697
D601V	601	640	546	AEC/RHS	1	1	0.30303	0.153139
A602V	602	641	547	NA	1	2	0.30303	0.306279
R604X	604	643	549	ELA	1	6	0.30303	0.918836
R608C	608	647	553	POI	1	1	0.30303	0.153139
1846DelC	616	655	561	AEC/RHS	≥1	3	0.30303	0.459418
1859DelA	620	659	565	AEC/RHS	≥2	≥4	0.606061	0.612557
K632X	632	671	577	ELA	1	1	0.30303	0.153139
Q634X	634	673	579	SHFM4	1	1	0.30303	0.153139
E639X	639	678	584	SHFM4	1	≥1	0.30303	0.153139

## Sheet: p63 DBD mutations
Mutations	Codon (TAp63)	Codon (TA*p63)	Codon (ΔNp63)	n (Families)	n (Patients)	Frequency (Families) [%]	Frequency (Patients) [%]
A111T	111	150	56	1	2	0.469484	0.465116
P127L	127	166	72	1	2	0.469484	0.465116
S128F	128	167	73	1	3	0.469484	0.697674
G134D/V	134	173	79	≥5	≥5	2.34742	1.16279
452DelCCACCTGG	151	190	96	1	1	0.469484	0.232558
W153R	153	192	98	1	14	0.469484	3.25581
154-155InsR	154	193	99	1	1	0.469484	0.232558
K161E	161	200	106	1	1	0.469484	0.232558
L162P	162	201	107	1	2	0.469484	0.465116
Y163C/D	163	202	108	2	2	0.938967	0.465116
V185I	185	224	130	1	1	0.469484	0.232558
Y192C/D	192	231	137	≥4	≥4	1.87793	0.930233
K193E	193	232	138	2	11	0.938967	2.55814
K194E	194	233	139	1	21	0.469484	4.88372
V202M	202	241	147	2	2	0.938967	0.465116
R204L/Q/W/?	204	243	149	30	≥44	14.0845	10.2326
H208D/L/R/Y	208	247	153	6	11	2.8169	2.55814
R227P/Q	227	266	172	≥15	≥60	7.04225	13.9535
E229K	229	268	174	1	1	0.469484	0.232558
S246Del	246	285	191	1	1	0.469484	0.232558
M268I	268	307	213	1	4	0.469484	0.930233
C269Y	269	308	214	1	2	0.469484	0.465116
S271T	271	310	216	1	2	0.469484	0.465116
S272N/T	272	311	217	4	4	1.87793	0.930233
C273Y	273	312	218	1	1	0.469484	0.232558
G275E	275	314	220	1	1	0.469484	0.232558
M277I	277	316	222	1	2	0.469484	0.465116
R279C/H/Q/S	279	318	224	≥30	≥42	14.0845	9.76744
R280C/H/S	280	319	225	21	61	9.85915	14.186
I285Del	285	324	230	1	1	0.469484	0.232558
Q294X	294	333	239	1	1	0.469484	0.232558
R298G/L/Q	298	337	243	11	34	5.16432	7.90698
R304G/P/Q/W	304	343	249	≥37	≥53	17.3709	12.3256
C306R/Y	306	345	251	3	3	1.40845	0.697674
A307D/G	307	346	252	2	5	0.938967	1.16279
C308F/S/Y	308	347	253	4	4	1.87793	0.930233
P309S	309	348	254	1	1	0.469484	0.232558
G310E	310	349	255	1	5	0.469484	1.16279
R311G	311	350	256	2	2	0.938967	0.465116
D312E/G/H/N	312	351	257	7	9	3.28638	2.09302
R313G	313	352	258	≥2	≥2	0.938967	0.465116
A315E	315	354	260	≥1	≥1	0.469484	0.232558
D316H	316	355	261	1	1	0.469484	0.232558

## Sheet: p63 DBD hotspot mutations
Mutation	Codon (TAp63)	Codon (TA*p63)	Codon (ΔNp63)	n (Families)	n (Patients)	Frequency (Families) [%]	Frequency (Patients) [%]
R204L	204	243	149	1	1	3.57143	2.38095
R204Q	204	243	149	12	≥20	42.8571	47.619
R204W	204	243	149	15	21	53.5714	50
R227P	227	266	172	1	2	6.66667	3.33333
R227Q	227	266	172	≥14	≥58	93.3333	96.6667
R279C	279	318	224	≥8	12	26.6667	28.5714
R279H	279	318	224	19	≥27	63.3333	64.2857
R279Q	279	318	224	1	1	3.33333	2.38095
R279S	279	318	224	2	2	6.66667	4.7619
R280C	280	319	225	16	55	76.1905	90.1639
R280H	280	319	225	4	4	19.0476	6.55738
R280S	280	319	225	1	2	4.7619	3.27869
R298G	298	337	243	1	3	9.09091	8.82353
R298L	298	337	243	1	4	9.09091	11.7647
R298Q	298	337	243	9	27	81.8182	79.4118
R304G	304	343	249	1	3	2.7027	5.66038
R304P	304	343	249	1	1	2.7027	1.88679
R304Q	304	343	249	≥24	≥37	64.8649	69.8113
R304W	304	343	249	11	≥12	29.7297	22.6415

## Sheet: p53 mutations
Mutation	Codon	n	Frequency [%]
E3G	3	1	0.00349577
P4L	4	1	0.00349577
Q5*	5	2	0.00699154
Q5H	5	1	0.00349577
D7H	7	1	0.00349577
S9G	9	1	0.00349577
V10I	10	4	0.0139831
V10G	10	1	0.00349577
E11Q	11	14	0.0489408
E11K	11	4	0.0139831
P13S	13	2	0.00699154
P13L	13	1	0.00349577
Q16L	16	5	0.0174789
Q16*	16	1	0.00349577
T18A	18	1	0.00349577
F19S	19	1	0.00349577
S20L	20	1	0.00349577
W23*	23	2	0.00699154
W23C	23	1	0.00349577
L26P	26	1	0.00349577
P27S	27	4	0.0139831
N30K	30	1	0.00349577
V31I	31	8	0.0279662
S33F	33	1	0.00349577
S33T	33	1	0.00349577
P34L	34	5	0.0174789
L35*	35	4	0.0139831
L35F	35	3	0.0104873
P36L	36	2	0.00699154
P36S	36	1	0.00349577
S37T	37	1	0.00349577
Q38*	38	11	0.0384535
Q38L	38	1	0.00349577
A39S	39	1	0.00349577
A39T	39	1	0.00349577
M40I	40	3	0.0104873
D41H	41	1	0.00349577
D41N	41	1	0.00349577
D42Y	42	1	0.00349577
L43*	43	2	0.00699154
L43F	43	1	0.00349577
M44I	44	1	0.00349577
M44R	44	1	0.00349577
M44T	44	1	0.00349577
M44V	44	1	0.00349577
L45P	45	1	0.00349577
S46F	46	3	0.0104873
S46P	46	2	0.00699154
P47S	47	3	0.0104873
P47L	47	2	0.00699154
D48N	48	2	0.00699154
D48H	48	1	0.00349577
D49H	49	5	0.0174789
D49N	49	2	0.00699154
D49Y	49	2	0.00699154
D49V	49	1	0.00349577
E51*	51	19	0.0664196
Q52*	52	19	0.0664196
Q52H	52	2	0.00699154
W53*	53	58	0.202755
W53C	53	4	0.0139831
W53G	53	1	0.00349577
F54L	54	2	0.00699154
E56*	56	17	0.0594281
E56K	56	4	0.0139831
E56V	56	1	0.00349577
D57N	57	1	0.00349577
P58L	58	2	0.00699154
P58Q	58	2	0.00699154
P58R	58	1	0.00349577
G59C	59	2	0.00699154
G59D	59	1	0.00349577
G59R	59	1	0.00349577
P60S	60	2	0.00699154
P60A	60	1	0.00349577
P60L	60	1	0.00349577
P60Q	60	1	0.00349577
P60R	60	1	0.00349577
P60T	60	1	0.00349577
D61N	61	5	0.0174789
D61G	61	2	0.00699154
D61H	61	1	0.00349577
E62*	62	11	0.0384535
E62K	62	2	0.00699154
E62D	62	1	0.00349577
A63T	63	2	0.00699154
A63S	63	1	0.00349577
P64A	64	1	0.00349577
P64L	64	1	0.00349577
P64S	64	1	0.00349577
P64T	64	1	0.00349577
R65*	65	15	0.0524366
M66I	66	1	0.00349577
M66R	66	1	0.00349577
P67S	67	3	0.0104873
P67L	67	1	0.00349577
P67R	67	1	0.00349577
E68*	68	18	0.0629239
E68K	68	3	0.0104873
E68G	68	2	0.00699154
E68Q	68	1	0.00349577
A69G	69	4	0.0139831
A69V	69	1	0.00349577
A70T	70	1	0.00349577
A70V	70	1	0.00349577
P71L	71	3	0.0104873
P71S	71	3	0.0104873
P71A	71	1	0.00349577
P72R	72	77	0.269174
P72A	72	14	0.0489408
P72S	72	4	0.0139831
P72H	72	2	0.00699154
V73M	73	4	0.0139831
V73L	73	3	0.0104873
V73E	73	1	0.00349577
A74V	74	1	0.00349577
P75R	75	2	0.00699154
P75S	75	1	0.00349577
A76V	76	1	0.00349577
P77A	77	3	0.0104873
P77L	77	1	0.00349577
P77S	77	1	0.00349577
A78S	78	2	0.00699154
A78V	78	2	0.00699154
A79V	79	2	0.00699154
A79T	79	1	0.00349577
P80L	80	3	0.0104873
P80S	80	1	0.00349577
T81I	81	3	0.0104873
P82L	82	9	0.0314619
P82S	82	1	0.00349577
A83E	83	1	0.00349577
A84V	84	4	0.0139831
A84G	84	3	0.0104873
A84T	84	1	0.00349577
P85S	85	3	0.0104873
P85L	85	1	0.00349577
P85T	85	1	0.00349577
A86V	86	1	0.00349577
P87Q	87	9	0.0314619
P87L	87	1	0.00349577
P89S	89	4	0.0139831
P89L	89	1	0.00349577
S90F	90	3	0.0104873
S90T	90	2	0.00699154
W91*	91	88	0.307628
P92A	92	1	0.00349577
P92L	92	1	0.00349577
P92T	92	1	0.00349577
L93M	93	1	0.00349577
S94*	94	17	0.0594281
S94T	94	2	0.00699154
S94L	94	1	0.00349577
S94P	94	1	0.00349577
S95F	95	4	0.0139831
S96F	96	5	0.0174789
S96C	96	1	0.00349577
S96P	96	1	0.00349577
S96Y	96	1	0.00349577
V97I	97	3	0.0104873
V97A	97	1	0.00349577
P98S	98	10	0.0349577
P98L	98	6	0.0209746
P98T	98	1	0.00349577
S99F	99	4	0.0139831
S99P	99	1	0.00349577
Q100*	100	44	0.153814
Q100K	100	1	0.00349577
K101*	101	7	0.0244704
K101R	101	3	0.0104873
K101N	101	1	0.00349577
T102I	102	8	0.0279662
T102P	102	1	0.00349577
Y103*	103	18	0.0629239
Q104*	104	43	0.150318
Q104H	104	1	0.00349577
Q104L	104	1	0.00349577
G105C	105	23	0.0804027
G105V	105	12	0.0419492
G105D	105	5	0.0174789
G105R	105	4	0.0139831
G105S	105	3	0.0104873
G105A	105	2	0.00699154
S106R	106	13	0.045445
S106I	106	1	0.00349577
Y107*	107	24	0.0838985
Y107D	107	9	0.0314619
Y107C	107	1	0.00349577
Y107H	107	1	0.00349577
G108S	108	7	0.0244704
G108D	108	1	0.00349577
F109C	109	8	0.0279662
F109S	109	8	0.0279662
F109V	109	8	0.0279662
F109I	109	1	0.00349577
R110L	110	55	0.192267
R110P	110	36	0.125848
R110C	110	23	0.0804027
R110H	110	6	0.0209746
R110S	110	1	0.00349577
L111Q	111	20	0.0699154
L111P	111	15	0.0524366
L111R	111	12	0.0419492
L111M	111	2	0.00699154
G112D	112	1	0.00349577
G112S	112	1	0.00349577
F113C	113	15	0.0524366
F113V	113	11	0.0384535
F113S	113	8	0.0279662
F113L	113	5	0.0174789
F113I	113	2	0.00699154
L114*	114	5	0.0174789
L114F	114	1	0.00349577
H115Y	115	3	0.0104873
S116C	116	2	0.00699154
S116F	116	1	0.00349577
S116P	116	1	0.00349577
G117E	117	2	0.00699154
G117V	117	2	0.00699154
G117R	117	1	0.00349577
T118I	118	4	0.0139831
T118A	118	1	0.00349577
T118R	118	1	0.00349577
A119G	119	4	0.0139831
A119D	119	1	0.00349577
A119V	119	1	0.00349577
K120E	120	16	0.0559323
K120M	120	9	0.0314619
K120N	120	3	0.0104873
K120R	120	3	0.0104873
K120*	120	2	0.00699154
K120T	120	2	0.00699154
K120Q	120	1	0.00349577
S121F	121	1	0.00349577
S121Y	121	1	0.00349577
V122L	122	1	0.00349577
T123I	123	1	0.00349577
C124*	124	9	0.0314619
C124R	124	6	0.0209746
C124G	124	5	0.0174789
C124Y	124	3	0.0104873
C124F	124	1	0.00349577
C124S	124	1	0.00349577
T125M	125	27	0.0943858
T125R	125	18	0.0629239
T125K	125	9	0.0314619
T125A	125	4	0.0139831
T125P	125	4	0.0139831
Y126C	126	27	0.0943858
Y126*	126	24	0.0838985
Y126D	126	13	0.045445
Y126N	126	11	0.0384535
Y126S	126	6	0.0209746
Y126H	126	3	0.0104873
S127F	127	90	0.314619
S127Y	127	27	0.0943858
S127P	127	19	0.0664196
S127T	127	16	0.0559323
S127C	127	2	0.00699154
P128S	128	8	0.0279662
P128L	128	3	0.0104873
P128A	128	2	0.00699154
A129V	129	3	0.0104873
A129T	129	2	0.00699154
A129D	129	1	0.00349577
A129G	129	1	0.00349577
L130V	130	29	0.101377
L130F	130	22	0.0769069
L130R	130	12	0.0419492
L130H	130	11	0.0384535
L130P	130	8	0.0279662
N131I	131	17	0.0594281
N131Y	131	11	0.0384535
N131S	131	8	0.0279662
N131K	131	3	0.0104873
N131H	131	2	0.00699154
N131T	131	1	0.00349577
K132N	132	102	0.356569
K132R	132	88	0.307628
K132E	132	34	0.118856
K132M	132	22	0.0769069
K132Q	132	19	0.0664196
K132T	132	10	0.0349577
K132*	132	8	0.0279662
M133K	133	18	0.0629239
M133R	133	13	0.045445
M133T	133	8	0.0279662
M133I	133	6	0.0209746
M133L	133	2	0.00699154
M133V	133	1	0.00349577
F134L	134	40	0.139831
F134C	134	19	0.0664196
F134V	134	15	0.0524366
F134S	134	8	0.0279662
F134I	134	5	0.0174789
C135Y	135	95	0.332098
C135F	135	80	0.279662
C135W	135	35	0.122352
C135R	135	21	0.0734112
C135S	135	18	0.0629239
C135*	135	14	0.0489408
C135G	135	10	0.0349577
Q136*	136	68	0.237712
Q136E	136	17	0.0594281
Q136H	136	6	0.0209746
Q136P	136	6	0.0209746
Q136L	136	2	0.00699154
Q136R	136	2	0.00699154
Q136K	136	1	0.00349577
L137Q	137	7	0.0244704
L137P	137	3	0.0104873
L137M	137	2	0.00699154
L137V	137	1	0.00349577
A138V	138	36	0.125848
A138P	138	25	0.0873943
A138T	138	6	0.0209746
A138D	138	2	0.00699154
A138S	138	1	0.00349577
K139N	139	20	0.0699154
K139*	139	12	0.0419492
K139E	139	5	0.0174789
K139Q	139	2	0.00699154
K139R	139	2	0.00699154
K139T	139	2	0.00699154
T140I	140	12	0.0419492
T140N	140	2	0.00699154
C141Y	141	116	0.405509
C141R	141	25	0.0873943
C141W	141	22	0.0769069
C141*	141	15	0.0524366
C141G	141	7	0.0244704
C141F	141	4	0.0139831
C141S	141	3	0.0104873
P142L	142	10	0.0349577
P142H	142	4	0.0139831
P142S	142	3	0.0104873
P142A	142	2	0.00699154
P142T	142	2	0.00699154
V143M	143	42	0.146822
V143A	143	19	0.0664196
V143E	143	10	0.0349577
V143G	143	5	0.0174789
V143L	143	4	0.0139831
Q144*	144	58	0.202755
Q144L	144	10	0.0349577
Q144P	144	9	0.0314619
Q144H	144	7	0.0244704
Q144R	144	5	0.0174789
Q144K	144	1	0.00349577
L145Q	145	25	0.0873943
L145P	145	23	0.0804027
L145R	145	15	0.0524366
L145V	145	2	0.00699154
L145M	145	1	0.00349577
W146*	146	128	0.447459
W146R	146	5	0.0174789
W146C	146	3	0.0104873
W146G	146	3	0.0104873
W146S	146	2	0.00699154
V147G	147	12	0.0419492
V147I	147	6	0.0209746
V147D	147	4	0.0139831
V147A	147	3	0.0104873
V147F	147	1	0.00349577
D148N	148	8	0.0279662
D148E	148	5	0.0174789
D148V	148	2	0.00699154
D148G	148	1	0.00349577
D148H	148	1	0.00349577
D148Y	148	1	0.00349577
S149F	149	5	0.0174789
S149P	149	4	0.0139831
S149T	149	2	0.00699154
S149Y	149	1	0.00349577
T150I	150	6	0.0209746
T150A	150	1	0.00349577
T150K	150	1	0.00349577
T150R	150	1	0.00349577
P151S	151	107	0.374047
P151H	151	47	0.164301
P151A	151	25	0.0873943
P151T	151	24	0.0838985
P151R	151	18	0.0629239
P151L	151	7	0.0244704
P152L	152	114	0.398518
P152S	152	29	0.101377
P152T	152	10	0.0349577
P152Q	152	6	0.0209746
P152R	152	6	0.0209746
P152A	152	2	0.00699154
P153S	153	8	0.0279662
P153L	153	7	0.0244704
P153T	153	3	0.0104873
P153A	153	1	0.00349577
P153H	153	1	0.00349577
G154V	154	68	0.237712
G154S	154	10	0.0349577
G154D	154	8	0.0279662
G154C	154	2	0.00699154
G154A	154	1	0.00349577
T155N	155	41	0.143327
T155P	155	26	0.09089
T155I	155	18	0.0629239
T155A	155	9	0.0314619
T155S	155	2	0.00699154
R156P	156	40	0.139831
R156H	156	13	0.045445
R156C	156	8	0.0279662
R156G	156	5	0.0174789
R156L	156	5	0.0174789
R156S	156	3	0.0104873
V157F	157	265	0.926379
V157G	157	21	0.0734112
V157D	157	13	0.045445
V157I	157	11	0.0384535
V157L	157	6	0.0209746
V157A	157	4	0.0139831
R158H	158	121	0.422988
R158L	158	118	0.412501
R158P	158	33	0.11536
R158C	158	26	0.09089
R158G	158	22	0.0769069
R158S	158	3	0.0104873
A159V	159	67	0.234217
A159P	159	49	0.171293
A159D	159	12	0.0419492
A159T	159	10	0.0349577
A159S	159	6	0.0209746
M160I	160	9	0.0314619
M160V	160	5	0.0174789
M160K	160	4	0.0139831
M160L	160	3	0.0104873
M160R	160	2	0.00699154
M160T	160	2	0.00699154
A161T	161	73	0.255191
A161D	161	19	0.0664196
A161V	161	11	0.0384535
A161S	161	10	0.0349577
A161G	161	1	0.00349577
A161P	161	1	0.00349577
I162F	162	15	0.0524366
I162N	162	12	0.0419492
I162S	162	8	0.0279662
I162V	162	5	0.0174789
I162M	162	3	0.0104873
Y163C	163	223	0.779557
Y163N	163	30	0.104873
Y163H	163	29	0.101377
Y163*	163	10	0.0349577
Y163D	163	9	0.0314619
Y163S	163	6	0.0209746
K164E	164	24	0.0838985
K164*	164	18	0.0629239
K164N	164	7	0.0244704
K164M	164	4	0.0139831
K164Q	164	2	0.00699154
K164T	164	2	0.00699154
K164R	164	1	0.00349577
Q165*	165	64	0.223729
Q165H	165	4	0.0139831
Q165L	165	3	0.0104873
Q165R	165	3	0.0104873
Q165P	165	2	0.00699154
Q165E	165	1	0.00349577
S166*	166	37	0.129343
S166L	166	7	0.0244704
S166P	166	5	0.0174789
S166A	166	2	0.00699154
S166T	166	1	0.00349577
Q167*	167	45	0.15731
Q167R	167	4	0.0139831
Q167H	167	3	0.0104873
Q167L	167	3	0.0104873
Q167E	167	1	0.00349577
Q167K	167	1	0.00349577
H168R	168	27	0.0943858
H168P	168	18	0.0629239
H168Y	168	9	0.0314619
H168L	168	8	0.0279662
H168D	168	1	0.00349577
H168N	168	1	0.00349577
H168Q	168	1	0.00349577
M169I	169	11	0.0384535
M169T	169	4	0.0139831
M169V	169	3	0.0104873
T170M	170	10	0.0349577
T170A	170	1	0.00349577
T170P	170	1	0.00349577
T170S	170	1	0.00349577
E171*	171	35	0.122352
E171K	171	11	0.0384535
E171Q	171	6	0.0209746
E171G	171	5	0.0174789
E171D	171	2	0.00699154
E171A	171	1	0.00349577
E171V	171	1	0.00349577
V172F	172	38	0.132839
V172D	172	16	0.0559323
V172I	172	8	0.0279662
V172A	172	6	0.0209746
V172G	172	5	0.0174789
V173L	173	122	0.426484
V173M	173	91	0.318115
V173A	173	20	0.0699154
V173G	173	16	0.0559323
V173E	173	4	0.0139831
R174W	174	16	0.0559323
R174K	174	6	0.0209746
R174G	174	3	0.0104873
R174S	174	3	0.0104873
R174M	174	2	0.00699154
R175H	175	1569	5.48486
R175G	175	33	0.11536
R175L	175	30	0.104873
R175C	175	28	0.0978816
R175S	175	8	0.0279662
R175P	175	7	0.0244704
C176F	176	213	0.744599
C176Y	176	122	0.426484
C176S	176	37	0.129343
C176W	176	31	0.108369
C176R	176	26	0.09089
C176G	176	17	0.0594281
C176*	176	14	0.0489408
P177L	177	28	0.0978816
P177R	177	22	0.0769069
P177S	177	14	0.0489408
P177H	177	3	0.0104873
P177T	177	1	0.00349577
H178D	178	11	0.0384535
H178P	178	10	0.0349577
H178Y	178	9	0.0314619
H178Q	178	7	0.0244704
H178N	178	3	0.0104873
H178L	178	1	0.00349577
H179R	179	231	0.807523
H179Y	179	156	0.54534
H179L	179	62	0.216738
H179Q	179	42	0.146822
H179N	179	30	0.104873
H179D	179	29	0.101377
H179P	179	10	0.0349577
E180K	180	19	0.0664196
E180*	180	18	0.0629239
E180D	180	7	0.0244704
E180G	180	1	0.00349577
E180Q	180	1	0.00349577
R181H	181	41	0.143327
R181C	181	36	0.125848
R181P	181	26	0.09089
R181L	181	4	0.0139831
R181G	181	1	0.00349577
R181S	181	1	0.00349577
C182*	182	8	0.0279662
C182S	182	8	0.0279662
C182Y	182	3	0.0104873
C182R	182	2	0.00699154
C182W	182	2	0.00699154
S183*	183	59	0.20625
S183L	183	3	0.0104873
S183P	183	3	0.0104873
D184N	184	15	0.0524366
D184H	184	6	0.0209746
D184Y	184	4	0.0139831
D184E	184	1	0.00349577
S185R	185	6	0.0209746
S185G	185	2	0.00699154
S185C	185	1	0.00349577
S185I	185	1	0.00349577
S185N	185	1	0.00349577
D186N	186	7	0.0244704
D186H	186	5	0.0174789
D186G	186	4	0.0139831
D186E	186	1	0.00349577
D186V	186	1	0.00349577
G187S	187	24	0.0838985
G187D	187	12	0.0419492
G187R	187	3	0.0104873
G187V	187	3	0.0104873
G187C	187	2	0.00699154
L188V	188	2	0.00699154
L188M	188	1	0.00349577
L188Q	188	1	0.00349577
A189V	189	7	0.0244704
A189T	189	5	0.0174789
A189P	189	3	0.0104873
A189G	189	2	0.00699154
A189D	189	1	0.00349577
A189S	189	1	0.00349577
P190L	190	49	0.171293
P190S	190	12	0.0419492
P190T	190	10	0.0349577
P190R	190	6	0.0209746
P190A	190	2	0.00699154
P190H	190	1	0.00349577
P191L	191	4	0.0139831
P191S	191	4	0.0139831
P191R	191	2	0.00699154
P191A	191	1	0.00349577
P191H	191	1	0.00349577
P191T	191	1	0.00349577
Q192*	192	146	0.510382
Q192R	192	7	0.0244704
Q192H	192	5	0.0174789
Q192K	192	2	0.00699154
Q192L	192	1	0.00349577
H193R	193	159	0.555827
H193Y	193	76	0.265679
H193L	193	69	0.241208
H193P	193	20	0.0699154
H193N	193	15	0.0524366
H193D	193	14	0.0489408
H193Q	193	1	0.00349577
L194R	194	98	0.342585
L194F	194	39	0.136335
L194P	194	13	0.045445
L194H	194	9	0.0314619
L194V	194	3	0.0104873
L194I	194	1	0.00349577
I195T	195	152	0.531357
I195F	195	47	0.164301
I195N	195	35	0.122352
I195S	195	16	0.0559323
I195L	195	1	0.00349577
I195M	195	1	0.00349577
R196*	196	375	1.31091
R196P	196	26	0.09089
R196Q	196	8	0.0279662
R196L	196	3	0.0104873
R196G	196	1	0.00349577
V197G	197	17	0.0594281
V197M	197	16	0.0559323
V197E	197	14	0.0489408
V197L	197	7	0.0244704
V197A	197	3	0.0104873
E198*	198	61	0.213242
E198K	198	6	0.0209746
E198Q	198	2	0.00699154
E198G	198	1	0.00349577
G199V	199	27	0.0943858
G199E	199	23	0.0804027
G199R	199	10	0.0349577
G199*	199	8	0.0279662
G199A	199	1	0.00349577
N200I	200	2	0.00699154
N200S	200	2	0.00699154
N200D	200	1	0.00349577
N200T	200	1	0.00349577
L201F	201	7	0.0244704
L201*	201	5	0.0174789
L201S	201	1	0.00349577
L201V	201	1	0.00349577
R202C	202	6	0.0209746
R202S	202	6	0.0209746
R202H	202	5	0.0174789
R202L	202	4	0.0139831
R202P	202	2	0.00699154
R202G	202	1	0.00349577
V203L	203	9	0.0314619
V203E	203	7	0.0244704
V203M	203	3	0.0104873
V203A	203	1	0.00349577
E204*	204	58	0.202755
E204G	204	5	0.0174789
E204D	204	2	0.00699154
E204K	204	2	0.00699154
E204Q	204	2	0.00699154
E204V	204	2	0.00699154
E204A	204	1	0.00349577
Y205C	205	112	0.391526
Y205D	205	24	0.0838985
Y205H	205	21	0.0734112
Y205S	205	20	0.0699154
Y205F	205	12	0.0419492
Y205*	205	9	0.0314619
Y205N	205	8	0.0279662
L206*	206	8	0.0279662
L206F	206	1	0.00349577
D207G	207	3	0.0104873
D207Y	207	2	0.00699154
D207A	207	1	0.00349577
D207E	207	1	0.00349577
D208V	208	23	0.0804027
D208E	208	6	0.0209746
D208G	208	5	0.0174789
D208N	208	3	0.0104873
D208Y	208	3	0.0104873
D208H	208	1	0.00349577
R209*	209	20	0.0699154
R209K	209	10	0.0349577
R209I	209	3	0.0104873
R209T	209	3	0.0104873
R209G	209	1	0.00349577
R209S	209	1	0.00349577
N210S	210	2	0.00699154
N210D	210	1	0.00349577
N210H	210	1	0.00349577
N210K	210	1	0.00349577
N210T	210	1	0.00349577
T211I	211	20	0.0699154
T211N	211	4	0.0139831
T211A	211	3	0.0104873
T211P	211	3	0.0104873
T211S	211	1	0.00349577
F212L	212	3	0.0104873
F212I	212	2	0.00699154
F212S	212	2	0.00699154
F212V	212	2	0.00699154
F212Y	212	1	0.00349577
R213*	213	568	1.9856
R213L	213	69	0.241208
R213Q	213	66	0.230721
R213P	213	8	0.0279662
R213G	213	7	0.0244704
H214R	214	119	0.415997
H214D	214	6	0.0209746
H214Q	214	6	0.0209746
H214Y	214	6	0.0209746
H214L	214	2	0.00699154
H214P	214	2	0.00699154
S215I	215	44	0.153814
S215R	215	42	0.146822
S215G	215	32	0.111865
S215N	215	22	0.0769069
S215T	215	8	0.0279662
S215C	215	6	0.0209746
V216M	216	124	0.433475
V216L	216	20	0.0699154
V216G	216	10	0.0349577
V216E	216	8	0.0279662
V216A	216	4	0.0139831
V217G	217	6	0.0209746
V217A	217	5	0.0174789
V217E	217	3	0.0104873
V217L	217	2	0.00699154
V218G	218	15	0.0524366
V218E	218	10	0.0349577
V218M	218	8	0.0279662
V218A	218	4	0.0139831
V218L	218	2	0.00699154
P219L	219	5	0.0174789
P219S	219	5	0.0174789
P219R	219	3	0.0104873
P219T	219	2	0.00699154
P219H	219	1	0.00349577
Y220C	220	460	1.60805
Y220N	220	27	0.0943858
Y220S	220	25	0.0873943
Y220H	220	22	0.0769069
Y220*	220	13	0.045445
Y220D	220	5	0.0174789
E221*	221	22	0.0769069
E221D	221	3	0.0104873
E221K	221	3	0.0104873
E221G	221	2	0.00699154
E221V	221	1	0.00349577
P222L	222	4	0.0139831
P222T	222	3	0.0104873
P222S	222	2	0.00699154
P222A	222	1	0.00349577
P222Q	222	1	0.00349577
P223L	223	10	0.0349577
P223S	223	5	0.0174789
P223R	223	3	0.0104873
P223H	223	2	0.00699154
P223A	223	1	0.00349577
E224D	224	28	0.0978816
E224*	224	12	0.0419492
E224K	224	4	0.0139831
E224G	224	2	0.00699154
E224Q	224	1	0.00349577
E224V	224	1	0.00349577
V225A	225	3	0.0104873
V225I	225	3	0.0104873
V225F	225	2	0.00699154
V225D	225	1	0.00349577
V225G	225	1	0.00349577
G226D	226	6	0.0209746
G226S	226	4	0.0139831
G226V	226	4	0.0139831
G226A	226	2	0.00699154
S227F	227	8	0.0279662
S227Y	227	1	0.00349577
D228N	228	8	0.0279662
D228E	228	6	0.0209746
D228G	228	5	0.0174789
D228H	228	3	0.0104873
D228Y	228	3	0.0104873
D228A	228	2	0.00699154
D228V	228	2	0.00699154
C229*	229	13	0.045445
C229Y	229	5	0.0174789
C229S	229	3	0.0104873
C229F	229	2	0.00699154
C229R	229	2	0.00699154
C229G	229	1	0.00349577
T230I	230	9	0.0314619
T230P	230	7	0.0244704
T230A	230	2	0.00699154
T230N	230	2	0.00699154
T230S	230	2	0.00699154
T231I	231	3	0.0104873
T231S	231	3	0.0104873
T231A	231	2	0.00699154
T231N	231	2	0.00699154
T231P	231	1	0.00349577
I232T	232	17	0.0594281
I232F	232	14	0.0489408
I232S	232	12	0.0419492
I232N	232	10	0.0349577
I232V	232	5	0.0174789
I232L	232	1	0.00349577
H233Y	233	4	0.0139831
H233D	233	2	0.00699154
H233L	233	2	0.00699154
H233P	233	2	0.00699154
H233Q	233	2	0.00699154
H233R	233	1	0.00349577
Y234C	234	146	0.510382
Y234H	234	43	0.150318
Y234N	234	25	0.0873943
Y234*	234	22	0.0769069
Y234D	234	9	0.0314619
Y234S	234	9	0.0314619
Y234F	234	1	0.00349577
N235S	235	19	0.0664196
N235D	235	13	0.045445
N235I	235	4	0.0139831
N235T	235	3	0.0104873
N235Y	235	2	0.00699154
N235H	235	1	0.00349577
Y236C	236	106	0.370552
Y236N	236	26	0.09089
Y236*	236	20	0.0699154
Y236H	236	19	0.0664196
Y236D	236	10	0.0349577
Y236S	236	7	0.0244704
Y236F	236	1	0.00349577
M237I	237	209	0.730616
M237K	237	17	0.0594281
M237V	237	11	0.0384535
M237L	237	3	0.0104873
M237R	237	3	0.0104873
M237T	237	2	0.00699154
C238Y	238	136	0.475425
C238F	238	67	0.234217
C238S	238	26	0.09089
C238R	238	22	0.0769069
C238G	238	8	0.0279662
C238W	238	7	0.0244704
C238*	238	6	0.0209746
N239D	239	65	0.227225
N239S	239	44	0.153814
N239K	239	10	0.0349577
N239T	239	10	0.0349577
N239Y	239	6	0.0209746
N239H	239	2	0.00699154
N239I	239	1	0.00349577
S240G	240	24	0.0838985
S240R	240	15	0.0524366
S240I	240	6	0.0209746
S240C	240	5	0.0174789
S240T	240	2	0.00699154
S241F	241	176	0.615256
S241C	241	57	0.199259
S241Y	241	33	0.11536
S241A	241	14	0.0489408
S241P	241	12	0.0419492
S241T	241	10	0.0349577
C242F	242	114	0.398518
C242Y	242	72	0.251695
C242S	242	46	0.160805
C242R	242	15	0.0524366
C242G	242	14	0.0489408
C242W	242	13	0.045445
C242*	242	4	0.0139831
M243I	243	15	0.0524366
M243L	243	11	0.0384535
M243T	243	5	0.0174789
M243V	243	3	0.0104873
M243K	243	2	0.00699154
M243R	243	2	0.00699154
G244C	244	78	0.27267
G244D	244	67	0.234217
G244S	244	55	0.192267
G244V	244	25	0.0873943
G244A	244	9	0.0314619
G244R	244	8	0.0279662
G245S	245	534	1.86674
G245D	245	190	0.664196
G245V	245	111	0.38803
G245C	245	99	0.346081
G245R	245	24	0.0838985
G245A	245	12	0.0419492
M246V	246	67	0.234217
M246I	246	42	0.146822
M246K	246	19	0.0664196
M246T	246	19	0.0664196
M246R	246	15	0.0524366
M246L	246	12	0.0419492
N247I	247	14	0.0489408
N247S	247	7	0.0244704
N247D	247	5	0.0174789
N247T	247	5	0.0174789
N247Y	247	3	0.0104873
N247K	247	2	0.00699154
R248Q	248	1101	3.84884
R248W	248	875	3.0588
R248L	248	129	0.450954
R248G	248	31	0.108369
R248P	248	27	0.0943858
R249S	249	497	1.7374
R249M	249	56	0.195763
R249W	249	51	0.178284
R249G	249	45	0.15731
R249T	249	40	0.139831
R249K	249	19	0.0664196
P250L	250	75	0.262183
P250S	250	13	0.045445
P250A	250	2	0.00699154
P250H	250	2	0.00699154
P250T	250	1	0.00349577
I251S	251	20	0.0699154
I251N	251	13	0.045445
I251F	251	11	0.0384535
I251L	251	4	0.0139831
I251T	251	3	0.0104873
I251M	251	2	0.00699154
I251V	251	2	0.00699154
L252P	252	21	0.0734112
L252F	252	11	0.0384535
L252H	252	2	0.00699154
T253S	253	8	0.0279662
T253A	253	7	0.0244704
T253I	253	6	0.0209746
T253P	253	6	0.0209746
T253N	253	3	0.0104873
I254S	254	16	0.0559323
I254N	254	11	0.0384535
I254F	254	9	0.0314619
I254V	254	7	0.0244704
I254T	254	6	0.0209746
I254L	254	2	0.00699154
I254M	254	1	0.00349577
I255F	255	42	0.146822
I255S	255	20	0.0699154
I255N	255	16	0.0559323
I255T	255	16	0.0559323
I255V	255	3	0.0104873
I255M	255	1	0.00349577
T256P	256	7	0.0244704
T256K	256	6	0.0209746
T256A	256	4	0.0139831
T256I	256	4	0.0139831
T256S	256	2	0.00699154
T256R	256	1	0.00349577
L257P	257	19	0.0664196
L257Q	257	18	0.0629239
L257V	257	9	0.0314619
L257R	257	8	0.0279662
E258K	258	74	0.258687
E258*	258	37	0.129343
E258D	258	22	0.0769069
E258G	258	16	0.0559323
E258V	258	14	0.0489408
E258Q	258	13	0.045445
E258A	258	10	0.0349577
D259Y	259	46	0.160805
D259V	259	23	0.0804027
D259N	259	8	0.0279662
D259H	259	5	0.0174789
D259G	259	4	0.0139831
D259E	259	3	0.0104873
S260C	260	3	0.0104873
S260F	260	3	0.0104873
S260A	260	2	0.00699154
S260Y	260	2	0.00699154
S260P	260	1	0.00349577
S261R	261	6	0.0209746
S261G	261	3	0.0104873
S261T	261	3	0.0104873
S261C	261	1	0.00349577
S261N	261	1	0.00349577
G262V	262	34	0.118856
G262D	262	6	0.0209746
G262S	262	2	0.00699154
G262R	262	1	0.00349577
N263D	263	2	0.00699154
N263I	263	2	0.00699154
N263H	263	1	0.00349577
N263K	263	1	0.00349577
L264I	264	3	0.0104873
L264P	264	1	0.00349577
L264R	264	1	0.00349577
L264V	264	1	0.00349577
L265P	265	32	0.111865
L265R	265	6	0.0209746
L265M	265	5	0.0174789
L265Q	265	1	0.00349577
G266R	266	116	0.405509
G266E	266	110	0.384535
G266V	266	71	0.2482
G266*	266	29	0.101377
G266A	266	3	0.0104873
R267W	267	53	0.185276
R267P	267	35	0.122352
R267Q	267	18	0.0629239
R267L	267	10	0.0349577
R267G	267	7	0.0244704
N268H	268	3	0.0104873
N268I	268	2	0.00699154
N268K	268	1	0.00349577
N268S	268	1	0.00349577
S269N	269	6	0.0209746
S269C	269	4	0.0139831
S269G	269	3	0.0104873
S269I	269	2	0.00699154
S269T	269	2	0.00699154
S269R	269	1	0.00349577
F270L	270	38	0.132839
F270S	270	24	0.0838985
F270C	270	21	0.0734112
F270V	270	16	0.0559323
F270I	270	11	0.0384535
F270Y	270	5	0.0174789
E271K	271	67	0.234217
E271*	271	34	0.118856
E271Q	271	14	0.0489408
E271V	271	12	0.0419492
E271D	271	4	0.0139831
E271G	271	3	0.0104873
V272M	272	135	0.471929
V272L	272	64	0.223729
V272E	272	11	0.0384535
V272G	272	11	0.0384535
V272A	272	7	0.0244704
R273H	273	1018	3.55869
R273C	273	971	3.39439
R273L	273	212	0.741103
R273P	273	41	0.143327
R273S	273	30	0.104873
R273G	273	19	0.0664196
V274F	274	43	0.150318
V274A	274	39	0.136335
V274D	274	17	0.0594281
V274L	274	17	0.0594281
V274G	274	15	0.0524366
V274I	274	6	0.0209746
C275Y	275	83	0.290149
C275F	275	72	0.251695
C275R	275	23	0.0804027
C275W	275	19	0.0664196
C275G	275	10	0.0349577
C275S	275	6	0.0209746
C275*	275	4	0.0139831
A276P	276	19	0.0664196
A276D	276	15	0.0524366
A276V	276	12	0.0419492
A276S	276	10	0.0349577
A276T	276	8	0.0279662
A276G	276	7	0.0244704
C277F	277	52	0.18178
C277Y	277	23	0.0804027
C277G	277	11	0.0384535
C277*	277	9	0.0314619
C277W	277	4	0.0139831
C277R	277	1	0.00349577
C277S	277	1	0.00349577
P278S	278	126	0.440467
P278L	278	112	0.391526
P278R	278	49	0.171293
P278T	278	48	0.167797
P278A	278	41	0.143327
P278H	278	22	0.0769069
G279E	279	49	0.171293
G279R	279	10	0.0349577
G279V	279	4	0.0139831
G279W	279	2	0.00699154
R280T	280	117	0.409005
R280K	280	109	0.381039
R280G	280	50	0.174789
R280I	280	33	0.11536
R280S	280	28	0.0978816
R280*	280	18	0.0629239
D281H	281	55	0.192267
D281E	281	54	0.188772
D281N	281	42	0.146822
D281G	281	23	0.0804027
D281Y	281	22	0.0769069
D281V	281	17	0.0594281
D281A	281	2	0.00699154
R282W	282	755	2.63931
R282G	282	49	0.171293
R282Q	282	39	0.136335
R282P	282	26	0.09089
R282L	282	5	0.0174789
R283P	283	30	0.104873
R283C	283	23	0.0804027
R283H	283	17	0.0594281
R283L	283	4	0.0139831
R283G	283	2	0.00699154
R283S	283	1	0.00349577
T284P	284	10	0.0349577
T284A	284	4	0.0139831
T284I	284	1	0.00349577
T284S	284	1	0.00349577
E285K	285	228	0.797036
E285*	285	35	0.122352
E285V	285	25	0.0873943
E285Q	285	7	0.0244704
E285G	285	4	0.0139831
E285A	285	2	0.00699154
E286K	286	146	0.510382
E286*	286	37	0.129343
E286G	286	25	0.0873943
E286V	286	17	0.0594281
E286Q	286	13	0.045445
E286D	286	5	0.0174789
E286A	286	4	0.0139831
E287*	287	30	0.104873
E287D	287	15	0.0524366
E287K	287	13	0.045445
E287Q	287	4	0.0139831
E287G	287	2	0.00699154
E287A	287	1	0.00349577
E287V	287	1	0.00349577
N288S	288	7	0.0244704
N288Y	288	3	0.0104873
N288D	288	1	0.00349577
N288K	288	1	0.00349577
L289F	289	6	0.0209746
L289P	289	2	0.00699154
L289R	289	1	0.00349577
L289V	289	1	0.00349577
R290H	290	26	0.09089
R290C	290	10	0.0349577
R290L	290	4	0.0139831
R290S	290	1	0.00349577
K291*	291	11	0.0384535
K291R	291	4	0.0139831
K291E	291	3	0.0104873
K291N	291	3	0.0104873
K291T	291	3	0.0104873
K291M	291	2	0.00699154
K291Q	291	1	0.00349577
K292*	292	7	0.0244704
K292R	292	5	0.0174789
K292T	292	4	0.0139831
K292N	292	3	0.0104873
K292E	292	2	0.00699154
K292I	292	1	0.00349577
G293R	293	5	0.0174789
G293V	293	2	0.00699154
G293W	293	2	0.00699154
G293A	293	1	0.00349577
G293E	293	1	0.00349577
E294*	294	87	0.304132
E294K	294	4	0.0139831
E294Q	294	3	0.0104873
E294D	294	2	0.00699154
E294G	294	2	0.00699154
E294V	294	1	0.00349577
P295L	295	4	0.0139831
P295S	295	2	0.00699154
P295A	295	1	0.00349577
P295H	295	1	0.00349577
P295R	295	1	0.00349577
P295T	295	1	0.00349577
H296Y	296	5	0.0174789
H296L	296	4	0.0139831
H296N	296	2	0.00699154
H296P	296	1	0.00349577
H296Q	296	1	0.00349577
H296R	296	1	0.00349577
H297Y	297	3	0.0104873
H297N	297	1	0.00349577
H297P	297	1	0.00349577
E298*	298	90	0.314619
E298K	298	2	0.00699154
E298Q	298	2	0.00699154
E298V	298	2	0.00699154
E298A	298	1	0.00349577
E298D	298	1	0.00349577
L299P	299	1	0.00349577
L299V	299	1	0.00349577
P300L	300	8	0.0279662
P300S	300	5	0.0174789
P300A	300	2	0.00699154
P300R	300	1	0.00349577
P301S	301	5	0.0174789
P301A	301	1	0.00349577
P301L	301	1	0.00349577
P301Q	301	1	0.00349577
P301T	301	1	0.00349577
G302E	302	3	0.0104873
G302R	302	1	0.00349577
S303N	303	3	0.0104873
S303T	303	3	0.0104873
S303C	303	2	0.00699154
T304A	304	3	0.0104873
T304I	304	2	0.00699154
T304N	304	1	0.00349577
K305*	305	22	0.0769069
K305N	305	3	0.0104873
K305R	305	2	0.00699154
K305T	305	2	0.00699154
K305E	305	1	0.00349577
R306*	306	288	1.00678
R306Q	306	2	0.00699154
R306P	306	1	0.00349577
A307V	307	3	0.0104873
A307T	307	2	0.00699154
A307S	307	1	0.00349577
L308M	308	2	0.00699154
L308V	308	2	0.00699154
P309S	309	5	0.0174789
P309R	309	1	0.00349577
N310T	310	2	0.00699154
N310D	310	1	0.00349577
N310H	310	1	0.00349577
N311D	311	1	0.00349577
N311H	311	1	0.00349577
N311K	311	1	0.00349577
N311Y	311	1	0.00349577
T312S	312	4	0.0139831
T312A	312	1	0.00349577
T312I	312	1	0.00349577
S313C	313	1	0.00349577
S313N	313	1	0.00349577
S314C	314	1	0.00349577
S314F	314	1	0.00349577
S315C	315	1	0.00349577
S315P	315	1	0.00349577
P316L	316	3	0.0104873
Q317*	317	77	0.269174
Q317R	317	4	0.0139831
Q317K	317	3	0.0104873
Q317P	317	1	0.00349577
P318A	318	2	0.00699154
K319*	319	11	0.0384535
K319N	319	5	0.0174789
K319E	319	2	0.00699154
K319R	319	1	0.00349577
K320*	320	7	0.0244704
K320N	320	6	0.0209746
K321*	321	9	0.0314619
P322L	322	2	0.00699154
P322R	322	2	0.00699154
L323M	323	1	0.00349577
L323P	323	1	0.00349577
L323R	323	1	0.00349577
L323V	323	1	0.00349577
D324E	324	2	0.00699154
D324A	324	1	0.00349577
D324G	324	1	0.00349577
G325*	325	7	0.0244704
G325A	325	1	0.00349577
G325E	325	1	0.00349577
G325V	325	1	0.00349577
E326*	326	7	0.0244704
E326K	326	3	0.0104873
Y327*	327	12	0.0419492
Y327D	327	1	0.00349577
F328S	328	1	0.00349577
F328V	328	1	0.00349577
T329I	329	1	0.00349577
L330H	330	7	0.0244704
L330R	330	6	0.0209746
L330P	330	3	0.0104873
L330F	330	1	0.00349577
Q331*	331	75	0.262183
Q331H	331	17	0.0594281
Q331R	331	2	0.00699154
Q331P	331	1	0.00349577
I332S	332	6	0.0209746
I332V	332	1	0.00349577
R333C	333	3	0.0104873
R333H	333	2	0.00699154
R333P	333	1	0.00349577
G334V	334	16	0.0559323
G334W	334	6	0.0209746
G334A	334	1	0.00349577
G334E	334	1	0.00349577
R335L	335	2	0.00699154
E336*	336	31	0.108369
E336K	336	3	0.0104873
E336G	336	1	0.00349577
R337C	337	102	0.356569
R337L	337	41	0.143327
R337H	337	12	0.0419492
R337S	337	7	0.0244704
R337G	337	2	0.00699154
R337P	337	2	0.00699154
F338I	338	1	0.00349577
F338L	338	1	0.00349577
E339*	339	35	0.122352
E339K	339	1	0.00349577
E339Q	339	1	0.00349577
M340I	340	1	0.00349577
M340V	340	1	0.00349577
F341S	341	3	0.0104873
F341C	341	2	0.00699154
F341L	341	1	0.00349577
R342*	342	338	1.18157
R342P	342	41	0.143327
R342Q	342	2	0.00699154
E343*	343	21	0.0734112
L344P	344	8	0.0279662
L344R	344	5	0.0174789
L344Q	344	1	0.00349577
N345D	345	1	0.00349577
N345I	345	1	0.00349577
E346*	346	8	0.0279662
E346A	346	1	0.00349577
A347T	347	6	0.0209746
A347D	347	2	0.00699154
A347G	347	1	0.00349577
A347P	347	1	0.00349577
A347V	347	1	0.00349577
L348F	348	5	0.0174789
L348*	348	3	0.0104873
L348W	348	2	0.00699154
E349*	349	29	0.101377
L350F	350	1	0.00349577
K351*	351	6	0.0209746
K351E	351	2	0.00699154
K351N	351	1	0.00349577
K351R	351	1	0.00349577
A353T	353	1	0.00349577
A353V	353	1	0.00349577
Q354*	354	5	0.0174789
Q354R	354	2	0.00699154
Q354H	354	1	0.00349577
Q354K	354	1	0.00349577
A355T	355	1	0.00349577
G356W	356	2	0.00699154
E358V	358	3	0.0104873
E358K	358	1	0.00349577
P359S	359	1	0.00349577
G360A	360	3	0.0104873
G361E	361	1	0.00349577
G361R	361	1	0.00349577
A364T	364	3	0.0104873
A364D	364	1	0.00349577
H365Y	365	1	0.00349577
S366A	366	3	0.0104873
K370Q	370	1	0.00349577
S371P	371	1	0.00349577
K372*	372	1	0.00349577
K373R	373	1	0.00349577
G374C	374	3	0.0104873
Q375*	375	5	0.0174789
Q375K	375	3	0.0104873
S376A	376	1	0.00349577
S376C	376	1	0.00349577
S376F	376	1	0.00349577
S376T	376	1	0.00349577
T377I	377	2	0.00699154
S378F	378	2	0.00699154
R379H	379	4	0.0139831
R379P	379	3	0.0104873
R379C	379	2	0.00699154
H380Y	380	1	0.00349577
K381N	381	1	0.00349577
L383F	383	1	0.00349577
M384I	384	1	0.00349577
K386N	386	1	0.00349577
G389V	389	1	0.00349577
P390L	390	1	0.00349577
D391N	391	1	0.00349577
D391Y	391	1	0.00349577
S392L	392	1	0.00349577
S392P	392	1	0.00349577

## Sheet: p53 mutations per codon
AA	Codon	n	Frequency [%]
E3	3	1	0.00349553
P4	4	1	0.00349553
Q5	5	3	0.0104866
D7	7	1	0.00349553
S9	9	1	0.00349553
V10	10	5	0.0174776
E11	11	18	0.0629195
P13	13	3	0.0104866
Q16	16	6	0.0209732
T18	18	1	0.00349553
F19	19	1	0.00349553
S20	20	1	0.00349553
W23	23	3	0.0104866
L26	26	1	0.00349553
P27	27	4	0.0139821
N30	30	1	0.00349553
V31	31	8	0.0279642
S33	33	2	0.00699105
P34	34	5	0.0174776
L35	35	7	0.0244687
P36	36	3	0.0104866
S37	37	1	0.00349553
Q38	38	12	0.0419463
A39	39	2	0.00699105
M40	40	3	0.0104866
D41	41	2	0.00699105
D42	42	1	0.00349553
L43	43	3	0.0104866
M44	44	4	0.0139821
L45	45	1	0.00349553
S46	46	5	0.0174776
P47	47	5	0.0174776
D48	48	3	0.0104866
D49	49	10	0.0349553
E51	51	19	0.066415
Q52	52	21	0.073406
W53	53	63	0.220218
F54	54	2	0.00699105
E56	56	22	0.0769016
D57	57	1	0.00349553
P58	58	5	0.0174776
G59	59	4	0.0139821
P60	60	7	0.0244687
D61	61	8	0.0279642
E62	62	14	0.0489374
A63	63	3	0.0104866
P64	64	4	0.0139821
R65	65	15	0.0524329
M66	66	2	0.00699105
P67	67	5	0.0174776
E68	68	24	0.0838926
A69	69	5	0.0174776
A70	70	2	0.00699105
P71	71	7	0.0244687
P72	72	97	0.339066
V73	73	8	0.0279642
A74	74	1	0.00349553
P75	75	3	0.0104866
A76	76	1	0.00349553
P77	77	5	0.0174776
A78	78	4	0.0139821
A79	79	3	0.0104866
P80	80	4	0.0139821
T81	81	3	0.0104866
P82	82	10	0.0349553
A83	83	1	0.00349553
A84	84	8	0.0279642
P85	85	5	0.0174776
A86	86	1	0.00349553
P87	87	10	0.0349553
P89	89	5	0.0174776
S90	90	5	0.0174776
W91	91	88	0.307606
P92	92	3	0.0104866
L93	93	1	0.00349553
S94	94	21	0.073406
S95	95	4	0.0139821
S96	96	8	0.0279642
V97	97	4	0.0139821
P98	98	17	0.0594239
S99	99	5	0.0174776
Q100	100	45	0.157299
K101	101	11	0.0384508
T102	102	9	0.0314597
Y103	103	18	0.0629195
Q104	104	45	0.157299
G105	105	49	0.171281
S106	106	14	0.0489374
Y107	107	35	0.122343
G108	108	8	0.0279642
F109	109	25	0.0873881
R110	110	121	0.422959
L111	111	49	0.171281
G112	112	2	0.00699105
F113	113	41	0.143317
L114	114	6	0.0209732
H115	115	3	0.0104866
S116	116	4	0.0139821
G117	117	5	0.0174776
T118	118	6	0.0209732
A119	119	6	0.0209732
K120	120	36	0.125839
S121	121	2	0.00699105
V122	122	1	0.00349553
T123	123	1	0.00349553
C124	124	25	0.0873881
T125	125	62	0.216723
Y126	126	84	0.293624
S127	127	154	0.538311
P128	128	13	0.0454418
A129	129	7	0.0244687
L130	130	82	0.286633
N131	131	42	0.146812
K132	132	283	0.989234
M133	133	48	0.167785
F134	134	87	0.304111
C135	135	273	0.954279
Q136	136	102	0.356544
L137	137	13	0.0454418
A138	138	70	0.244687
K139	139	43	0.150308
T140	140	14	0.0489374
C141	141	192	0.671141
P142	142	21	0.073406
V143	143	80	0.279642
Q144	144	90	0.314597
L145	145	66	0.230705
W146	146	141	0.492869
V147	147	26	0.0908837
D148	148	18	0.0629195
S149	149	12	0.0419463
T150	150	9	0.0314597
P151	151	228	0.79698
P152	152	167	0.583753
P153	153	20	0.0699105
G154	154	89	0.311102
T155	155	96	0.33557
R156	156	74	0.258669
V157	157	320	1.11857
R158	158	323	1.12905
A159	159	144	0.503356
M160	160	25	0.0873881
A161	161	115	0.401985
I162	162	43	0.150308
Y163	163	307	1.07313
K164	164	58	0.20274
Q165	165	77	0.269155
S166	166	52	0.181767
Q167	167	57	0.199245
H168	168	65	0.227209
M169	169	18	0.0629195
T170	170	13	0.0454418
E171	171	61	0.213227
V172	172	73	0.255173
V173	173	253	0.884368
R174	174	30	0.104866
R175	175	1675	5.85501
C176	176	460	1.60794
P177	177	68	0.237696
H178	178	41	0.143317
H179	179	560	1.95749
E180	180	46	0.160794
R181	181	109	0.381012
C182	182	23	0.0803971
S183	183	65	0.227209
D184	184	26	0.0908837
S185	185	11	0.0384508
D186	186	18	0.0629195
G187	187	46	0.160794
L188	188	4	0.0139821
A189	189	19	0.066415
P190	190	80	0.279642
P191	191	13	0.0454418
Q192	192	161	0.56278
H193	193	354	1.23742
L194	194	163	0.569771
I195	195	252	0.880872
R196	196	413	1.44365
V197	197	57	0.199245
E198	198	70	0.244687
G199	199	69	0.241191
N200	200	6	0.0209732
L201	201	14	0.0489374
R202	202	24	0.0838926
V203	203	20	0.0699105
E204	204	72	0.251678
Y205	205	206	0.720078
L206	206	9	0.0314597
D207	207	7	0.0244687
D208	208	41	0.143317
R209	209	38	0.13283
N210	210	6	0.0209732
T211	211	31	0.108361
F212	212	10	0.0349553
R213	213	718	2.50979
H214	214	141	0.492869
S215	215	154	0.538311
V216	216	166	0.580257
V217	217	16	0.0559284
V218	218	39	0.136326
P219	219	16	0.0559284
Y220	220	552	1.92953
E221	221	31	0.108361
P222	222	11	0.0384508
P223	223	21	0.073406
E224	224	48	0.167785
V225	225	10	0.0349553
G226	226	16	0.0559284
S227	227	9	0.0314597
D228	228	29	0.10137
C229	229	26	0.0908837
T230	230	22	0.0769016
T231	231	11	0.0384508
I232	232	59	0.206236
H233	233	13	0.0454418
Y234	234	255	0.891359
N235	235	42	0.146812
Y236	236	189	0.660654
M237	237	245	0.856404
C238	238	272	0.950783
N239	239	138	0.482383
S240	240	52	0.181767
S241	241	302	1.05565
C242	242	278	0.971756
M243	243	38	0.13283
G244	244	242	0.845917
G245	245	970	3.39066
M246	246	174	0.608221
N247	247	36	0.125839
R248	248	2163	7.56082
R249	249	708	2.47483
P250	250	93	0.325084
I251	251	55	0.192254
L252	252	34	0.118848
T253	253	30	0.104866
I254	254	52	0.181767
I255	255	98	0.342562
T256	256	24	0.0838926
L257	257	54	0.188758
E258	258	186	0.650168
D259	259	89	0.311102
S260	260	11	0.0384508
S261	261	14	0.0489374
G262	262	43	0.150308
N263	263	6	0.0209732
L264	264	6	0.0209732
L265	265	44	0.153803
G266	266	329	1.15003
R267	267	123	0.42995
N268	268	7	0.0244687
S269	269	18	0.0629195
F270	270	115	0.401985
E271	271	134	0.4684
V272	272	228	0.79698
R273	273	2291	8.00825
V274	274	137	0.478887
C275	275	217	0.758529
A276	276	71	0.248182
C277	277	101	0.353048
P278	278	398	1.39122
G279	279	65	0.227209
R280	280	355	1.24091
D281	281	215	0.751538
R282	282	874	3.05509
R283	283	77	0.269155
T284	284	16	0.0559284
E285	285	301	1.05215
E286	286	247	0.863395
E287	287	66	0.230705
N288	288	12	0.0419463
L289	289	10	0.0349553
R290	290	41	0.143317
K291	291	27	0.0943792
K292	292	22	0.0769016
G293	293	11	0.0384508
E294	294	99	0.346057
P295	295	10	0.0349553
H296	296	14	0.0489374
H297	297	5	0.0174776
E298	298	98	0.342562
L299	299	2	0.00699105
P300	300	16	0.0559284
P301	301	9	0.0314597
G302	302	4	0.0139821
S303	303	8	0.0279642
T304	304	6	0.0209732
K305	305	30	0.104866
R306	306	291	1.0172
A307	307	6	0.0209732
L308	308	4	0.0139821
P309	309	6	0.0209732
N310	310	4	0.0139821
N311	311	4	0.0139821
T312	312	6	0.0209732
S313	313	2	0.00699105
S314	314	2	0.00699105
S315	315	2	0.00699105
P316	316	3	0.0104866
Q317	317	85	0.29712
P318	318	2	0.00699105
K319	319	19	0.066415
K320	320	13	0.0454418
K321	321	9	0.0314597
P322	322	4	0.0139821
L323	323	4	0.0139821
D324	324	4	0.0139821
G325	325	10	0.0349553
E326	326	10	0.0349553
Y327	327	13	0.0454418
F328	328	2	0.00699105
T329	329	1	0.00349553
L330	330	17	0.0594239
Q331	331	95	0.332075
I332	332	7	0.0244687
R333	333	6	0.0209732
G334	334	24	0.0838926
R335	335	2	0.00699105
E336	336	35	0.122343
R337	337	166	0.580257
F338	338	2	0.00699105
E339	339	37	0.129334
M340	340	2	0.00699105
F341	341	6	0.0209732
R342	342	381	1.3318
E343	343	21	0.073406
L344	344	14	0.0489374
N345	345	2	0.00699105
E346	346	9	0.0314597
A347	347	11	0.0384508
L348	348	10	0.0349553
E349	349	29	0.10137
L350	350	1	0.00349553
K351	351	10	0.0349553
A353	353	2	0.00699105
Q354	354	9	0.0314597
A355	355	1	0.00349553
G356	356	2	0.00699105
E358	358	4	0.0139821
P359	359	1	0.00349553
G360	360	3	0.0104866
G361	361	2	0.00699105
A364	364	4	0.0139821
H365	365	1	0.00349553
S366	366	3	0.0104866
K370	370	1	0.00349553
S371	371	1	0.00349553
K372	372	1	0.00349553
K373	373	1	0.00349553
G374	374	3	0.0104866
Q375	375	8	0.0279642
S376	376	4	0.0139821
T377	377	2	0.00699105
S378	378	2	0.00699105
R379	379	9	0.0314597
H380	380	1	0.00349553
K381	381	1	0.00349553
L383	383	1	0.00349553
M384	384	1	0.00349553
K386	386	1	0.00349553
G389	389	1	0.00349553
P390	390	1	0.00349553
D391	391	2	0.00699105
S392	392	2	0.00699105

## Sheet: p53 DBD mutations
AA	Codon	n	Frequency [%]
S90	90	5	0.0210376
P92	92	3	0.0126225
L93	93	1	0.00420751
S94	94	4	0.0168301
S95	95	4	0.0168301
S96	96	8	0.0336601
V97	97	4	0.0168301
P98	98	17	0.0715277
S99	99	5	0.0210376
Q100	100	1	0.00420751
K101	101	4	0.0168301
T102	102	9	0.0378676
Q104	104	2	0.00841503
G105	105	49	0.206168
S106	106	14	0.0589052
Y107	107	11	0.0462827
G108	108	8	0.0336601
F109	109	25	0.105188
R110	110	121	0.509109
L111	111	49	0.206168
G112	112	2	0.00841503
F113	113	41	0.172508
L114	114	1	0.00420751
H115	115	3	0.0126225
S116	116	4	0.0168301
G117	117	5	0.0210376
T118	118	6	0.0252451
A119	119	6	0.0252451
K120	120	34	0.143055
S121	121	2	0.00841503
V122	122	1	0.00420751
T123	123	1	0.00420751
C124	124	16	0.0673202
T125	125	62	0.260866
Y126	126	60	0.252451
S127	127	154	0.647957
P128	128	13	0.0546977
A129	129	7	0.0294526
L130	130	82	0.345016
N131	131	42	0.176716
K132	132	275	1.15707
M133	133	48	0.201961
F134	134	87	0.366054
C135	135	259	1.08975
Q136	136	34	0.143055
L137	137	13	0.0546977
A138	138	70	0.294526
K139	139	31	0.130433
T140	140	14	0.0589052
C141	141	177	0.74473
P142	142	21	0.0883578
V143	143	80	0.336601
Q144	144	32	0.13464
L145	145	66	0.277696
W146	146	13	0.0546977
V147	147	26	0.109395
D148	148	18	0.0757353
S149	149	12	0.0504902
T150	150	9	0.0378676
P151	151	228	0.959313
P152	152	167	0.702655
P153	153	20	0.0841503
G154	154	89	0.374469
T155	155	96	0.403921
R156	156	74	0.311356
V157	157	320	1.3464
R158	158	323	1.35903
A159	159	144	0.605882
M160	160	25	0.105188
A161	161	115	0.483864
I162	162	43	0.180923
Y163	163	297	1.24963
K164	164	40	0.168301
Q165	165	13	0.0546977
S166	166	15	0.0631127
Q167	167	12	0.0504902
H168	168	65	0.273488
M169	169	18	0.0757353
T170	170	13	0.0546977
E171	171	26	0.109395
V172	172	73	0.307149
V173	173	253	1.0645
R174	174	30	0.126225
R175	175	1675	7.04759
C176	176	446	1.87655
P177	177	68	0.286111
H178	178	41	0.172508
H179	179	560	2.35621
E180	180	28	0.11781
R181	181	109	0.458619
C182	182	15	0.0631127
S183	183	3	0.0126225
D184	184	26	0.109395
S185	185	11	0.0462827
D186	186	18	0.0757353
G187	187	46	0.193546
L188	188	4	0.0168301
A189	189	19	0.0799428
P190	190	80	0.336601
P191	191	13	0.0546977
Q192	192	15	0.0631127
H193	193	354	1.48946
L194	194	163	0.685825
I195	195	252	1.06029
R196	196	38	0.159886
V197	197	57	0.239828
E198	198	9	0.0378676
G199	199	61	0.256658
N200	200	6	0.0252451
L201	201	9	0.0378676
R202	202	24	0.10098
V203	203	20	0.0841503
E204	204	14	0.0589052
Y205	205	197	0.82888
L206	206	1	0.00420751
D207	207	7	0.0294526
D208	208	41	0.172508
R209	209	18	0.0757353
N210	210	6	0.0252451
T211	211	31	0.130433
F212	212	10	0.0420751
R213	213	150	0.631127
H214	214	141	0.59326
S215	215	154	0.647957
V216	216	166	0.698447
V217	217	16	0.0673202
V218	218	39	0.164093
P219	219	16	0.0673202
Y220	220	539	2.26785
E221	221	9	0.0378676
P222	222	11	0.0462827
P223	223	21	0.0883578
E224	224	36	0.151471
V225	225	10	0.0420751
G226	226	16	0.0673202
S227	227	9	0.0378676
D228	228	29	0.122018
C229	229	13	0.0546977
T230	230	22	0.0925653
T231	231	11	0.0462827
I232	232	59	0.248243
H233	233	13	0.0546977
Y234	234	233	0.980351
N235	235	42	0.176716
Y236	236	169	0.71107
M237	237	245	1.03084
C238	238	266	1.1192
N239	239	138	0.580637
S240	240	52	0.218791
S241	241	302	1.27067
C242	242	274	1.15286
M243	243	38	0.159886
G244	244	242	1.01822
G245	245	970	4.08129
M246	246	174	0.732108
N247	247	36	0.151471
R248	248	2163	9.10085
R249	249	708	2.97892
P250	250	93	0.391299
I251	251	55	0.231413
L252	252	34	0.143055
T253	253	30	0.126225
I254	254	52	0.218791
I255	255	98	0.412336
T256	256	24	0.10098
L257	257	54	0.227206
E258	258	149	0.62692
D259	259	89	0.374469
S260	260	11	0.0462827
S261	261	14	0.0589052
G262	262	43	0.180923
N263	263	6	0.0252451
L264	264	6	0.0252451
L265	265	44	0.185131
G266	266	300	1.26225
R267	267	123	0.517524
N268	268	7	0.0294526
S269	269	18	0.0757353
F270	270	115	0.483864
E271	271	100	0.420751
V272	272	228	0.959313
R273	273	2291	9.63942
V274	274	137	0.57643
C275	275	213	0.896201
A276	276	71	0.298734
C277	277	92	0.387091
P278	278	398	1.67459
G279	279	65	0.273488
R280	280	337	1.41793
D281	281	215	0.904616
R282	282	874	3.67737
R283	283	77	0.323979
T284	284	16	0.0673202
E285	285	266	1.1192
E286	286	210	0.883578
E287	287	36	0.151471
N288	288	12	0.0504902
L289	289	10	0.0420751
R290	290	41	0.172508
K291	291	16	0.0673202

## Sheet: p53 DBD hotspot mutations
Mutation	n	Frequency [%]
R175C	28	1.67164
R175G	33	1.97015
R175H	1569	93.6716
R175L	30	1.79104
R175P	7	0.41791
R175S	8	0.477612
H179D	29	5.17857
H179L	62	11.0714
H179N	30	5.35714
H179P	10	1.78571
H179Q	42	7.5
H179R	231	41.25
H179Y	156	27.8571
Y220C	460	85.3432
Y220D	5	0.927644
Y220H	22	4.08163
Y220N	27	5.00928
Y220S	25	4.63822
G245A	12	1.23711
G245C	99	10.2062
G245D	190	19.5876
G245R	24	2.47423
G245S	534	55.0515
G245V	111	11.4433
R248G	31	1.43319
R248L	129	5.96394
R248P	27	1.24827
R248Q	1101	50.9015
R248W	875	40.4531
R249G	45	6.35593
R249K	19	2.68362
R249M	56	7.9096
R249S	497	70.1977
R249T	40	5.64972
R249W	51	7.20339
R273C	971	42.3832
R273G	19	0.829332
R273H	1018	44.4347
R273L	212	9.2536
R273P	41	1.78961
R273S	30	1.30947
R282G	49	5.60641
R282L	5	0.572082
R282P	26	2.97483
R282Q	39	4.46224
R282W	755	86.3844
