# Supplementary material for: Disease-related p63 DBD mutations impair DNA binding by distinct mechanisms and varying degree
Source: Cell Death Dis. 2023 Apr 18;14(4):274. doi: 10.1038/s41419-023-05796-y (PMC10113246; doi:10.1038/s41419-023-05796-y)
Supplement: Supplementary file 12 — Supplementary Table S3 [file 41419_2023_5796_MOESM12_ESM.xlsx]

## Sheet: Figure 2B
Number of families	1
Number of comparisons per family	1830
Alpha	0.05
Tukey's multiple comparisons test	Mean Diff,	95,00% CI of diff,	Significant?	Summary	Adjusted P Value
none vs. WT 25ng	0.6298	0,4468 to 0,8129	Yes	****	<0,0001	A-B
none vs. WT 50ng	0.843	0,6600 to 1,026	Yes	****	<0,0001	A-C
none vs. WT 150ng	0.9681	0,7851 to 1,151	Yes	****	<0,0001	A-D
none vs. G134D 25ng	0.1008	-0,1886 to 0,3902	No	ns	>0,9999	A-E
none vs. G134D 50ng	0.5347	0,2453 to 0,8241	Yes	****	<0,0001	A-F
none vs. G134D 150ng	0.898	0,6086 to 1,187	Yes	****	<0,0001	A-G
none vs. I172A 25ng	0.4624	0,1730 to 0,7518	Yes	****	<0,0001	A-H
none vs. I172A 50ng	0.7229	0,4335 to 1,012	Yes	****	<0,0001	A-I
none vs. I172A 150ng	0.9598	0,6704 to 1,249	Yes	****	<0,0001	A-J
none vs. Y192C 25ng	0.05934	-0,2301 to 0,3487	No	ns	>0,9999	A-K
none vs. Y192C 50ng	0.1149	-0,1745 to 0,4043	No	ns	>0,9999	A-L
none vs. Y192C 150ng	0.1408	-0,1486 to 0,4302	No	ns	0.9995	A-M
none vs. K193E 25ng	-0.2234	-0,5128 to 0,06598	No	ns	0.5369	A-N
none vs. K193E 50ng	-0.3987	-0,6881 to -0,1093	Yes	****	<0,0001	A-O
none vs. K193E 150ng	0.6027	0,3133 to 0,8921	Yes	****	<0,0001	A-P
none vs. K194E 25ng	-0.09155	-0,3809 to 0,1978	No	ns	>0,9999	A-Q
none vs. K194E 50ng	-0.2096	-0,4990 to 0,07980	No	ns	0.7012	A-R
none vs. K194E 150ng	0.1354	-0,1540 to 0,4248	No	ns	0.9998	A-S
none vs. V202M 25ng	0.2134	-0,07598 to 0,5028	No	ns	0.6571	A-T
none vs. V202M 50ng	0.0282	-0,2612 to 0,3176	No	ns	>0,9999	A-U
none vs. V202M 150ng	0.1242	-0,1652 to 0,4136	No	ns	>0,9999	A-V
none vs. R204W 25ng	-0.1834	-0,4728 to 0,1060	No	ns	0.9259	A-W
none vs. R204W 50ng	-0.2069	-0,4963 to 0,08246	No	ns	0.7308	A-X
none vs. R204W 150ng	-0.3108	-0,6002 to -0,02138	Yes	*	0.017	A-Y
none vs. R204Q 25ng	-0.1267	-0,4161 to 0,1627	No	ns	>0,9999	A-Z
none vs. R204Q 50ng	-0.3055	-0,5949 to -0,01613	Yes	*	0.0224	A-AA
none vs. R204Q 150ng	0.1639	-0,1255 to 0,4533	No	ns	0.9869	A-AB
none vs. R204L 25ng	-0.3241	-0,6135 to -0,03467	Yes	**	0.0083	A-AC
none vs. R204L 50ng	-0.1323	-0,4217 to 0,1571	No	ns	0.9999	A-AD
none vs. R204L 150ng	0.1841	-0,1053 to 0,4735	No	ns	0.922	A-AE
none vs. R227Q 25ng	0.09853	-0,1909 to 0,3879	No	ns	>0,9999	A-AF
none vs. R227Q 50ng	0.2902	0,0008056 to 0,5796	Yes	*	0.0481	A-AG
none vs. R227Q 150ng	0.7103	0,4209 to 0,9997	Yes	****	<0,0001	A-AH
none vs. R280S 25ng	-0.1541	-0,4435 to 0,1353	No	ns	0.996	A-AI
none vs. R280S 50ng	-0.34	-0,6293 to -0,05056	Yes	**	0.0033	A-AJ
none vs. R280S 150ng	-0.4082	-0,6976 to -0,1188	Yes	****	<0,0001	A-AK
none vs. R280C 25ng	-0.3618	-0,6512 to -0,07240	Yes	***	0.0009	A-AL
none vs. R280C 50ng	-0.5625	-0,8519 to -0,2731	Yes	****	<0,0001	A-AM
none vs. R280C 150ng	-0.3934	-0,6828 to -0,1040	Yes	***	0.0001	A-AN
none vs. R280H 25ng	-0.1989	-0,4883 to 0,09048	No	ns	0.8123	A-AO
none vs. R280H 50ng	-0.2154	-0,5048 to 0,07400	No	ns	0.6337	A-AP
none vs. R280H 150ng	0.6304	0,3410 to 0,9198	Yes	****	<0,0001	A-AQ
none vs. R298Q 25ng	-0.1321	-0,4215 to 0,1573	No	ns	0.9999	A-AR
none vs. R298Q 50ng	-0.2475	-0,5369 to 0,04185	No	ns	0.274	A-AS
none vs. R298Q 150ng	0.2823	-0,007092 to 0,5717	No	ns	0.0695	A-AT
none vs. R298G 25ng	-0.307	-0,5964 to -0,01763	Yes	*	0.0208	A-AU
none vs. R298G 50ng	-0.2407	-0,5301 to 0,04872	No	ns	0.3405	A-AV
none vs. R298G 150ng	0.4574	0,1680 to 0,7468	Yes	****	<0,0001	A-AW
none vs. R304W 25ng	-0.007252	-0,2966 to 0,2821	No	ns	>0,9999	A-AX
none vs. R304W 50ng	-0.0203	-0,3097 to 0,2691	No	ns	>0,9999	A-AY
none vs. R304W 150ng	0.13	-0,1594 to 0,4194	No	ns	>0,9999	A-AZ
none vs. C308S 25ng	0.149	-0,1404 to 0,4384	No	ns	0.998	A-BA
none vs. C308S 50ng	0.5867	0,2974 to 0,8761	Yes	****	<0,0001	A-BB
none vs. C308S 150ng	0.8844	0,5950 to 1,174	Yes	****	<0,0001	A-BC
none vs. C308Y 25ng	-0.09027	-0,3797 to 0,1991	No	ns	>0,9999	A-BD
none vs. C308Y 50ng	-0.05416	-0,3436 to 0,2352	No	ns	>0,9999	A-BE
none vs. C308Y 150ng	-0.7581	-1,047 to -0,4687	Yes	****	<0,0001	A-BF
none vs. R313G 25ng	0.03532	-0,2541 to 0,3247	No	ns	>0,9999	A-BG
none vs. R313G 50ng	-0.03714	-0,3265 to 0,2523	No	ns	>0,9999	A-BH
none vs. R313G 150ng	0.1987	-0,09074 to 0,4880	No	ns	0.8148	A-BI
WT 25ng vs. WT 50ng	0.2132	0,03013 to 0,3962	Yes	**	0.0039	B-C
WT 25ng vs. WT 150ng	0.3383	0,1553 to 0,5213	Yes	****	<0,0001	B-D
WT 25ng vs. G134D 25ng	-0.529	-0,8184 to -0,2396	Yes	****	<0,0001	B-E
WT 25ng vs. G134D 50ng	-0.09514	-0,3845 to 0,1943	No	ns	>0,9999	B-F
WT 25ng vs. G134D 150ng	0.2682	-0,02121 to 0,5576	No	ns	0.1277	B-G
WT 25ng vs. I172A 25ng	-0.1674	-0,4568 to 0,1220	No	ns	0.9811	B-H
WT 25ng vs. I172A 50ng	0.09309	-0,1963 to 0,3825	No	ns	>0,9999	B-I
WT 25ng vs. I172A 150ng	0.33	0,04060 to 0,6194	Yes	**	0.0059	B-J
WT 25ng vs. Y192C 25ng	-0.5705	-0,8599 to -0,2811	Yes	****	<0,0001	B-K
WT 25ng vs. Y192C 50ng	-0.515	-0,8044 to -0,2256	Yes	****	<0,0001	B-L
WT 25ng vs. Y192C 150ng	-0.489	-0,7784 to -0,1997	Yes	****	<0,0001	B-M
WT 25ng vs. K193E 25ng	-0.8532	-1,143 to -0,5639	Yes	****	<0,0001	B-N
WT 25ng vs. K193E 50ng	-1.029	-1,318 to -0,7391	Yes	****	<0,0001	B-O
WT 25ng vs. K193E 150ng	-0.0271	-0,3165 to 0,2623	No	ns	>0,9999	B-P
WT 25ng vs. K194E 25ng	-0.7214	-1,011 to -0,4320	Yes	****	<0,0001	B-Q
WT 25ng vs. K194E 50ng	-0.8394	-1,129 to -0,5500	Yes	****	<0,0001	B-R
WT 25ng vs. K194E 150ng	-0.4944	-0,7838 to -0,2050	Yes	****	<0,0001	B-S
WT 25ng vs. V202M 25ng	-0.4164	-0,7058 to -0,1270	Yes	****	<0,0001	B-T
WT 25ng vs. V202M 50ng	-0.6016	-0,8910 to -0,3122	Yes	****	<0,0001	B-U
WT 25ng vs. V202M 150ng	-0.5057	-0,7951 to -0,2163	Yes	****	<0,0001	B-V
WT 25ng vs. R204W 25ng	-0.8132	-1,103 to -0,5238	Yes	****	<0,0001	B-W
WT 25ng vs. R204W 50ng	-0.8368	-1,126 to -0,5474	Yes	****	<0,0001	B-X
WT 25ng vs. R204W 150ng	-0.9406	-1,230 to -0,6512	Yes	****	<0,0001	B-Y
WT 25ng vs. R204Q 25ng	-0.7565	-1,046 to -0,4671	Yes	****	<0,0001	B-Z
WT 25ng vs. R204Q 50ng	-0.9354	-1,225 to -0,6460	Yes	****	<0,0001	B-AA
WT 25ng vs. R204Q 150ng	-0.4659	-0,7553 to -0,1765	Yes	****	<0,0001	B-AB
WT 25ng vs. R204L 25ng	-0.9539	-1,243 to -0,6645	Yes	****	<0,0001	B-AC
WT 25ng vs. R204L 50ng	-0.7621	-1,052 to -0,4727	Yes	****	<0,0001	B-AD
WT 25ng vs. R204L 150ng	-0.4457	-0,7351 to -0,1563	Yes	****	<0,0001	B-AE
WT 25ng vs. R227Q 25ng	-0.5313	-0,8207 to -0,2419	Yes	****	<0,0001	B-AF
WT 25ng vs. R227Q 50ng	-0.3396	-0,6290 to -0,05023	Yes	**	0.0034	B-AG
WT 25ng vs. R227Q 150ng	0.08042	-0,2090 to 0,3698	No	ns	>0,9999	B-AH
WT 25ng vs. R280S 25ng	-0.784	-1,073 to -0,4946	Yes	****	<0,0001	B-AI
WT 25ng vs. R280S 50ng	-0.9698	-1,259 to -0,6804	Yes	****	<0,0001	B-AJ
WT 25ng vs. R280S 150ng	-1.038	-1,327 to -0,7487	Yes	****	<0,0001	B-AK
WT 25ng vs. R280C 25ng	-0.9916	-1,281 to -0,7022	Yes	****	<0,0001	B-AL
WT 25ng vs. R280C 50ng	-1.192	-1,482 to -0,9029	Yes	****	<0,0001	B-AM
WT 25ng vs. R280C 150ng	-1.023	-1,313 to -0,7338	Yes	****	<0,0001	B-AN
WT 25ng vs. R280H 25ng	-0.8287	-1,118 to -0,5393	Yes	****	<0,0001	B-AO
WT 25ng vs. R280H 50ng	-0.8452	-1,135 to -0,5558	Yes	****	<0,0001	B-AP
WT 25ng vs. R280H 150ng	0.0005633	-0,2888 to 0,2900	No	ns	>0,9999	B-AQ
WT 25ng vs. R298Q 25ng	-0.7619	-1,051 to -0,4725	Yes	****	<0,0001	B-AR
WT 25ng vs. R298Q 50ng	-0.8774	-1,167 to -0,5880	Yes	****	<0,0001	B-AS
WT 25ng vs. R298Q 150ng	-0.3475	-0,6369 to -0,05813	Yes	**	0.0021	B-AT
WT 25ng vs. R298G 25ng	-0.9369	-1,226 to -0,6475	Yes	****	<0,0001	B-AU
WT 25ng vs. R298G 50ng	-0.8705	-1,160 to -0,5811	Yes	****	<0,0001	B-AV
WT 25ng vs. R298G 150ng	-0.1724	-0,4618 to 0,1170	No	ns	0.9695	B-AW
WT 25ng vs. R304W 25ng	-0.6371	-0,9265 to -0,3477	Yes	****	<0,0001	B-AX
WT 25ng vs. R304W 50ng	-0.6501	-0,9395 to -0,3607	Yes	****	<0,0001	B-AY
WT 25ng vs. R304W 150ng	-0.4998	-0,7892 to -0,2104	Yes	****	<0,0001	B-AZ
WT 25ng vs. C308S 25ng	-0.4808	-0,7702 to -0,1914	Yes	****	<0,0001	B-BA
WT 25ng vs. C308S 50ng	-0.04308	-0,3325 to 0,2463	No	ns	>0,9999	B-BB
WT 25ng vs. C308S 150ng	0.2545	-0,03486 to 0,5439	No	ns	0.2154	B-BC
WT 25ng vs. C308Y 25ng	-0.7201	-1,009 to -0,4307	Yes	****	<0,0001	B-BD
WT 25ng vs. C308Y 50ng	-0.684	-0,9734 to -0,3946	Yes	****	<0,0001	B-BE
WT 25ng vs. C308Y 150ng	-1.388	-1,677 to -1,099	Yes	****	<0,0001	B-BF
WT 25ng vs. R313G 25ng	-0.5945	-0,8839 to -0,3051	Yes	****	<0,0001	B-BG
WT 25ng vs. R313G 50ng	-0.667	-0,9564 to -0,3776	Yes	****	<0,0001	B-BH
WT 25ng vs. R313G 150ng	-0.4312	-0,7206 to -0,1418	Yes	****	<0,0001	B-BI
WT 50ng vs. WT 150ng	0.1252	-0,05788 to 0,3082	No	ns	0.8218	C-D
WT 50ng vs. G134D 25ng	-0.7422	-1,032 to -0,4528	Yes	****	<0,0001	C-E
WT 50ng vs. G134D 50ng	-0.3083	-0,5977 to -0,01891	Yes	*	0.0194	C-F
WT 50ng vs. G134D 150ng	0.05502	-0,2344 to 0,3444	No	ns	>0,9999	C-G
WT 50ng vs. I172A 25ng	-0.3806	-0,6700 to -0,09118	Yes	***	0.0003	C-H
WT 50ng vs. I172A 50ng	-0.1201	-0,4095 to 0,1693	No	ns	>0,9999	C-I
WT 50ng vs. I172A 150ng	0.1168	-0,1726 to 0,4062	No	ns	>0,9999	C-J
WT 50ng vs. Y192C 25ng	-0.7837	-1,073 to -0,4943	Yes	****	<0,0001	C-K
WT 50ng vs. Y192C 50ng	-0.7281	-1,018 to -0,4387	Yes	****	<0,0001	C-L
WT 50ng vs. Y192C 150ng	-0.7022	-0,9916 to -0,4128	Yes	****	<0,0001	C-M
WT 50ng vs. K193E 25ng	-1.066	-1,356 to -0,7770	Yes	****	<0,0001	C-N
WT 50ng vs. K193E 50ng	-1.242	-1,531 to -0,9523	Yes	****	<0,0001	C-O
WT 50ng vs. K193E 150ng	-0.2403	-0,5297 to 0,04913	No	ns	0.3447	C-P
WT 50ng vs. K194E 25ng	-0.9345	-1,224 to -0,6451	Yes	****	<0,0001	C-Q
WT 50ng vs. K194E 50ng	-1.053	-1,342 to -0,7632	Yes	****	<0,0001	C-R
WT 50ng vs. K194E 150ng	-0.7076	-0,9970 to -0,4182	Yes	****	<0,0001	C-S
WT 50ng vs. V202M 25ng	-0.6296	-0,9190 to -0,3402	Yes	****	<0,0001	C-T
WT 50ng vs. V202M 50ng	-0.8148	-1,104 to -0,5254	Yes	****	<0,0001	C-U
WT 50ng vs. V202M 150ng	-0.7188	-1,008 to -0,4294	Yes	****	<0,0001	C-V
WT 50ng vs. R204W 25ng	-1.026	-1,316 to -0,7370	Yes	****	<0,0001	C-W
WT 50ng vs. R204W 50ng	-1.05	-1,339 to -0,7605	Yes	****	<0,0001	C-X
WT 50ng vs. R204W 150ng	-1.154	-1,443 to -0,8644	Yes	****	<0,0001	C-Y
WT 50ng vs. R204Q 25ng	-0.9697	-1,259 to -0,6803	Yes	****	<0,0001	C-Z
WT 50ng vs. R204Q 50ng	-1.149	-1,438 to -0,8591	Yes	****	<0,0001	C-AA
WT 50ng vs. R204Q 150ng	-0.6791	-0,9685 to -0,3897	Yes	****	<0,0001	C-AB
WT 50ng vs. R204L 25ng	-1.167	-1,456 to -0,8777	Yes	****	<0,0001	C-AC
WT 50ng vs. R204L 50ng	-0.9753	-1,265 to -0,6859	Yes	****	<0,0001	C-AD
WT 50ng vs. R204L 150ng	-0.6589	-0,9483 to -0,3695	Yes	****	<0,0001	C-AE
WT 50ng vs. R227Q 25ng	-0.7445	-1,034 to -0,4551	Yes	****	<0,0001	C-AF
WT 50ng vs. R227Q 50ng	-0.5528	-0,8422 to -0,2634	Yes	****	<0,0001	C-AG
WT 50ng vs. R227Q 150ng	-0.1327	-0,4221 to 0,1567	No	ns	0.9999	C-AH
WT 50ng vs. R280S 25ng	-0.9971	-1,287 to -0,7077	Yes	****	<0,0001	C-AI
WT 50ng vs. R280S 50ng	-1.183	-1,472 to -0,8936	Yes	****	<0,0001	C-AJ
WT 50ng vs. R280S 150ng	-1.251	-1,541 to -0,9618	Yes	****	<0,0001	C-AK
WT 50ng vs. R280C 25ng	-1.205	-1,494 to -0,9154	Yes	****	<0,0001	C-AL
WT 50ng vs. R280C 50ng	-1.405	-1,695 to -1,116	Yes	****	<0,0001	C-AM
WT 50ng vs. R280C 150ng	-1.236	-1,526 to -0,9470	Yes	****	<0,0001	C-AN
WT 50ng vs. R280H 25ng	-1.042	-1,331 to -0,7525	Yes	****	<0,0001	C-AO
WT 50ng vs. R280H 50ng	-1.058	-1,348 to -0,7690	Yes	****	<0,0001	C-AP
WT 50ng vs. R280H 150ng	-0.2126	-0,5020 to 0,07680	No	ns	0.6667	C-AQ
WT 50ng vs. R298Q 25ng	-0.9751	-1,264 to -0,6857	Yes	****	<0,0001	C-AR
WT 50ng vs. R298Q 50ng	-1.091	-1,380 to -0,8011	Yes	****	<0,0001	C-AS
WT 50ng vs. R298Q 150ng	-0.5607	-0,8501 to -0,2713	Yes	****	<0,0001	C-AT
WT 50ng vs. R298G 25ng	-1.15	-1,439 to -0,8606	Yes	****	<0,0001	C-AU
WT 50ng vs. R298G 50ng	-1.084	-1,373 to -0,7943	Yes	****	<0,0001	C-AV
WT 50ng vs. R298G 150ng	-0.3856	-0,6750 to -0,09617	Yes	***	0.0002	C-AW
WT 50ng vs. R304W 25ng	-0.8502	-1,140 to -0,5608	Yes	****	<0,0001	C-AX
WT 50ng vs. R304W 50ng	-0.8633	-1,153 to -0,5739	Yes	****	<0,0001	C-AY
WT 50ng vs. R304W 150ng	-0.7129	-1,002 to -0,4236	Yes	****	<0,0001	C-AZ
WT 50ng vs. C308S 25ng	-0.694	-0,9834 to -0,4046	Yes	****	<0,0001	C-BA
WT 50ng vs. C308S 50ng	-0.2562	-0,5456 to 0,03315	No	ns	0.2025	C-BB
WT 50ng vs. C308S 150ng	0.04137	-0,2480 to 0,3308	No	ns	>0,9999	C-BC
WT 50ng vs. C308Y 25ng	-0.9333	-1,223 to -0,6439	Yes	****	<0,0001	C-BD
WT 50ng vs. C308Y 50ng	-0.8972	-1,187 to -0,6078	Yes	****	<0,0001	C-BE
WT 50ng vs. C308Y 150ng	-1.601	-1,890 to -1,312	Yes	****	<0,0001	C-BF
WT 50ng vs. R313G 25ng	-0.8077	-1,097 to -0,5183	Yes	****	<0,0001	C-BG
WT 50ng vs. R313G 50ng	-0.8801	-1,170 to -0,5907	Yes	****	<0,0001	C-BH
WT 50ng vs. R313G 150ng	-0.6443	-0,9337 to -0,3549	Yes	****	<0,0001	C-BI
WT 150ng vs. G134D 25ng	-0.8673	-1,157 to -0,5779	Yes	****	<0,0001	D-E
WT 150ng vs. G134D 50ng	-0.4335	-0,7229 to -0,1441	Yes	****	<0,0001	D-F
WT 150ng vs. G134D 150ng	-0.07013	-0,3595 to 0,2193	No	ns	>0,9999	D-G
WT 150ng vs. I172A 25ng	-0.5057	-0,7951 to -0,2163	Yes	****	<0,0001	D-H
WT 150ng vs. I172A 50ng	-0.2452	-0,5346 to 0,04417	No	ns	0.2956	D-I
WT 150ng vs. I172A 150ng	-0.008316	-0,2977 to 0,2811	No	ns	>0,9999	D-J
WT 150ng vs. Y192C 25ng	-0.9088	-1,198 to -0,6194	Yes	****	<0,0001	D-K
WT 150ng vs. Y192C 50ng	-0.8533	-1,143 to -0,5639	Yes	****	<0,0001	D-L
WT 150ng vs. Y192C 150ng	-0.8274	-1,117 to -0,5380	Yes	****	<0,0001	D-M
WT 150ng vs. K193E 25ng	-1.192	-1,481 to -0,9022	Yes	****	<0,0001	D-N
WT 150ng vs. K193E 50ng	-1.367	-1,656 to -1,077	Yes	****	<0,0001	D-O
WT 150ng vs. K193E 150ng	-0.3654	-0,6548 to -0,07602	Yes	***	0.0007	D-P
WT 150ng vs. K194E 25ng	-1.06	-1,349 to -0,7703	Yes	****	<0,0001	D-Q
WT 150ng vs. K194E 50ng	-1.178	-1,467 to -0,8883	Yes	****	<0,0001	D-R
WT 150ng vs. K194E 150ng	-0.8327	-1,122 to -0,5433	Yes	****	<0,0001	D-S
WT 150ng vs. V202M 25ng	-0.7547	-1,044 to -0,4653	Yes	****	<0,0001	D-T
WT 150ng vs. V202M 50ng	-0.9399	-1,229 to -0,6505	Yes	****	<0,0001	D-U
WT 150ng vs. V202M 150ng	-0.844	-1,133 to -0,5546	Yes	****	<0,0001	D-V
WT 150ng vs. R204W 25ng	-1.152	-1,441 to -0,8622	Yes	****	<0,0001	D-W
WT 150ng vs. R204W 50ng	-1.175	-1,464 to -0,8857	Yes	****	<0,0001	D-X
WT 150ng vs. R204W 150ng	-1.279	-1,568 to -0,9895	Yes	****	<0,0001	D-Y
WT 150ng vs. R204Q 25ng	-1.095	-1,384 to -0,8054	Yes	****	<0,0001	D-Z
WT 150ng vs. R204Q 50ng	-1.274	-1,563 to -0,9843	Yes	****	<0,0001	D-AA
WT 150ng vs. R204Q 150ng	-0.8043	-1,094 to -0,5149	Yes	****	<0,0001	D-AB
WT 150ng vs. R204L 25ng	-1.292	-1,582 to -1,003	Yes	****	<0,0001	D-AC
WT 150ng vs. R204L 50ng	-1.1	-1,390 to -0,8111	Yes	****	<0,0001	D-AD
WT 150ng vs. R204L 150ng	-0.784	-1,073 to -0,4946	Yes	****	<0,0001	D-AE
WT 150ng vs. R227Q 25ng	-0.8696	-1,159 to -0,5802	Yes	****	<0,0001	D-AF
WT 150ng vs. R227Q 50ng	-0.6779	-0,9673 to -0,3885	Yes	****	<0,0001	D-AG
WT 150ng vs. R227Q 150ng	-0.2579	-0,5473 to 0,03151	No	ns	0.1907	D-AH
WT 150ng vs. R280S 25ng	-1.122	-1,412 to -0,8329	Yes	****	<0,0001	D-AI
WT 150ng vs. R280S 50ng	-1.308	-1,597 to -1,019	Yes	****	<0,0001	D-AJ
WT 150ng vs. R280S 150ng	-1.376	-1,666 to -1,087	Yes	****	<0,0001	D-AK
WT 150ng vs. R280C 25ng	-1.33	-1,619 to -1,041	Yes	****	<0,0001	D-AL
WT 150ng vs. R280C 50ng	-1.531	-1,820 to -1,241	Yes	****	<0,0001	D-AM
WT 150ng vs. R280C 150ng	-1.362	-1,651 to -1,072	Yes	****	<0,0001	D-AN
WT 150ng vs. R280H 25ng	-1.167	-1,456 to -0,8777	Yes	****	<0,0001	D-AO
WT 150ng vs. R280H 50ng	-1.184	-1,473 to -0,8941	Yes	****	<0,0001	D-AP
WT 150ng vs. R280H 150ng	-0.3378	-0,6271 to -0,04835	Yes	**	0.0038	D-AQ
WT 150ng vs. R298Q 25ng	-1.1	-1,390 to -0,8109	Yes	****	<0,0001	D-AR
WT 150ng vs. R298Q 50ng	-1.216	-1,505 to -0,9263	Yes	****	<0,0001	D-AS
WT 150ng vs. R298Q 150ng	-0.6858	-0,9752 to -0,3964	Yes	****	<0,0001	D-AT
WT 150ng vs. R298G 25ng	-1.275	-1,565 to -0,9858	Yes	****	<0,0001	D-AU
WT 150ng vs. R298G 50ng	-1.209	-1,498 to -0,9194	Yes	****	<0,0001	D-AV
WT 150ng vs. R298G 150ng	-0.5107	-0,8001 to -0,2213	Yes	****	<0,0001	D-AW
WT 150ng vs. R304W 25ng	-0.9754	-1,265 to -0,6860	Yes	****	<0,0001	D-AX
WT 150ng vs. R304W 50ng	-0.9884	-1,278 to -0,6991	Yes	****	<0,0001	D-AY
WT 150ng vs. R304W 150ng	-0.8381	-1,127 to -0,5487	Yes	****	<0,0001	D-AZ
WT 150ng vs. C308S 25ng	-0.8191	-1,109 to -0,5297	Yes	****	<0,0001	D-BA
WT 150ng vs. C308S 50ng	-0.3814	-0,6708 to -0,09200	Yes	***	0.0002	D-BB
WT 150ng vs. C308S 150ng	-0.08378	-0,3732 to 0,2056	No	ns	>0,9999	D-BC
WT 150ng vs. C308Y 25ng	-1.058	-1,348 to -0,7690	Yes	****	<0,0001	D-BD
WT 150ng vs. C308Y 50ng	-1.022	-1,312 to -0,7329	Yes	****	<0,0001	D-BE
WT 150ng vs. C308Y 150ng	-1.726	-2,016 to -1,437	Yes	****	<0,0001	D-BF
WT 150ng vs. R313G 25ng	-0.9328	-1,222 to -0,6434	Yes	****	<0,0001	D-BG
WT 150ng vs. R313G 50ng	-1.005	-1,295 to -0,7159	Yes	****	<0,0001	D-BH
WT 150ng vs. R313G 150ng	-0.7695	-1,059 to -0,4801	Yes	****	<0,0001	D-BI
G134D 25ng vs. G134D 50ng	0.4338	0,06779 to 0,7999	Yes	**	0.0028	E-F
G134D 25ng vs. G134D 150ng	0.7972	0,4311 to 1,163	Yes	****	<0,0001	E-G
G134D 25ng vs. I172A 25ng	0.3616	-0,004487 to 0,7276	No	ns	0.0591	E-H
G134D 25ng vs. I172A 50ng	0.6221	0,2560 to 0,9881	Yes	****	<0,0001	E-I
G134D 25ng vs. I172A 150ng	0.859	0,4929 to 1,225	Yes	****	<0,0001	E-J
G134D 25ng vs. Y192C 25ng	-0.0415	-0,4076 to 0,3246	No	ns	>0,9999	E-K
G134D 25ng vs. Y192C 50ng	0.01402	-0,3520 to 0,3801	No	ns	>0,9999	E-L
G134D 25ng vs. Y192C 150ng	0.03994	-0,3261 to 0,4060	No	ns	>0,9999	E-M
G134D 25ng vs. K193E 25ng	-0.3243	-0,6903 to 0,04180	No	ns	0.2018	E-N
G134D 25ng vs. K193E 50ng	-0.4995	-0,8656 to -0,1335	Yes	****	<0,0001	E-O
G134D 25ng vs. K193E 150ng	0.5019	0,1358 to 0,8679	Yes	****	<0,0001	E-P
G134D 25ng vs. K194E 25ng	-0.1924	-0,5585 to 0,1737	No	ns	0.9969	E-Q
G134D 25ng vs. K194E 50ng	-0.3104	-0,6765 to 0,05562	No	ns	0.2936	E-R
G134D 25ng vs. K194E 150ng	0.03456	-0,3315 to 0,4006	No	ns	>0,9999	E-S
G134D 25ng vs. V202M 25ng	0.1126	-0,2535 to 0,4786	No	ns	>0,9999	E-T
G134D 25ng vs. V202M 50ng	-0.07264	-0,4387 to 0,2934	No	ns	>0,9999	E-U
G134D 25ng vs. V202M 150ng	0.02333	-0,3427 to 0,3894	No	ns	>0,9999	E-V
G134D 25ng vs. R204W 25ng	-0.2843	-0,6503 to 0,08181	No	ns	0.5212	E-W
G134D 25ng vs. R204W 50ng	-0.3078	-0,6738 to 0,05828	No	ns	0.3139	E-X
G134D 25ng vs. R204W 150ng	-0.4116	-0,7777 to -0,04556	Yes	**	0.0076	E-Y
G134D 25ng vs. R204Q 25ng	-0.2275	-0,5936 to 0,1385	No	ns	0.943	E-Z
G134D 25ng vs. R204Q 50ng	-0.4064	-0,7724 to -0,04031	Yes	**	0.0096	E-AA
G134D 25ng vs. R204Q 150ng	0.06305	-0,3030 to 0,4291	No	ns	>0,9999	E-AB
G134D 25ng vs. R204L 25ng	-0.4249	-0,7910 to -0,05884	Yes	**	0.0042	E-AC
G134D 25ng vs. R204L 50ng	-0.2332	-0,5992 to 0,1329	No	ns	0.9209	E-AD
G134D 25ng vs. R204L 150ng	0.08328	-0,2828 to 0,4493	No	ns	>0,9999	E-AE
G134D 25ng vs. R227Q 25ng	-0.002315	-0,3684 to 0,3637	No	ns	>0,9999	E-AF
G134D 25ng vs. R227Q 50ng	0.1894	-0,1767 to 0,5554	No	ns	0.9978	E-AG
G134D 25ng vs. R227Q 150ng	0.6094	0,2434 to 0,9755	Yes	****	<0,0001	E-AH
G134D 25ng vs. R280S 25ng	-0.255	-0,6210 to 0,1111	No	ns	0.7869	E-AI
G134D 25ng vs. R280S 50ng	-0.4408	-0,8069 to -0,07473	Yes	**	0.002	E-AJ
G134D 25ng vs. R280S 150ng	-0.5091	-0,8751 to -0,1430	Yes	****	<0,0001	E-AK
G134D 25ng vs. R280C 25ng	-0.4626	-0,8287 to -0,09658	Yes	***	0.0007	E-AL
G134D 25ng vs. R280C 50ng	-0.6633	-1,029 to -0,2973	Yes	****	<0,0001	E-AM
G134D 25ng vs. R280C 150ng	-0.4942	-0,8603 to -0,1282	Yes	***	0.0001	E-AN
G134D 25ng vs. R280H 25ng	-0.2998	-0,6658 to 0,06630	No	ns	0.3796	E-AO
G134D 25ng vs. R280H 50ng	-0.3162	-0,6823 to 0,04982	No	ns	0.2523	E-AP
G134D 25ng vs. R280H 150ng	0.5296	0,1635 to 0,8956	Yes	****	<0,0001	E-AQ
G134D 25ng vs. R298Q 25ng	-0.2329	-0,5990 to 0,1331	No	ns	0.9218	E-AR
G134D 25ng vs. R298Q 50ng	-0.3484	-0,7144 to 0,01767	No	ns	0.0942	E-AS
G134D 25ng vs. R298Q 150ng	0.1815	-0,1846 to 0,5475	No	ns	0.9992	E-AT
G134D 25ng vs. R298G 25ng	-0.4079	-0,7739 to -0,04181	Yes	**	0.009	E-AU
G134D 25ng vs. R298G 50ng	-0.3415	-0,7076 to 0,02454	No	ns	0.1185	E-AV
G134D 25ng vs. R298G 150ng	0.3566	-0,009476 to 0,7226	No	ns	0.0708	E-AW
G134D 25ng vs. R304W 25ng	-0.1081	-0,4742 to 0,2580	No	ns	>0,9999	E-AX
G134D 25ng vs. R304W 50ng	-0.1211	-0,4872 to 0,2449	No	ns	>0,9999	E-AY
G134D 25ng vs. R304W 150ng	0.0292	-0,3369 to 0,3953	No	ns	>0,9999	E-AZ
G134D 25ng vs. C308S 25ng	0.04819	-0,3179 to 0,4142	No	ns	>0,9999	E-BA
G134D 25ng vs. C308S 50ng	0.4859	0,1198 to 0,8520	Yes	***	0.0002	E-BB
G134D 25ng vs. C308S 150ng	0.7835	0,4175 to 1,150	Yes	****	<0,0001	E-BC
G134D 25ng vs. C308Y 25ng	-0.1911	-0,5572 to 0,1750	No	ns	0.9973	E-BD
G134D 25ng vs. C308Y 50ng	-0.155	-0,5211 to 0,2111	No	ns	>0,9999	E-BE
G134D 25ng vs. C308Y 150ng	-0.8589	-1,225 to -0,4929	Yes	****	<0,0001	E-BF
G134D 25ng vs. R313G 25ng	-0.06552	-0,4316 to 0,3005	No	ns	>0,9999	E-BG
G134D 25ng vs. R313G 50ng	-0.138	-0,5040 to 0,2281	No	ns	>0,9999	E-BH
G134D 25ng vs. R313G 150ng	0.09781	-0,2682 to 0,4639	No	ns	>0,9999	E-BI
G134D 50ng vs. G134D 150ng	0.3633	-0,002733 to 0,7294	No	ns	0.0554	F-G
G134D 50ng vs. I172A 25ng	-0.07227	-0,4383 to 0,2938	No	ns	>0,9999	F-H
G134D 50ng vs. I172A 50ng	0.1882	-0,1778 to 0,5543	No	ns	0.9981	F-I
G134D 50ng vs. I172A 150ng	0.4251	0,05908 to 0,7912	Yes	**	0.0041	F-J
G134D 50ng vs. Y192C 25ng	-0.4753	-0,8414 to -0,1093	Yes	***	0.0003	F-K
G134D 50ng vs. Y192C 50ng	-0.4198	-0,7859 to -0,05377	Yes	**	0.0053	F-L
G134D 50ng vs. Y192C 150ng	-0.3939	-0,7600 to -0,02784	Yes	*	0.0165	F-M
G134D 50ng vs. K193E 25ng	-0.7581	-1,124 to -0,3920	Yes	****	<0,0001	F-N
G134D 50ng vs. K193E 50ng	-0.9334	-1,299 to -0,5673	Yes	****	<0,0001	F-O
G134D 50ng vs. K193E 150ng	0.06804	-0,2980 to 0,4341	No	ns	>0,9999	F-P
G134D 50ng vs. K194E 25ng	-0.6262	-0,9923 to -0,2602	Yes	****	<0,0001	F-Q
G134D 50ng vs. K194E 50ng	-0.7443	-1,110 to -0,3782	Yes	****	<0,0001	F-R
G134D 50ng vs. K194E 150ng	-0.3993	-0,7653 to -0,03322	Yes	*	0.0131	F-S
G134D 50ng vs. V202M 25ng	-0.3213	-0,6873 to 0,04479	No	ns	0.2197	F-T
G134D 50ng vs. V202M 50ng	-0.5065	-0,8725 to -0,1404	Yes	****	<0,0001	F-U
G134D 50ng vs. V202M 150ng	-0.4105	-0,7766 to -0,04445	Yes	**	0.008	F-V
G134D 50ng vs. R204W 25ng	-0.7181	-1,084 to -0,3520	Yes	****	<0,0001	F-W
G134D 50ng vs. R204W 50ng	-0.7416	-1,108 to -0,3756	Yes	****	<0,0001	F-X
G134D 50ng vs. R204W 150ng	-0.8455	-1,212 to -0,4794	Yes	****	<0,0001	F-Y
G134D 50ng vs. R204Q 25ng	-0.6614	-1,027 to -0,2953	Yes	****	<0,0001	F-Z
G134D 50ng vs. R204Q 50ng	-0.8402	-1,206 to -0,4742	Yes	****	<0,0001	F-AA
G134D 50ng vs. R204Q 150ng	-0.3708	-0,7369 to -0,004735	Yes	*	0.0418	F-AB
G134D 50ng vs. R204L 25ng	-0.8588	-1,225 to -0,4927	Yes	****	<0,0001	F-AC
G134D 50ng vs. R204L 50ng	-0.667	-1,033 to -0,3009	Yes	****	<0,0001	F-AD
G134D 50ng vs. R204L 150ng	-0.3506	-0,7166 to 0,01550	No	ns	0.0874	F-AE
G134D 50ng vs. R227Q 25ng	-0.4362	-0,8022 to -0,07010	Yes	**	0.0025	F-AF
G134D 50ng vs. R227Q 50ng	-0.2445	-0,6105 to 0,1216	No	ns	0.8608	F-AG
G134D 50ng vs. R227Q 150ng	0.1756	-0,1905 to 0,5416	No	ns	0.9996	F-AH
G134D 50ng vs. R280S 25ng	-0.6888	-1,055 to -0,3227	Yes	****	<0,0001	F-AI
G134D 50ng vs. R280S 50ng	-0.8746	-1,241 to -0,5086	Yes	****	<0,0001	F-AJ
G134D 50ng vs. R280S 150ng	-0.9429	-1,309 to -0,5769	Yes	****	<0,0001	F-AK
G134D 50ng vs. R280C 25ng	-0.8965	-1,263 to -0,5304	Yes	****	<0,0001	F-AL
G134D 50ng vs. R280C 50ng	-1.097	-1,463 to -0,7311	Yes	****	<0,0001	F-AM
G134D 50ng vs. R280C 150ng	-0.9281	-1,294 to -0,5620	Yes	****	<0,0001	F-AN
G134D 50ng vs. R280H 25ng	-0.7336	-1,100 to -0,3675	Yes	****	<0,0001	F-AO
G134D 50ng vs. R280H 50ng	-0.7501	-1,116 to -0,3840	Yes	****	<0,0001	F-AP
G134D 50ng vs. R280H 150ng	0.09571	-0,2704 to 0,4618	No	ns	>0,9999	F-AQ
G134D 50ng vs. R298Q 25ng	-0.6668	-1,033 to -0,3007	Yes	****	<0,0001	F-AR
G134D 50ng vs. R298Q 50ng	-0.7822	-1,148 to -0,4162	Yes	****	<0,0001	F-AS
G134D 50ng vs. R298Q 150ng	-0.2524	-0,6184 to 0,1137	No	ns	0.8066	F-AT
G134D 50ng vs. R298G 25ng	-0.8417	-1,208 to -0,4757	Yes	****	<0,0001	F-AU
G134D 50ng vs. R298G 50ng	-0.7754	-1,141 to -0,4093	Yes	****	<0,0001	F-AV
G134D 50ng vs. R298G 150ng	-0.07726	-0,4433 to 0,2888	No	ns	>0,9999	F-AW
G134D 50ng vs. R304W 25ng	-0.5419	-0,9080 to -0,1759	Yes	****	<0,0001	F-AX
G134D 50ng vs. R304W 50ng	-0.555	-0,9210 to -0,1889	Yes	****	<0,0001	F-AY
G134D 50ng vs. R304W 150ng	-0.4046	-0,7707 to -0,03858	Yes	*	0.0104	F-AZ
G134D 50ng vs. C308S 25ng	-0.3857	-0,7517 to -0,01960	Yes	*	0.0232	F-BA
G134D 50ng vs. C308S 50ng	0.05206	-0,3140 to 0,4181	No	ns	>0,9999	F-BB
G134D 50ng vs. C308S 150ng	0.3497	-0,01638 to 0,7157	No	ns	0.0901	F-BC
G134D 50ng vs. C308Y 25ng	-0.625	-0,9910 to -0,2589	Yes	****	<0,0001	F-BD
G134D 50ng vs. C308Y 50ng	-0.5888	-0,9549 to -0,2228	Yes	****	<0,0001	F-BE
G134D 50ng vs. C308Y 150ng	-1.293	-1,659 to -0,9267	Yes	****	<0,0001	F-BF
G134D 50ng vs. R313G 25ng	-0.4994	-0,8654 to -0,1333	Yes	****	<0,0001	F-BG
G134D 50ng vs. R313G 50ng	-0.5718	-0,9379 to -0,2058	Yes	****	<0,0001	F-BH
G134D 50ng vs. R313G 150ng	-0.336	-0,7021 to 0,03002	No	ns	0.1414	F-BI
G134D 150ng vs. I172A 25ng	-0.4356	-0,8017 to -0,06954	Yes	**	0.0025	G-H
G134D 150ng vs. I172A 50ng	-0.1751	-0,5412 to 0,1910	No	ns	0.9997	G-I
G134D 150ng vs. I172A 150ng	0.06181	-0,3042 to 0,4279	No	ns	>0,9999	G-J
G134D 150ng vs. Y192C 25ng	-0.8387	-1,205 to -0,4726	Yes	****	<0,0001	G-K
G134D 150ng vs. Y192C 50ng	-0.7832	-1,149 to -0,4171	Yes	****	<0,0001	G-L
G134D 150ng vs. Y192C 150ng	-0.7572	-1,123 to -0,3912	Yes	****	<0,0001	G-M
G134D 150ng vs. K193E 25ng	-1.121	-1,487 to -0,7554	Yes	****	<0,0001	G-N
G134D 150ng vs. K193E 50ng	-1.297	-1,663 to -0,9306	Yes	****	<0,0001	G-O
G134D 150ng vs. K193E 150ng	-0.2953	-0,6613 to 0,07077	No	ns	0.4187	G-P
G134D 150ng vs. K194E 25ng	-0.9896	-1,356 to -0,6235	Yes	****	<0,0001	G-Q
G134D 150ng vs. K194E 50ng	-1.108	-1,474 to -0,7416	Yes	****	<0,0001	G-R
G134D 150ng vs. K194E 150ng	-0.7626	-1,129 to -0,3966	Yes	****	<0,0001	G-S
G134D 150ng vs. V202M 25ng	-0.6846	-1,051 to -0,3185	Yes	****	<0,0001	G-T
G134D 150ng vs. V202M 50ng	-0.8698	-1,236 to -0,5038	Yes	****	<0,0001	G-U
G134D 150ng vs. V202M 150ng	-0.7738	-1,140 to -0,4078	Yes	****	<0,0001	G-V
G134D 150ng vs. R204W 25ng	-1.081	-1,447 to -0,7154	Yes	****	<0,0001	G-W
G134D 150ng vs. R204W 50ng	-1.105	-1,471 to -0,7389	Yes	****	<0,0001	G-X
G134D 150ng vs. R204W 150ng	-1.209	-1,575 to -0,8427	Yes	****	<0,0001	G-Y
G134D 150ng vs. R204Q 25ng	-1.025	-1,391 to -0,6586	Yes	****	<0,0001	G-Z
G134D 150ng vs. R204Q 50ng	-1.204	-1,570 to -0,8375	Yes	****	<0,0001	G-AA
G134D 150ng vs. R204Q 150ng	-0.7341	-1,100 to -0,3681	Yes	****	<0,0001	G-AB
G134D 150ng vs. R204L 25ng	-1.222	-1,588 to -0,8560	Yes	****	<0,0001	G-AC
G134D 150ng vs. R204L 50ng	-1.03	-1,396 to -0,6643	Yes	****	<0,0001	G-AD
G134D 150ng vs. R204L 150ng	-0.7139	-1,080 to -0,3478	Yes	****	<0,0001	G-AE
G134D 150ng vs. R227Q 25ng	-0.7995	-1,166 to -0,4334	Yes	****	<0,0001	G-AF
G134D 150ng vs. R227Q 50ng	-0.6078	-0,9739 to -0,2418	Yes	****	<0,0001	G-AG
G134D 150ng vs. R227Q 150ng	-0.1878	-0,5538 to 0,1783	No	ns	0.9982	G-AH
G134D 150ng vs. R280S 25ng	-1.052	-1,418 to -0,6861	Yes	****	<0,0001	G-AI
G134D 150ng vs. R280S 50ng	-1.238	-1,604 to -0,8719	Yes	****	<0,0001	G-AJ
G134D 150ng vs. R280S 150ng	-1.306	-1,672 to -0,9402	Yes	****	<0,0001	G-AK
G134D 150ng vs. R280C 25ng	-1.26	-1,626 to -0,8937	Yes	****	<0,0001	G-AL
G134D 150ng vs. R280C 50ng	-1.46	-1,827 to -1,094	Yes	****	<0,0001	G-AM
G134D 150ng vs. R280C 150ng	-1.291	-1,657 to -0,9253	Yes	****	<0,0001	G-AN
G134D 150ng vs. R280H 25ng	-1.097	-1,463 to -0,7309	Yes	****	<0,0001	G-AO
G134D 150ng vs. R280H 50ng	-1.113	-1,479 to -0,7474	Yes	****	<0,0001	G-AP
G134D 150ng vs. R280H 150ng	-0.2676	-0,6337 to 0,09844	No	ns	0.6786	G-AQ
G134D 150ng vs. R298Q 25ng	-1.03	-1,396 to -0,6641	Yes	****	<0,0001	G-AR
G134D 150ng vs. R298Q 50ng	-1.146	-1,512 to -0,7795	Yes	****	<0,0001	G-AS
G134D 150ng vs. R298Q 150ng	-0.6157	-0,9818 to -0,2496	Yes	****	<0,0001	G-AT
G134D 150ng vs. R298G 25ng	-1.205	-1,571 to -0,8390	Yes	****	<0,0001	G-AU
G134D 150ng vs. R298G 50ng	-1.139	-1,505 to -0,7726	Yes	****	<0,0001	G-AV
G134D 150ng vs. R298G 150ng	-0.4406	-0,8066 to -0,07453	Yes	**	0.002	G-AW
G134D 150ng vs. R304W 25ng	-0.9053	-1,271 to -0,5392	Yes	****	<0,0001	G-AX
G134D 150ng vs. R304W 50ng	-0.9183	-1,284 to -0,5523	Yes	****	<0,0001	G-AY
G134D 150ng vs. R304W 150ng	-0.768	-1,134 to -0,4019	Yes	****	<0,0001	G-AZ
G134D 150ng vs. C308S 25ng	-0.749	-1,115 to -0,3829	Yes	****	<0,0001	G-BA
G134D 150ng vs. C308S 50ng	-0.3113	-0,6773 to 0,05479	No	ns	0.2875	G-BB
G134D 150ng vs. C308S 150ng	-0.01365	-0,3797 to 0,3524	No	ns	>0,9999	G-BC
G134D 150ng vs. C308Y 25ng	-0.9883	-1,354 to -0,6222	Yes	****	<0,0001	G-BD
G134D 150ng vs. C308Y 50ng	-0.9522	-1,318 to -0,5861	Yes	****	<0,0001	G-BE
G134D 150ng vs. C308Y 150ng	-1.656	-2,022 to -1,290	Yes	****	<0,0001	G-BF
G134D 150ng vs. R313G 25ng	-0.8627	-1,229 to -0,4966	Yes	****	<0,0001	G-BG
G134D 150ng vs. R313G 50ng	-0.9352	-1,301 to -0,5691	Yes	****	<0,0001	G-BH
G134D 150ng vs. R313G 150ng	-0.6994	-1,065 to -0,3333	Yes	****	<0,0001	G-BI
I172A 25ng vs. I172A 50ng	0.2605	-0,1056 to 0,6266	No	ns	0.7415	H-I
I172A 25ng vs. I172A 150ng	0.4974	0,1314 to 0,8635	Yes	***	0.0001	H-J
I172A 25ng vs. Y192C 25ng	-0.4031	-0,7691 to -0,03701	Yes	*	0.0111	H-K
I172A 25ng vs. Y192C 50ng	-0.3476	-0,7136 to 0,01851	No	ns	0.0969	H-L
I172A 25ng vs. Y192C 150ng	-0.3216	-0,6877 to 0,04443	No	ns	0.2175	H-M
I172A 25ng vs. K193E 25ng	-0.6858	-1,052 to -0,3198	Yes	****	<0,0001	H-N
I172A 25ng vs. K193E 50ng	-0.8611	-1,227 to -0,4950	Yes	****	<0,0001	H-O
I172A 25ng vs. K193E 150ng	0.1403	-0,2257 to 0,5064	No	ns	>0,9999	H-P
I172A 25ng vs. K194E 25ng	-0.554	-0,9200 to -0,1879	Yes	****	<0,0001	H-Q
I172A 25ng vs. K194E 50ng	-0.672	-1,038 to -0,3060	Yes	****	<0,0001	H-R
I172A 25ng vs. K194E 150ng	-0.327	-0,6931 to 0,03905	No	ns	0.1862	H-S
I172A 25ng vs. V202M 25ng	-0.249	-0,6151 to 0,1171	No	ns	0.8311	H-T
I172A 25ng vs. V202M 50ng	-0.4342	-0,8003 to -0,06815	Yes	**	0.0027	H-U
I172A 25ng vs. V202M 150ng	-0.3382	-0,7043 to 0,02782	No	ns	0.1318	H-V
I172A 25ng vs. R204W 25ng	-0.6458	-1,012 to -0,2798	Yes	****	<0,0001	H-W
I172A 25ng vs. R204W 50ng	-0.6694	-1,035 to -0,3033	Yes	****	<0,0001	H-X
I172A 25ng vs. R204W 150ng	-0.7732	-1,139 to -0,4071	Yes	****	<0,0001	H-Y
I172A 25ng vs. R204Q 25ng	-0.5891	-0,9551 to -0,2230	Yes	****	<0,0001	H-Z
I172A 25ng vs. R204Q 50ng	-0.7679	-1,134 to -0,4019	Yes	****	<0,0001	H-AA
I172A 25ng vs. R204Q 150ng	-0.2985	-0,6646 to 0,06754	No	ns	0.3902	H-AB
I172A 25ng vs. R204L 25ng	-0.7865	-1,153 to -0,4204	Yes	****	<0,0001	H-AC
I172A 25ng vs. R204L 50ng	-0.5947	-0,9608 to -0,2287	Yes	****	<0,0001	H-AD
I172A 25ng vs. R204L 150ng	-0.2783	-0,6443 to 0,08777	No	ns	0.5782	H-AE
I172A 25ng vs. R227Q 25ng	-0.3639	-0,7299 to 0,002172	No	ns	0.0542	H-AF
I172A 25ng vs. R227Q 50ng	-0.1722	-0,5383 to 0,1938	No	ns	0.9998	H-AG
I172A 25ng vs. R227Q 150ng	0.2478	-0,1182 to 0,6139	No	ns	0.839	H-AH
I172A 25ng vs. R280S 25ng	-0.6165	-0,9826 to -0,2505	Yes	****	<0,0001	H-AI
I172A 25ng vs. R280S 50ng	-0.8024	-1,168 to -0,4363	Yes	****	<0,0001	H-AJ
I172A 25ng vs. R280S 150ng	-0.8707	-1,237 to -0,5046	Yes	****	<0,0001	H-AK
I172A 25ng vs. R280C 25ng	-0.8242	-1,190 to -0,4581	Yes	****	<0,0001	H-AL
I172A 25ng vs. R280C 50ng	-1.025	-1,391 to -0,6588	Yes	****	<0,0001	H-AM
I172A 25ng vs. R280C 150ng	-0.8558	-1,222 to -0,4897	Yes	****	<0,0001	H-AN
I172A 25ng vs. R280H 25ng	-0.6613	-1,027 to -0,2953	Yes	****	<0,0001	H-AO
I172A 25ng vs. R280H 50ng	-0.6778	-1,044 to -0,3118	Yes	****	<0,0001	H-AP
I172A 25ng vs. R280H 150ng	0.168	-0,1981 to 0,5340	No	ns	0.9999	H-AQ
I172A 25ng vs. R298Q 25ng	-0.5945	-0,9606 to -0,2285	Yes	****	<0,0001	H-AR
I172A 25ng vs. R298Q 50ng	-0.71	-1,076 to -0,3439	Yes	****	<0,0001	H-AS
I172A 25ng vs. R298Q 150ng	-0.1801	-0,5462 to 0,1860	No	ns	0.9993	H-AT
I172A 25ng vs. R298G 25ng	-0.7694	-1,135 to -0,4034	Yes	****	<0,0001	H-AU
I172A 25ng vs. R298G 50ng	-0.7031	-1,069 to -0,3370	Yes	****	<0,0001	H-AV
I172A 25ng vs. R298G 150ng	-0.004989	-0,3710 to 0,3611	No	ns	>0,9999	H-AW
I172A 25ng vs. R304W 25ng	-0.4697	-0,8357 to -0,1036	Yes	***	0.0005	H-AX
I172A 25ng vs. R304W 50ng	-0.4827	-0,8488 to -0,1167	Yes	***	0.0002	H-AY
I172A 25ng vs. R304W 150ng	-0.3324	-0,6984 to 0,03369	No	ns	0.1585	H-AZ
I172A 25ng vs. C308S 25ng	-0.3134	-0,6794 to 0,05267	No	ns	0.2721	H-BA
I172A 25ng vs. C308S 50ng	0.1243	-0,2417 to 0,4904	No	ns	>0,9999	H-BB
I172A 25ng vs. C308S 150ng	0.422	0,05589 to 0,7880	Yes	**	0.0048	H-BC
I172A 25ng vs. C308Y 25ng	-0.5527	-0,9187 to -0,1866	Yes	****	<0,0001	H-BD
I172A 25ng vs. C308Y 50ng	-0.5166	-0,8826 to -0,1505	Yes	****	<0,0001	H-BE
I172A 25ng vs. C308Y 150ng	-1.221	-1,587 to -0,8545	Yes	****	<0,0001	H-BF
I172A 25ng vs. R313G 25ng	-0.4271	-0,7932 to -0,06104	Yes	**	0.0038	H-BG
I172A 25ng vs. R313G 50ng	-0.4996	-0,8656 to -0,1335	Yes	****	<0,0001	H-BH
I172A 25ng vs. R313G 150ng	-0.2638	-0,6298 to 0,1023	No	ns	0.7133	H-BI
I172A 50ng vs. I172A 150ng	0.2369	-0,1292 to 0,6030	No	ns	0.9034	I-J
I172A 50ng vs. Y192C 25ng	-0.6636	-1,030 to -0,2975	Yes	****	<0,0001	I-K
I172A 50ng vs. Y192C 50ng	-0.6081	-0,9741 to -0,2420	Yes	****	<0,0001	I-L
I172A 50ng vs. Y192C 150ng	-0.5821	-0,9482 to -0,2161	Yes	****	<0,0001	I-M
I172A 50ng vs. K193E 25ng	-0.9463	-1,312 to -0,5803	Yes	****	<0,0001	I-N
I172A 50ng vs. K193E 50ng	-1.122	-1,488 to -0,7555	Yes	****	<0,0001	I-O
I172A 50ng vs. K193E 150ng	-0.1202	-0,4863 to 0,2459	No	ns	>0,9999	I-P
I172A 50ng vs. K194E 25ng	-0.8145	-1,181 to -0,4484	Yes	****	<0,0001	I-Q
I172A 50ng vs. K194E 50ng	-0.9325	-1,299 to -0,5665	Yes	****	<0,0001	I-R
I172A 50ng vs. K194E 150ng	-0.5875	-0,9536 to -0,2215	Yes	****	<0,0001	I-S
I172A 50ng vs. V202M 25ng	-0.5095	-0,8756 to -0,1434	Yes	****	<0,0001	I-T
I172A 50ng vs. V202M 50ng	-0.6947	-1,061 to -0,3287	Yes	****	<0,0001	I-U
I172A 50ng vs. V202M 150ng	-0.5987	-0,9648 to -0,2327	Yes	****	<0,0001	I-V
I172A 50ng vs. R204W 25ng	-0.9063	-1,272 to -0,5403	Yes	****	<0,0001	I-W
I172A 50ng vs. R204W 50ng	-0.9299	-1,296 to -0,5638	Yes	****	<0,0001	I-X
I172A 50ng vs. R204W 150ng	-1.034	-1,400 to -0,6676	Yes	****	<0,0001	I-Y
I172A 50ng vs. R204Q 25ng	-0.8496	-1,216 to -0,4835	Yes	****	<0,0001	I-Z
I172A 50ng vs. R204Q 50ng	-1.028	-1,395 to -0,6624	Yes	****	<0,0001	I-AA
I172A 50ng vs. R204Q 150ng	-0.559	-0,9251 to -0,1930	Yes	****	<0,0001	I-AB
I172A 50ng vs. R204L 25ng	-1.047	-1,413 to -0,6809	Yes	****	<0,0001	I-AC
I172A 50ng vs. R204L 50ng	-0.8552	-1,221 to -0,4892	Yes	****	<0,0001	I-AD
I172A 50ng vs. R204L 150ng	-0.5388	-0,9049 to -0,1727	Yes	****	<0,0001	I-AE
I172A 50ng vs. R227Q 25ng	-0.6244	-0,9905 to -0,2583	Yes	****	<0,0001	I-AF
I172A 50ng vs. R227Q 50ng	-0.4327	-0,7988 to -0,06666	Yes	**	0.0029	I-AG
I172A 50ng vs. R227Q 150ng	-0.01267	-0,3787 to 0,3534	No	ns	>0,9999	I-AH
I172A 50ng vs. R280S 25ng	-0.877	-1,243 to -0,5110	Yes	****	<0,0001	I-AI
I172A 50ng vs. R280S 50ng	-1.063	-1,429 to -0,6968	Yes	****	<0,0001	I-AJ
I172A 50ng vs. R280S 150ng	-1.131	-1,497 to -0,7651	Yes	****	<0,0001	I-AK
I172A 50ng vs. R280C 25ng	-1.085	-1,451 to -0,7187	Yes	****	<0,0001	I-AL
I172A 50ng vs. R280C 50ng	-1.285	-1,651 to -0,9193	Yes	****	<0,0001	I-AM
I172A 50ng vs. R280C 150ng	-1.116	-1,482 to -0,7502	Yes	****	<0,0001	I-AN
I172A 50ng vs. R280H 25ng	-0.9218	-1,288 to -0,5558	Yes	****	<0,0001	I-AO
I172A 50ng vs. R280H 50ng	-0.9383	-1,304 to -0,5723	Yes	****	<0,0001	I-AP
I172A 50ng vs. R280H 150ng	-0.09253	-0,4586 to 0,2735	No	ns	>0,9999	I-AQ
I172A 50ng vs. R298Q 25ng	-0.855	-1,221 to -0,4890	Yes	****	<0,0001	I-AR
I172A 50ng vs. R298Q 50ng	-0.9705	-1,337 to -0,6044	Yes	****	<0,0001	I-AS
I172A 50ng vs. R298Q 150ng	-0.4406	-0,8067 to -0,07456	Yes	**	0.002	I-AT
I172A 50ng vs. R298G 25ng	-1.03	-1,396 to -0,6639	Yes	****	<0,0001	I-AU
I172A 50ng vs. R298G 50ng	-0.9636	-1,330 to -0,5975	Yes	****	<0,0001	I-AV
I172A 50ng vs. R298G 150ng	-0.2655	-0,6316 to 0,1006	No	ns	0.6979	I-AW
I172A 50ng vs. R304W 25ng	-0.7302	-1,096 to -0,3641	Yes	****	<0,0001	I-AX
I172A 50ng vs. R304W 50ng	-0.7432	-1,109 to -0,3772	Yes	****	<0,0001	I-AY
I172A 50ng vs. R304W 150ng	-0.5929	-0,9589 to -0,2268	Yes	****	<0,0001	I-AZ
I172A 50ng vs. C308S 25ng	-0.5739	-0,9400 to -0,2078	Yes	****	<0,0001	I-BA
I172A 50ng vs. C308S 50ng	-0.1362	-0,5022 to 0,2299	No	ns	>0,9999	I-BB
I172A 50ng vs. C308S 150ng	0.1614	-0,2046 to 0,5275	No	ns	>0,9999	I-BC
I172A 50ng vs. C308Y 25ng	-0.8132	-1,179 to -0,4471	Yes	****	<0,0001	I-BD
I172A 50ng vs. C308Y 50ng	-0.7771	-1,143 to -0,4110	Yes	****	<0,0001	I-BE
I172A 50ng vs. C308Y 150ng	-1.481	-1,847 to -1,115	Yes	****	<0,0001	I-BF
I172A 50ng vs. R313G 25ng	-0.6876	-1,054 to -0,3215	Yes	****	<0,0001	I-BG
I172A 50ng vs. R313G 50ng	-0.7601	-1,126 to -0,3940	Yes	****	<0,0001	I-BH
I172A 50ng vs. R313G 150ng	-0.5243	-0,8903 to -0,1582	Yes	****	<0,0001	I-BI
I172A 150ng vs. Y192C 25ng	-0.9005	-1,267 to -0,5344	Yes	****	<0,0001	J-K
I172A 150ng vs. Y192C 50ng	-0.845	-1,211 to -0,4789	Yes	****	<0,0001	J-L
I172A 150ng vs. Y192C 150ng	-0.819	-1,185 to -0,4530	Yes	****	<0,0001	J-M
I172A 150ng vs. K193E 25ng	-1.183	-1,549 to -0,8172	Yes	****	<0,0001	J-N
I172A 150ng vs. K193E 50ng	-1.359	-1,725 to -0,9924	Yes	****	<0,0001	J-O
I172A 150ng vs. K193E 150ng	-0.3571	-0,7232 to 0,008958	No	ns	0.0695	J-P
I172A 150ng vs. K194E 25ng	-1.051	-1,417 to -0,6853	Yes	****	<0,0001	J-Q
I172A 150ng vs. K194E 50ng	-1.169	-1,535 to -0,8034	Yes	****	<0,0001	J-R
I172A 150ng vs. K194E 150ng	-0.8244	-1,190 to -0,4584	Yes	****	<0,0001	J-S
I172A 150ng vs. V202M 25ng	-0.7464	-1,112 to -0,3803	Yes	****	<0,0001	J-T
I172A 150ng vs. V202M 50ng	-0.9316	-1,298 to -0,5656	Yes	****	<0,0001	J-U
I172A 150ng vs. V202M 150ng	-0.8357	-1,202 to -0,4696	Yes	****	<0,0001	J-V
I172A 150ng vs. R204W 25ng	-1.143	-1,509 to -0,7772	Yes	****	<0,0001	J-W
I172A 150ng vs. R204W 50ng	-1.167	-1,533 to -0,8007	Yes	****	<0,0001	J-X
I172A 150ng vs. R204W 150ng	-1.271	-1,637 to -0,9045	Yes	****	<0,0001	J-Y
I172A 150ng vs. R204Q 25ng	-1.087	-1,453 to -0,7204	Yes	****	<0,0001	J-Z
I172A 150ng vs. R204Q 50ng	-1.265	-1,631 to -0,8993	Yes	****	<0,0001	J-AA
I172A 150ng vs. R204Q 150ng	-0.7959	-1,162 to -0,4299	Yes	****	<0,0001	J-AB
I172A 150ng vs. R204L 25ng	-1.284	-1,650 to -0,9178	Yes	****	<0,0001	J-AC
I172A 150ng vs. R204L 50ng	-1.092	-1,458 to -0,7261	Yes	****	<0,0001	J-AD
I172A 150ng vs. R204L 150ng	-0.7757	-1,142 to -0,4096	Yes	****	<0,0001	J-AE
I172A 150ng vs. R227Q 25ng	-0.8613	-1,227 to -0,4952	Yes	****	<0,0001	J-AF
I172A 150ng vs. R227Q 50ng	-0.6696	-1,036 to -0,3036	Yes	****	<0,0001	J-AG
I172A 150ng vs. R227Q 150ng	-0.2496	-0,6156 to 0,1165	No	ns	0.827	J-AH
I172A 150ng vs. R280S 25ng	-1.114	-1,480 to -0,7479	Yes	****	<0,0001	J-AI
I172A 150ng vs. R280S 50ng	-1.3	-1,666 to -0,9337	Yes	****	<0,0001	J-AJ
I172A 150ng vs. R280S 150ng	-1.368	-1,734 to -1,002	Yes	****	<0,0001	J-AK
I172A 150ng vs. R280C 25ng	-1.322	-1,688 to -0,9556	Yes	****	<0,0001	J-AL
I172A 150ng vs. R280C 50ng	-1.522	-1,888 to -1,156	Yes	****	<0,0001	J-AM
I172A 150ng vs. R280C 150ng	-1.353	-1,719 to -0,9872	Yes	****	<0,0001	J-AN
I172A 150ng vs. R280H 25ng	-1.159	-1,525 to -0,7927	Yes	****	<0,0001	J-AO
I172A 150ng vs. R280H 50ng	-1.175	-1,541 to -0,8092	Yes	****	<0,0001	J-AP
I172A 150ng vs. R280H 150ng	-0.3294	-0,6955 to 0,03663	No	ns	0.1732	J-AQ
I172A 150ng vs. R298Q 25ng	-1.092	-1,458 to -0,7259	Yes	****	<0,0001	J-AR
I172A 150ng vs. R298Q 50ng	-1.207	-1,573 to -0,8413	Yes	****	<0,0001	J-AS
I172A 150ng vs. R298Q 150ng	-0.6775	-1,044 to -0,3115	Yes	****	<0,0001	J-AT
I172A 150ng vs. R298G 25ng	-1.267	-1,633 to -0,9008	Yes	****	<0,0001	J-AU
I172A 150ng vs. R298G 50ng	-1.201	-1,567 to -0,8344	Yes	****	<0,0001	J-AV
I172A 150ng vs. R298G 150ng	-0.5024	-0,8685 to -0,1363	Yes	****	<0,0001	J-AW
I172A 150ng vs. R304W 25ng	-0.9671	-1,333 to -0,6010	Yes	****	<0,0001	J-AX
I172A 150ng vs. R304W 50ng	-0.9801	-1,346 to -0,6141	Yes	****	<0,0001	J-AY
I172A 150ng vs. R304W 150ng	-0.8298	-1,196 to -0,4637	Yes	****	<0,0001	J-AZ
I172A 150ng vs. C308S 25ng	-0.8108	-1,177 to -0,4447	Yes	****	<0,0001	J-BA
I172A 150ng vs. C308S 50ng	-0.3731	-0,7391 to -0,007020	Yes	*	0.0383	J-BB
I172A 150ng vs. C308S 150ng	-0.07546	-0,4415 to 0,2906	No	ns	>0,9999	J-BC
I172A 150ng vs. C308Y 25ng	-1.05	-1,416 to -0,6840	Yes	****	<0,0001	J-BD
I172A 150ng vs. C308Y 50ng	-1.014	-1,380 to -0,6479	Yes	****	<0,0001	J-BE
I172A 150ng vs. C308Y 150ng	-1.718	-2,084 to -1,352	Yes	****	<0,0001	J-BF
I172A 150ng vs. R313G 25ng	-0.9245	-1,291 to -0,5585	Yes	****	<0,0001	J-BG
I172A 150ng vs. R313G 50ng	-0.997	-1,363 to -0,6309	Yes	****	<0,0001	J-BH
I172A 150ng vs. R313G 150ng	-0.7612	-1,127 to -0,3951	Yes	****	<0,0001	J-BI
Y192C 25ng vs. Y192C 50ng	0.05552	-0,3105 to 0,4216	No	ns	>0,9999	K-L
Y192C 25ng vs. Y192C 150ng	0.08144	-0,2846 to 0,4475	No	ns	>0,9999	K-M
Y192C 25ng vs. K193E 25ng	-0.2828	-0,6488 to 0,08330	No	ns	0.5354	K-N
Y192C 25ng vs. K193E 50ng	-0.458	-0,8241 to -0,09195	Yes	***	0.0008	K-O
Y192C 25ng vs. K193E 150ng	0.5434	0,1773 to 0,9094	Yes	****	<0,0001	K-P
Y192C 25ng vs. K194E 25ng	-0.1509	-0,5170 to 0,2152	No	ns	>0,9999	K-Q
Y192C 25ng vs. K194E 50ng	-0.2689	-0,6350 to 0,09712	No	ns	0.6665	K-R
Y192C 25ng vs. K194E 150ng	0.07606	-0,2900 to 0,4421	No	ns	>0,9999	K-S
Y192C 25ng vs. V202M 25ng	0.1541	-0,2120 to 0,5201	No	ns	>0,9999	K-T
Y192C 25ng vs. V202M 50ng	-0.03114	-0,3972 to 0,3349	No	ns	>0,9999	K-U
Y192C 25ng vs. V202M 150ng	0.06484	-0,3012 to 0,4309	No	ns	>0,9999	K-V
Y192C 25ng vs. R204W 25ng	-0.2427	-0,6088 to 0,1233	No	ns	0.8714	K-W
Y192C 25ng vs. R204W 50ng	-0.2663	-0,6323 to 0,09978	No	ns	0.6908	K-X
Y192C 25ng vs. R204W 150ng	-0.3701	-0,7362 to -0,004056	Yes	*	0.0429	K-Y
Y192C 25ng vs. R204Q 25ng	-0.186	-0,5521 to 0,1800	No	ns	0.9985	K-Z
Y192C 25ng vs. R204Q 50ng	-0.3649	-0,7309 to 0,001196	No	ns	0.0523	K-AA
Y192C 25ng vs. R204Q 150ng	0.1046	-0,2615 to 0,4706	No	ns	>0,9999	K-AB
Y192C 25ng vs. R204L 25ng	-0.3834	-0,7495 to -0,01734	Yes	*	0.0254	K-AC
Y192C 25ng vs. R204L 50ng	-0.1917	-0,5577 to 0,1744	No	ns	0.9972	K-AD
Y192C 25ng vs. R204L 150ng	0.1248	-0,2413 to 0,4908	No	ns	>0,9999	K-AE
Y192C 25ng vs. R227Q 25ng	0.03919	-0,3269 to 0,4052	No	ns	>0,9999	K-AF
Y192C 25ng vs. R227Q 50ng	0.2309	-0,1352 to 0,5969	No	ns	0.9305	K-AG
Y192C 25ng vs. R227Q 150ng	0.6509	0,2849 to 1,017	Yes	****	<0,0001	K-AH
Y192C 25ng vs. R280S 25ng	-0.2135	-0,5795 to 0,1526	No	ns	0.9784	K-AI
Y192C 25ng vs. R280S 50ng	-0.3993	-0,7654 to -0,03323	Yes	*	0.0131	K-AJ
Y192C 25ng vs. R280S 150ng	-0.4676	-0,8336 to -0,1015	Yes	***	0.0005	K-AK
Y192C 25ng vs. R280C 25ng	-0.4211	-0,7872 to -0,05508	Yes	**	0.005	K-AL
Y192C 25ng vs. R280C 50ng	-0.6218	-0,9879 to -0,2558	Yes	****	<0,0001	K-AM
Y192C 25ng vs. R280C 150ng	-0.4527	-0,8188 to -0,08666	Yes	**	0.0011	K-AN
Y192C 25ng vs. R280H 25ng	-0.2583	-0,6243 to 0,1078	No	ns	0.7604	K-AO
Y192C 25ng vs. R280H 50ng	-0.2747	-0,6408 to 0,09132	No	ns	0.6121	K-AP
Y192C 25ng vs. R280H 150ng	0.5711	0,2050 to 0,9371	Yes	****	<0,0001	K-AQ
Y192C 25ng vs. R298Q 25ng	-0.1914	-0,5575 to 0,1746	No	ns	0.9972	K-AR
Y192C 25ng vs. R298Q 50ng	-0.3069	-0,6729 to 0,05917	No	ns	0.3209	K-AS
Y192C 25ng vs. R298Q 150ng	0.223	-0,1431 to 0,5890	No	ns	0.9573	K-AT
Y192C 25ng vs. R298G 25ng	-0.3664	-0,7324 to -0,0003051	Yes	*	0.0494	K-AU
Y192C 25ng vs. R298G 50ng	-0.3	-0,6661 to 0,06604	No	ns	0.3773	K-AV
Y192C 25ng vs. R298G 150ng	0.3981	0,03203 to 0,7641	Yes	*	0.0138	K-AW
Y192C 25ng vs. R304W 25ng	-0.06659	-0,4327 to 0,2995	No	ns	>0,9999	K-AX
Y192C 25ng vs. R304W 50ng	-0.07964	-0,4457 to 0,2864	No	ns	>0,9999	K-AY
Y192C 25ng vs. R304W 150ng	0.0707	-0,2954 to 0,4368	No	ns	>0,9999	K-AZ
Y192C 25ng vs. C308S 25ng	0.08969	-0,2764 to 0,4557	No	ns	>0,9999	K-BA
Y192C 25ng vs. C308S 50ng	0.5274	0,1613 to 0,8935	Yes	****	<0,0001	K-BB
Y192C 25ng vs. C308S 150ng	0.825	0,4590 to 1,191	Yes	****	<0,0001	K-BC
Y192C 25ng vs. C308Y 25ng	-0.1496	-0,5157 to 0,2165	No	ns	>0,9999	K-BD
Y192C 25ng vs. C308Y 50ng	-0.1135	-0,4796 to 0,2526	No	ns	>0,9999	K-BE
Y192C 25ng vs. C308Y 150ng	-0.8174	-1,184 to -0,4514	Yes	****	<0,0001	K-BF
Y192C 25ng vs. R313G 25ng	-0.02402	-0,3901 to 0,3420	No	ns	>0,9999	K-BG
Y192C 25ng vs. R313G 50ng	-0.09648	-0,4625 to 0,2696	No	ns	>0,9999	K-BH
Y192C 25ng vs. R313G 150ng	0.1393	-0,2267 to 0,5054	No	ns	>0,9999	K-BI
Y192C 50ng vs. Y192C 150ng	0.02592	-0,3401 to 0,3920	No	ns	>0,9999	L-M
Y192C 50ng vs. K193E 25ng	-0.3383	-0,7043 to 0,02778	No	ns	0.1316	L-N
Y192C 50ng vs. K193E 50ng	-0.5135	-0,8796 to -0,1475	Yes	****	<0,0001	L-O
Y192C 50ng vs. K193E 150ng	0.4879	0,1218 to 0,8539	Yes	***	0.0002	L-P
Y192C 50ng vs. K194E 25ng	-0.2064	-0,5725 to 0,1596	No	ns	0.9879	L-Q
Y192C 50ng vs. K194E 50ng	-0.3245	-0,6905 to 0,04160	No	ns	0.2006	L-R
Y192C 50ng vs. K194E 150ng	0.02054	-0,3455 to 0,3866	No	ns	>0,9999	L-S
Y192C 50ng vs. V202M 25ng	0.09856	-0,2675 to 0,4646	No	ns	>0,9999	L-T
Y192C 50ng vs. V202M 50ng	-0.08666	-0,4527 to 0,2794	No	ns	>0,9999	L-U
Y192C 50ng vs. V202M 150ng	0.009315	-0,3567 to 0,3754	No	ns	>0,9999	L-V
Y192C 50ng vs. R204W 25ng	-0.2983	-0,6643 to 0,06779	No	ns	0.3924	L-W
Y192C 50ng vs. R204W 50ng	-0.3218	-0,6879 to 0,04426	No	ns	0.2164	L-X
Y192C 50ng vs. R204W 150ng	-0.4256	-0,7917 to -0,05958	Yes	**	0.004	L-Y
Y192C 50ng vs. R204Q 25ng	-0.2415	-0,6076 to 0,1245	No	ns	0.8785	L-Z
Y192C 50ng vs. R204Q 50ng	-0.4204	-0,7864 to -0,05432	Yes	**	0.0051	L-AA
Y192C 50ng vs. R204Q 150ng	0.04903	-0,3170 to 0,4151	No	ns	>0,9999	L-AB
Y192C 50ng vs. R204L 25ng	-0.4389	-0,8050 to -0,07286	Yes	**	0.0022	L-AC
Y192C 50ng vs. R204L 50ng	-0.2472	-0,6132 to 0,1189	No	ns	0.8435	L-AD
Y192C 50ng vs. R204L 150ng	0.06926	-0,2968 to 0,4353	No	ns	>0,9999	L-AE
Y192C 50ng vs. R227Q 25ng	-0.01633	-0,3824 to 0,3497	No	ns	>0,9999	L-AF
Y192C 50ng vs. R227Q 50ng	0.1753	-0,1907 to 0,5414	No	ns	0.9996	L-AG
Y192C 50ng vs. R227Q 150ng	0.5954	0,2293 to 0,9615	Yes	****	<0,0001	L-AH
Y192C 50ng vs. R280S 25ng	-0.269	-0,6350 to 0,09708	No	ns	0.6661	L-AI
Y192C 50ng vs. R280S 50ng	-0.4548	-0,8209 to -0,08875	Yes	***	0.001	L-AJ
Y192C 50ng vs. R280S 150ng	-0.5231	-0,8892 to -0,1570	Yes	****	<0,0001	L-AK
Y192C 50ng vs. R280C 25ng	-0.4767	-0,8427 to -0,1106	Yes	***	0.0003	L-AL
Y192C 50ng vs. R280C 50ng	-0.6773	-1,043 to -0,3113	Yes	****	<0,0001	L-AM
Y192C 50ng vs. R280C 150ng	-0.5082	-0,8743 to -0,1422	Yes	****	<0,0001	L-AN
Y192C 50ng vs. R280H 25ng	-0.3138	-0,6798 to 0,05229	No	ns	0.2694	L-AO
Y192C 50ng vs. R280H 50ng	-0.3303	-0,6963 to 0,03580	No	ns	0.169	L-AP
Y192C 50ng vs. R280H 150ng	0.5155	0,1495 to 0,8816	Yes	****	<0,0001	L-AQ
Y192C 50ng vs. R298Q 25ng	-0.247	-0,6130 to 0,1191	No	ns	0.8448	L-AR
Y192C 50ng vs. R298Q 50ng	-0.3624	-0,7285 to 0,003654	No	ns	0.0573	L-AS
Y192C 50ng vs. R298Q 150ng	0.1674	-0,1986 to 0,5335	No	ns	0.9999	L-AT
Y192C 50ng vs. R298G 25ng	-0.4219	-0,7879 to -0,05583	Yes	**	0.0048	L-AU
Y192C 50ng vs. R298G 50ng	-0.3555	-0,7216 to 0,01052	No	ns	0.0734	L-AV
Y192C 50ng vs. R298G 150ng	0.3426	-0,02350 to 0,7086	No	ns	0.1145	L-AW
Y192C 50ng vs. R304W 25ng	-0.1221	-0,4882 to 0,2439	No	ns	>0,9999	L-AX
Y192C 50ng vs. R304W 50ng	-0.1352	-0,5012 to 0,2309	No	ns	>0,9999	L-AY
Y192C 50ng vs. R304W 150ng	0.01518	-0,3509 to 0,3812	No	ns	>0,9999	L-AZ
Y192C 50ng vs. C308S 25ng	0.03417	-0,3319 to 0,4002	No	ns	>0,9999	L-BA
Y192C 50ng vs. C308S 50ng	0.4719	0,1058 to 0,8379	Yes	***	0.0004	L-BB
Y192C 50ng vs. C308S 150ng	0.7695	0,4034 to 1,136	Yes	****	<0,0001	L-BC
Y192C 50ng vs. C308Y 25ng	-0.2051	-0,5712 to 0,1609	No	ns	0.9892	L-BD
Y192C 50ng vs. C308Y 50ng	-0.169	-0,5351 to 0,1970	No	ns	0.9999	L-BE
Y192C 50ng vs. C308Y 150ng	-0.873	-1,239 to -0,5069	Yes	****	<0,0001	L-BF
Y192C 50ng vs. R313G 25ng	-0.07954	-0,4456 to 0,2865	No	ns	>0,9999	L-BG
Y192C 50ng vs. R313G 50ng	-0.152	-0,5181 to 0,2141	No	ns	>0,9999	L-BH
Y192C 50ng vs. R313G 150ng	0.08379	-0,2823 to 0,4499	No	ns	>0,9999	L-BI
Y192C 150ng vs. K193E 25ng	-0.3642	-0,7303 to 0,001860	No	ns	0.0536	M-N
Y192C 150ng vs. K193E 50ng	-0.5395	-0,9055 to -0,1734	Yes	****	<0,0001	M-O
Y192C 150ng vs. K193E 150ng	0.4619	0,09588 to 0,8280	Yes	***	0.0007	M-P
Y192C 150ng vs. K194E 25ng	-0.2323	-0,5984 to 0,1337	No	ns	0.9244	M-Q
Y192C 150ng vs. K194E 50ng	-0.3504	-0,7164 to 0,01568	No	ns	0.088	M-R
Y192C 150ng vs. K194E 150ng	-0.005379	-0,3714 to 0,3607	No	ns	>0,9999	M-S
Y192C 150ng vs. V202M 25ng	0.07264	-0,2934 to 0,4387	No	ns	>0,9999	M-T
Y192C 150ng vs. V202M 50ng	-0.1126	-0,4786 to 0,2535	No	ns	>0,9999	M-U
Y192C 150ng vs. V202M 150ng	-0.01661	-0,3827 to 0,3495	No	ns	>0,9999	M-V
Y192C 150ng vs. R204W 25ng	-0.3242	-0,6903 to 0,04187	No	ns	0.2022	M-W
Y192C 150ng vs. R204W 50ng	-0.3477	-0,7138 to 0,01834	No	ns	0.0964	M-X
Y192C 150ng vs. R204W 150ng	-0.4516	-0,8176 to -0,08550	Yes	**	0.0012	M-Y
Y192C 150ng vs. R204Q 25ng	-0.2675	-0,6335 to 0,09860	No	ns	0.6801	M-Z
Y192C 150ng vs. R204Q 50ng	-0.4463	-0,8124 to -0,08025	Yes	**	0.0015	M-AA
Y192C 150ng vs. R204Q 150ng	0.02311	-0,3429 to 0,3892	No	ns	>0,9999	M-AB
Y192C 150ng vs. R204L 25ng	-0.4648	-0,8309 to -0,09879	Yes	***	0.0006	M-AC
Y192C 150ng vs. R204L 50ng	-0.2731	-0,6392 to 0,09297	No	ns	0.6277	M-AD
Y192C 150ng vs. R204L 150ng	0.04334	-0,3227 to 0,4094	No	ns	>0,9999	M-AE
Y192C 150ng vs. R227Q 25ng	-0.04226	-0,4083 to 0,3238	No	ns	>0,9999	M-AF
Y192C 150ng vs. R227Q 50ng	0.1494	-0,2166 to 0,5155	No	ns	>0,9999	M-AG
Y192C 150ng vs. R227Q 150ng	0.5695	0,2034 to 0,9355	Yes	****	<0,0001	M-AH
Y192C 150ng vs. R280S 25ng	-0.2949	-0,6610 to 0,07116	No	ns	0.4222	M-AI
Y192C 150ng vs. R280S 50ng	-0.4807	-0,8468 to -0,1147	Yes	***	0.0003	M-AJ
Y192C 150ng vs. R280S 150ng	-0.549	-0,9151 to -0,1830	Yes	****	<0,0001	M-AK
Y192C 150ng vs. R280C 25ng	-0.5026	-0,8686 to -0,1365	Yes	****	<0,0001	M-AL
Y192C 150ng vs. R280C 50ng	-0.7033	-1,069 to -0,3372	Yes	****	<0,0001	M-AM
Y192C 150ng vs. R280C 150ng	-0.5342	-0,9002 to -0,1681	Yes	****	<0,0001	M-AN
Y192C 150ng vs. R280H 25ng	-0.3397	-0,7058 to 0,02636	No	ns	0.1258	M-AO
Y192C 150ng vs. R280H 50ng	-0.3562	-0,7222 to 0,009881	No	ns	0.0718	M-AP
Y192C 150ng vs. R280H 150ng	0.4896	0,1236 to 0,8557	Yes	***	0.0002	M-AQ
Y192C 150ng vs. R298Q 25ng	-0.2729	-0,6390 to 0,09317	No	ns	0.6296	M-AR
Y192C 150ng vs. R298Q 50ng	-0.3883	-0,7544 to -0,02227	Yes	*	0.0208	M-AS
Y192C 150ng vs. R298Q 150ng	0.1415	-0,2245 to 0,5076	No	ns	>0,9999	M-AT
Y192C 150ng vs. R298G 25ng	-0.4478	-0,8139 to -0,08175	Yes	**	0.0014	M-AU
Y192C 150ng vs. R298G 50ng	-0.3815	-0,7475 to -0,01540	Yes	*	0.0275	M-AV
Y192C 150ng vs. R298G 150ng	0.3166	-0,04942 to 0,6827	No	ns	0.2496	M-AW
Y192C 150ng vs. R304W 25ng	-0.148	-0,5141 to 0,2180	No	ns	>0,9999	M-AX
Y192C 150ng vs. R304W 50ng	-0.1611	-0,5271 to 0,2050	No	ns	>0,9999	M-AY
Y192C 150ng vs. R304W 150ng	-0.01074	-0,3768 to 0,3553	No	ns	>0,9999	M-AZ
Y192C 150ng vs. C308S 25ng	0.008244	-0,3578 to 0,3743	No	ns	>0,9999	M-BA
Y192C 150ng vs. C308S 50ng	0.446	0,07991 to 0,8120	Yes	**	0.0015	M-BB
Y192C 150ng vs. C308S 150ng	0.7436	0,3775 to 1,110	Yes	****	<0,0001	M-BC
Y192C 150ng vs. C308Y 25ng	-0.2311	-0,5971 to 0,1350	No	ns	0.9297	M-BD
Y192C 150ng vs. C308Y 50ng	-0.1949	-0,5610 to 0,1711	No	ns	0.996	M-BE
Y192C 150ng vs. C308Y 150ng	-0.8989	-1,265 to -0,5328	Yes	****	<0,0001	M-BF
Y192C 150ng vs. R313G 25ng	-0.1055	-0,4715 to 0,2606	No	ns	>0,9999	M-BG
Y192C 150ng vs. R313G 50ng	-0.1779	-0,5440 to 0,1881	No	ns	0.9995	M-BH
Y192C 150ng vs. R313G 150ng	0.05787	-0,3082 to 0,4239	No	ns	>0,9999	M-BI
K193E 25ng vs. K193E 50ng	-0.1753	-0,5413 to 0,1908	No	ns	0.9996	N-O
K193E 25ng vs. K193E 150ng	0.8261	0,4601 to 1,192	Yes	****	<0,0001	N-P
K193E 25ng vs. K194E 25ng	0.1319	-0,2342 to 0,4979	No	ns	>0,9999	N-Q
K193E 25ng vs. K194E 50ng	0.01382	-0,3522 to 0,3799	No	ns	>0,9999	N-R
K193E 25ng vs. K194E 150ng	0.3588	-0,007238 to 0,7249	No	ns	0.0653	N-S
K193E 25ng vs. V202M 25ng	0.4368	0,07078 to 0,8029	Yes	**	0.0024	N-T
K193E 25ng vs. V202M 50ng	0.2516	-0,1144 to 0,6177	No	ns	0.8123	N-U
K193E 25ng vs. V202M 150ng	0.3476	-0,01847 to 0,7137	No	ns	0.0968	N-V
K193E 25ng vs. R204W 25ng	0.04001	-0,3261 to 0,4061	No	ns	>0,9999	N-W
K193E 25ng vs. R204W 50ng	0.01648	-0,3496 to 0,3825	No	ns	>0,9999	N-X
K193E 25ng vs. R204W 150ng	-0.08736	-0,4534 to 0,2787	No	ns	>0,9999	N-Y
K193E 25ng vs. R204Q 25ng	0.09674	-0,2693 to 0,4628	No	ns	>0,9999	N-Z
K193E 25ng vs. R204Q 50ng	-0.08211	-0,4482 to 0,2840	No	ns	>0,9999	N-AA
K193E 25ng vs. R204Q 150ng	0.3873	0,02125 to 0,7534	Yes	*	0.0217	N-AB
K193E 25ng vs. R204L 25ng	-0.1006	-0,4667 to 0,2654	No	ns	>0,9999	N-AC
K193E 25ng vs. R204L 50ng	0.09111	-0,2750 to 0,4572	No	ns	>0,9999	N-AD
K193E 25ng vs. R204L 150ng	0.4075	0,04148 to 0,7736	Yes	**	0.0092	N-AE
K193E 25ng vs. R227Q 25ng	0.3219	-0,04412 to 0,6880	No	ns	0.2156	N-AF
K193E 25ng vs. R227Q 50ng	0.5136	0,1476 to 0,8797	Yes	****	<0,0001	N-AG
K193E 25ng vs. R227Q 150ng	0.9337	0,5676 to 1,300	Yes	****	<0,0001	N-AH
K193E 25ng vs. R280S 25ng	0.0693	-0,2968 to 0,4354	No	ns	>0,9999	N-AI
K193E 25ng vs. R280S 50ng	-0.1165	-0,4826 to 0,2495	No	ns	>0,9999	N-AJ
K193E 25ng vs. R280S 150ng	-0.1848	-0,5509 to 0,1812	No	ns	0.9987	N-AK
K193E 25ng vs. R280C 25ng	-0.1384	-0,5044 to 0,2277	No	ns	>0,9999	N-AL
K193E 25ng vs. R280C 50ng	-0.3391	-0,7051 to 0,02700	No	ns	0.1284	N-AM
K193E 25ng vs. R280C 150ng	-0.17	-0,5360 to 0,1961	No	ns	0.9998	N-AN
K193E 25ng vs. R280H 25ng	0.0245	-0,3416 to 0,3906	No	ns	>0,9999	N-AO
K193E 25ng vs. R280H 50ng	0.008022	-0,3580 to 0,3741	No	ns	>0,9999	N-AP
K193E 25ng vs. R280H 150ng	0.8538	0,4878 to 1,220	Yes	****	<0,0001	N-AQ
K193E 25ng vs. R298Q 25ng	0.09131	-0,2748 to 0,4574	No	ns	>0,9999	N-AR
K193E 25ng vs. R298Q 50ng	-0.02413	-0,3902 to 0,3419	No	ns	>0,9999	N-AS
K193E 25ng vs. R298Q 150ng	0.5057	0,1397 to 0,8718	Yes	****	<0,0001	N-AT
K193E 25ng vs. R298G 25ng	-0.08361	-0,4497 to 0,2825	No	ns	>0,9999	N-AU
K193E 25ng vs. R298G 50ng	-0.01726	-0,3833 to 0,3488	No	ns	>0,9999	N-AV
K193E 25ng vs. R298G 150ng	0.6808	0,3148 to 1,047	Yes	****	<0,0001	N-AW
K193E 25ng vs. R304W 25ng	0.2162	-0,1499 to 0,5822	No	ns	0.9735	N-AX
K193E 25ng vs. R304W 50ng	0.2031	-0,1629 to 0,5692	No	ns	0.991	N-AY
K193E 25ng vs. R304W 150ng	0.3535	-0,01260 to 0,7195	No	ns	0.079	N-AZ
K193E 25ng vs. C308S 25ng	0.3724	0,006384 to 0,7385	Yes	*	0.0392	N-BA
K193E 25ng vs. C308S 50ng	0.8102	0,4441 to 1,176	Yes	****	<0,0001	N-BB
K193E 25ng vs. C308S 150ng	1.108	0,7417 to 1,474	Yes	****	<0,0001	N-BC
K193E 25ng vs. C308Y 25ng	0.1332	-0,2329 to 0,4992	No	ns	>0,9999	N-BD
K193E 25ng vs. C308Y 50ng	0.1693	-0,1968 to 0,5353	No	ns	0.9999	N-BE
K193E 25ng vs. C308Y 150ng	-0.5347	-0,9007 to -0,1686	Yes	****	<0,0001	N-BF
K193E 25ng vs. R313G 25ng	0.2587	-0,1073 to 0,6248	No	ns	0.7564	N-BG
K193E 25ng vs. R313G 50ng	0.1863	-0,1798 to 0,5523	No	ns	0.9985	N-BH
K193E 25ng vs. R313G 150ng	0.4221	0,05601 to 0,7881	Yes	**	0.0048	N-BI
K193E 50ng vs. K193E 150ng	1.001	0,6353 to 1,367	Yes	****	<0,0001	O-P
K193E 50ng vs. K194E 25ng	0.3071	-0,05894 to 0,6732	No	ns	0.319	O-Q
K193E 50ng vs. K194E 50ng	0.1891	-0,1770 to 0,5551	No	ns	0.9979	O-R
K193E 50ng vs. K194E 150ng	0.5341	0,1680 to 0,9001	Yes	****	<0,0001	O-S
K193E 50ng vs. V202M 25ng	0.6121	0,2460 to 0,9782	Yes	****	<0,0001	O-T
K193E 50ng vs. V202M 50ng	0.4269	0,06081 to 0,7929	Yes	**	0.0038	O-U
K193E 50ng vs. V202M 150ng	0.5229	0,1568 to 0,8889	Yes	****	<0,0001	O-V
K193E 50ng vs. R204W 25ng	0.2153	-0,1508 to 0,5813	No	ns	0.9752	O-W
K193E 50ng vs. R204W 50ng	0.1917	-0,1743 to 0,5578	No	ns	0.9971	O-X
K193E 50ng vs. R204W 150ng	0.0879	-0,2782 to 0,4540	No	ns	>0,9999	O-Y
K193E 50ng vs. R204Q 25ng	0.272	-0,09406 to 0,6381	No	ns	0.6379	O-Z
K193E 50ng vs. R204Q 50ng	0.09315	-0,2729 to 0,4592	No	ns	>0,9999	O-AA
K193E 50ng vs. R204Q 150ng	0.5626	0,1965 to 0,9286	Yes	****	<0,0001	O-AB
K193E 50ng vs. R204L 25ng	0.07461	-0,2914 to 0,4407	No	ns	>0,9999	O-AC
K193E 50ng vs. R204L 50ng	0.2664	-0,09970 to 0,6324	No	ns	0.69	O-AD
K193E 50ng vs. R204L 150ng	0.5828	0,2167 to 0,9489	Yes	****	<0,0001	O-AE
K193E 50ng vs. R227Q 25ng	0.4972	0,1311 to 0,8633	Yes	***	0.0001	O-AF
K193E 50ng vs. R227Q 50ng	0.6889	0,3228 to 1,055	Yes	****	<0,0001	O-AG
K193E 50ng vs. R227Q 150ng	1.109	0,7429 to 1,475	Yes	****	<0,0001	O-AH
K193E 50ng vs. R280S 25ng	0.2446	-0,1215 to 0,6106	No	ns	0.8604	O-AI
K193E 50ng vs. R280S 50ng	0.05872	-0,3073 to 0,4248	No	ns	>0,9999	O-AJ
K193E 50ng vs. R280S 150ng	-0.009567	-0,3756 to 0,3565	No	ns	>0,9999	O-AK
K193E 50ng vs. R280C 25ng	0.03688	-0,3292 to 0,4029	No	ns	>0,9999	O-AL
K193E 50ng vs. R280C 50ng	-0.1638	-0,5299 to 0,2023	No	ns	>0,9999	O-AM
K193E 50ng vs. R280C 150ng	0.005292	-0,3608 to 0,3714	No	ns	>0,9999	O-AN
K193E 50ng vs. R280H 25ng	0.1998	-0,1663 to 0,5658	No	ns	0.9934	O-AO
K193E 50ng vs. R280H 50ng	0.1833	-0,1828 to 0,5493	No	ns	0.999	O-AP
K193E 50ng vs. R280H 150ng	1.029	0,6630 to 1,395	Yes	****	<0,0001	O-AQ
K193E 50ng vs. R298Q 25ng	0.2666	-0,09949 to 0,6326	No	ns	0.6882	O-AR
K193E 50ng vs. R298Q 50ng	0.1511	-0,2149 to 0,5172	No	ns	>0,9999	O-AS
K193E 50ng vs. R298Q 150ng	0.681	0,3149 to 1,047	Yes	****	<0,0001	O-AT
K193E 50ng vs. R298G 25ng	0.09165	-0,2744 to 0,4577	No	ns	>0,9999	O-AU
K193E 50ng vs. R298G 50ng	0.158	-0,2081 to 0,5241	No	ns	>0,9999	O-AV
K193E 50ng vs. R298G 150ng	0.8561	0,4900 to 1,222	Yes	****	<0,0001	O-AW
K193E 50ng vs. R304W 25ng	0.3914	0,02536 to 0,7575	Yes	*	0.0183	O-AX
K193E 50ng vs. R304W 50ng	0.3784	0,01231 to 0,7444	Yes	*	0.0311	O-AY
K193E 50ng vs. R304W 150ng	0.5287	0,1627 to 0,8948	Yes	****	<0,0001	O-AZ
K193E 50ng vs. C308S 25ng	0.5477	0,1816 to 0,9138	Yes	****	<0,0001	O-BA
K193E 50ng vs. C308S 50ng	0.9854	0,6194 to 1,351	Yes	****	<0,0001	O-BB
K193E 50ng vs. C308S 150ng	1.283	0,9170 to 1,649	Yes	****	<0,0001	O-BC
K193E 50ng vs. C308Y 25ng	0.3084	-0,05765 to 0,6745	No	ns	0.3091	O-BD
K193E 50ng vs. C308Y 50ng	0.3445	-0,02155 to 0,7106	No	ns	0.1074	O-BE
K193E 50ng vs. C308Y 150ng	-0.3594	-0,7255 to 0,006632	No	ns	0.0639	O-BF
K193E 50ng vs. R313G 25ng	0.434	0,06793 to 0,8001	Yes	**	0.0027	O-BG
K193E 50ng vs. R313G 50ng	0.3615	-0,004528 to 0,7276	No	ns	0.0591	O-BH
K193E 50ng vs. R313G 150ng	0.5973	0,2313 to 0,9634	Yes	****	<0,0001	O-BI
K193E 150ng vs. K194E 25ng	-0.6943	-1,060 to -0,3282	Yes	****	<0,0001	P-Q
K193E 150ng vs. K194E 50ng	-0.8123	-1,178 to -0,4463	Yes	****	<0,0001	P-R
K193E 150ng vs. K194E 150ng	-0.4673	-0,8334 to -0,1013	Yes	***	0.0005	P-S
K193E 150ng vs. V202M 25ng	-0.3893	-0,7554 to -0,02325	Yes	*	0.02	P-T
K193E 150ng vs. V202M 50ng	-0.5745	-0,9406 to -0,2085	Yes	****	<0,0001	P-U
K193E 150ng vs. V202M 150ng	-0.4786	-0,8446 to -0,1125	Yes	***	0.0003	P-V
K193E 150ng vs. R204W 25ng	-0.7861	-1,152 to -0,4201	Yes	****	<0,0001	P-W
K193E 150ng vs. R204W 50ng	-0.8097	-1,176 to -0,4436	Yes	****	<0,0001	P-X
K193E 150ng vs. R204W 150ng	-0.9135	-1,280 to -0,5474	Yes	****	<0,0001	P-Y
K193E 150ng vs. R204Q 25ng	-0.7294	-1,095 to -0,3633	Yes	****	<0,0001	P-Z
K193E 150ng vs. R204Q 50ng	-0.9083	-1,274 to -0,5422	Yes	****	<0,0001	P-AA
K193E 150ng vs. R204Q 150ng	-0.4388	-0,8049 to -0,07277	Yes	**	0.0022	P-AB
K193E 150ng vs. R204L 25ng	-0.9268	-1,293 to -0,5607	Yes	****	<0,0001	P-AC
K193E 150ng vs. R204L 50ng	-0.735	-1,101 to -0,3690	Yes	****	<0,0001	P-AD
K193E 150ng vs. R204L 150ng	-0.4186	-0,7847 to -0,05254	Yes	**	0.0056	P-AE
K193E 150ng vs. R227Q 25ng	-0.5042	-0,8703 to -0,1381	Yes	****	<0,0001	P-AF
K193E 150ng vs. R227Q 50ng	-0.3125	-0,6786 to 0,05354	No	ns	0.2783	P-AG
K193E 150ng vs. R227Q 150ng	0.1075	-0,2585 to 0,4736	No	ns	>0,9999	P-AH
K193E 150ng vs. R280S 25ng	-0.7568	-1,123 to -0,3908	Yes	****	<0,0001	P-AI
K193E 150ng vs. R280S 50ng	-0.9427	-1,309 to -0,5766	Yes	****	<0,0001	P-AJ
K193E 150ng vs. R280S 150ng	-1.011	-1,377 to -0,6449	Yes	****	<0,0001	P-AK
K193E 150ng vs. R280C 25ng	-0.9645	-1,331 to -0,5985	Yes	****	<0,0001	P-AL
K193E 150ng vs. R280C 50ng	-1.165	-1,531 to -0,7991	Yes	****	<0,0001	P-AM
K193E 150ng vs. R280C 150ng	-0.9961	-1,362 to -0,6300	Yes	****	<0,0001	P-AN
K193E 150ng vs. R280H 25ng	-0.8016	-1,168 to -0,4356	Yes	****	<0,0001	P-AO
K193E 150ng vs. R280H 50ng	-0.8181	-1,184 to -0,4521	Yes	****	<0,0001	P-AP
K193E 150ng vs. R280H 150ng	0.02767	-0,3384 to 0,3937	No	ns	>0,9999	P-AQ
K193E 150ng vs. R298Q 25ng	-0.7348	-1,101 to -0,3688	Yes	****	<0,0001	P-AR
K193E 150ng vs. R298Q 50ng	-0.8503	-1,216 to -0,4842	Yes	****	<0,0001	P-AS
K193E 150ng vs. R298Q 150ng	-0.3204	-0,6865 to 0,04564	No	ns	0.225	P-AT
K193E 150ng vs. R298G 25ng	-0.9098	-1,276 to -0,5437	Yes	****	<0,0001	P-AU
K193E 150ng vs. R298G 50ng	-0.8434	-1,209 to -0,4773	Yes	****	<0,0001	P-AV
K193E 150ng vs. R298G 150ng	-0.1453	-0,5114 to 0,2208	No	ns	>0,9999	P-AW
K193E 150ng vs. R304W 25ng	-0.61	-0,9760 to -0,2439	Yes	****	<0,0001	P-AX
K193E 150ng vs. R304W 50ng	-0.623	-0,9891 to -0,2570	Yes	****	<0,0001	P-AY
K193E 150ng vs. R304W 150ng	-0.4727	-0,8387 to -0,1066	Yes	***	0.0004	P-AZ
K193E 150ng vs. C308S 25ng	-0.4537	-0,8198 to -0,08764	Yes	**	0.001	P-BA
K193E 150ng vs. C308S 50ng	-0.01598	-0,3820 to 0,3501	No	ns	>0,9999	P-BB
K193E 150ng vs. C308S 150ng	0.2816	-0,08442 to 0,6477	No	ns	0.5461	P-BC
K193E 150ng vs. C308Y 25ng	-0.693	-1,059 to -0,3269	Yes	****	<0,0001	P-BD
K193E 150ng vs. C308Y 50ng	-0.6569	-1,023 to -0,2908	Yes	****	<0,0001	P-BE
K193E 150ng vs. C308Y 150ng	-1.361	-1,727 to -0,9948	Yes	****	<0,0001	P-BF
K193E 150ng vs. R313G 25ng	-0.5674	-0,9335 to -0,2013	Yes	****	<0,0001	P-BG
K193E 150ng vs. R313G 50ng	-0.6399	-1,006 to -0,2738	Yes	****	<0,0001	P-BH
K193E 150ng vs. R313G 150ng	-0.4041	-0,7701 to -0,03801	Yes	*	0.0107	P-BI
K194E 25ng vs. K194E 50ng	-0.118	-0,4841 to 0,2480	No	ns	>0,9999	Q-R
K194E 25ng vs. K194E 150ng	0.227	-0,1391 to 0,5930	No	ns	0.9449	Q-S
K194E 25ng vs. V202M 25ng	0.305	-0,06109 to 0,6710	No	ns	0.3361	Q-T
K194E 25ng vs. V202M 50ng	0.1198	-0,2463 to 0,4858	No	ns	>0,9999	Q-U
K194E 25ng vs. V202M 150ng	0.2157	-0,1503 to 0,5818	No	ns	0.9743	Q-V
K194E 25ng vs. R204W 25ng	-0.09186	-0,4579 to 0,2742	No	ns	>0,9999	Q-W
K194E 25ng vs. R204W 50ng	-0.1154	-0,4814 to 0,2507	No	ns	>0,9999	Q-X
K194E 25ng vs. R204W 150ng	-0.2192	-0,5853 to 0,1468	No	ns	0.9669	Q-Y
K194E 25ng vs. R204Q 25ng	-0.03512	-0,4012 to 0,3309	No	ns	>0,9999	Q-Z
K194E 25ng vs. R204Q 50ng	-0.214	-0,5800 to 0,1521	No	ns	0.9775	Q-AA
K194E 25ng vs. R204Q 150ng	0.2554	-0,1106 to 0,6215	No	ns	0.7831	Q-AB
K194E 25ng vs. R204L 25ng	-0.2325	-0,5986 to 0,1335	No	ns	0.9237	Q-AC
K194E 25ng vs. R204L 50ng	-0.04076	-0,4068 to 0,3253	No	ns	>0,9999	Q-AD
K194E 25ng vs. R204L 150ng	0.2757	-0,09038 to 0,6417	No	ns	0.6031	Q-AE
K194E 25ng vs. R227Q 25ng	0.1901	-0,1760 to 0,5561	No	ns	0.9976	Q-AF
K194E 25ng vs. R227Q 50ng	0.3818	0,01569 to 0,7478	Yes	*	0.0272	Q-AG
K194E 25ng vs. R227Q 150ng	0.8018	0,4357 to 1,168	Yes	****	<0,0001	Q-AH
K194E 25ng vs. R280S 25ng	-0.06257	-0,4286 to 0,3035	No	ns	>0,9999	Q-AI
K194E 25ng vs. R280S 50ng	-0.2484	-0,6145 to 0,1177	No	ns	0.8351	Q-AJ
K194E 25ng vs. R280S 150ng	-0.3167	-0,6828 to 0,04937	No	ns	0.2493	Q-AK
K194E 25ng vs. R280C 25ng	-0.2702	-0,6363 to 0,09582	No	ns	0.6544	Q-AL
K194E 25ng vs. R280C 50ng	-0.4709	-0,8370 to -0,1049	Yes	***	0.0004	Q-AM
K194E 25ng vs. R280C 150ng	-0.3018	-0,6679 to 0,06423	No	ns	0.362	Q-AN
K194E 25ng vs. R280H 25ng	-0.1074	-0,4734 to 0,2587	No	ns	>0,9999	Q-AO
K194E 25ng vs. R280H 50ng	-0.1238	-0,4899 to 0,2422	No	ns	>0,9999	Q-AP
K194E 25ng vs. R280H 150ng	0.7219	0,3559 to 1,088	Yes	****	<0,0001	Q-AQ
K194E 25ng vs. R298Q 25ng	-0.04056	-0,4066 to 0,3255	No	ns	>0,9999	Q-AR
K194E 25ng vs. R298Q 50ng	-0.156	-0,5221 to 0,2101	No	ns	>0,9999	Q-AS
K194E 25ng vs. R298Q 150ng	0.3739	0,007796 to 0,7399	Yes	*	0.0371	Q-AT
K194E 25ng vs. R298G 25ng	-0.2155	-0,5815 to 0,1506	No	ns	0.9748	Q-AU
K194E 25ng vs. R298G 50ng	-0.1491	-0,5152 to 0,2169	No	ns	>0,9999	Q-AV
K194E 25ng vs. R298G 150ng	0.549	0,1829 to 0,9150	Yes	****	<0,0001	Q-AW
K194E 25ng vs. R304W 25ng	0.0843	-0,2818 to 0,4504	No	ns	>0,9999	Q-AX
K194E 25ng vs. R304W 50ng	0.07125	-0,2948 to 0,4373	No	ns	>0,9999	Q-AY
K194E 25ng vs. R304W 150ng	0.2216	-0,1445 to 0,5877	No	ns	0.961	Q-AZ
K194E 25ng vs. C308S 25ng	0.2406	-0,1255 to 0,6066	No	ns	0.884	Q-BA
K194E 25ng vs. C308S 50ng	0.6783	0,3122 to 1,044	Yes	****	<0,0001	Q-BB
K194E 25ng vs. C308S 150ng	0.9759	0,6099 to 1,342	Yes	****	<0,0001	Q-BC
K194E 25ng vs. C308Y 25ng	0.001284	-0,3648 to 0,3673	No	ns	>0,9999	Q-BD
K194E 25ng vs. C308Y 50ng	0.03739	-0,3287 to 0,4034	No	ns	>0,9999	Q-BE
K194E 25ng vs. C308Y 150ng	-0.6666	-1,033 to -0,3005	Yes	****	<0,0001	Q-BF
K194E 25ng vs. R313G 25ng	0.1269	-0,2392 to 0,4929	No	ns	>0,9999	Q-BG
K194E 25ng vs. R313G 50ng	0.05441	-0,3117 to 0,4205	No	ns	>0,9999	Q-BH
K194E 25ng vs. R313G 150ng	0.2902	-0,07586 to 0,6563	No	ns	0.4651	Q-BI
K194E 50ng vs. K194E 150ng	0.345	-0,02106 to 0,7111	No	ns	0.1056	R-S
K194E 50ng vs. V202M 25ng	0.423	0,05696 to 0,7891	Yes	**	0.0046	R-T
K194E 50ng vs. V202M 50ng	0.2378	-0,1283 to 0,6039	No	ns	0.8989	R-U
K194E 50ng vs. V202M 150ng	0.3338	-0,03228 to 0,6998	No	ns	0.1517	R-V
K194E 50ng vs. R204W 25ng	0.02619	-0,3399 to 0,3922	No	ns	>0,9999	R-W
K194E 50ng vs. R204W 50ng	0.002663	-0,3634 to 0,3687	No	ns	>0,9999	R-X
K194E 50ng vs. R204W 150ng	-0.1012	-0,4672 to 0,2649	No	ns	>0,9999	R-Y
K194E 50ng vs. R204Q 25ng	0.08293	-0,2831 to 0,4490	No	ns	>0,9999	R-Z
K194E 50ng vs. R204Q 50ng	-0.09592	-0,4620 to 0,2701	No	ns	>0,9999	R-AA
K194E 50ng vs. R204Q 150ng	0.3735	0,007433 to 0,7396	Yes	*	0.0377	R-AB
K194E 50ng vs. R204L 25ng	-0.1145	-0,4805 to 0,2516	No	ns	>0,9999	R-AC
K194E 50ng vs. R204L 50ng	0.07729	-0,2888 to 0,4433	No	ns	>0,9999	R-AD
K194E 50ng vs. R204L 150ng	0.3937	0,02766 to 0,7598	Yes	*	0.0166	R-AE
K194E 50ng vs. R227Q 25ng	0.3081	-0,05793 to 0,6742	No	ns	0.3112	R-AF
K194E 50ng vs. R227Q 50ng	0.4998	0,1337 to 0,8659	Yes	****	<0,0001	R-AG
K194E 50ng vs. R227Q 150ng	0.9199	0,5538 to 1,286	Yes	****	<0,0001	R-AH
K194E 50ng vs. R280S 25ng	0.05548	-0,3106 to 0,4215	No	ns	>0,9999	R-AI
K194E 50ng vs. R280S 50ng	-0.1304	-0,4964 to 0,2357	No	ns	>0,9999	R-AJ
K194E 50ng vs. R280S 150ng	-0.1986	-0,5647 to 0,1674	No	ns	0.9941	R-AK
K194E 50ng vs. R280C 25ng	-0.1522	-0,5183 to 0,2139	No	ns	>0,9999	R-AL
K194E 50ng vs. R280C 50ng	-0.3529	-0,7189 to 0,01319	No	ns	0.0807	R-AM
K194E 50ng vs. R280C 150ng	-0.1838	-0,5498 to 0,1823	No	ns	0.9989	R-AN
K194E 50ng vs. R280H 25ng	0.01069	-0,3554 to 0,3767	No	ns	>0,9999	R-AO
K194E 50ng vs. R280H 50ng	-0.005796	-0,3719 to 0,3603	No	ns	>0,9999	R-AP
K194E 50ng vs. R280H 150ng	0.84	0,4739 to 1,206	Yes	****	<0,0001	R-AQ
K194E 50ng vs. R298Q 25ng	0.07749	-0,2886 to 0,4436	No	ns	>0,9999	R-AR
K194E 50ng vs. R298Q 50ng	-0.03795	-0,4040 to 0,3281	No	ns	>0,9999	R-AS
K194E 50ng vs. R298Q 150ng	0.4919	0,1258 to 0,8580	Yes	***	0.0001	R-AT
K194E 50ng vs. R298G 25ng	-0.09743	-0,4635 to 0,2686	No	ns	>0,9999	R-AU
K194E 50ng vs. R298G 50ng	-0.03108	-0,3971 to 0,3350	No	ns	>0,9999	R-AV
K194E 50ng vs. R298G 150ng	0.667	0,3010 to 1,033	Yes	****	<0,0001	R-AW
K194E 50ng vs. R304W 25ng	0.2023	-0,1637 to 0,5684	No	ns	0.9916	R-AX
K194E 50ng vs. R304W 50ng	0.1893	-0,1768 to 0,5554	No	ns	0.9978	R-AY
K194E 50ng vs. R304W 150ng	0.3396	-0,02642 to 0,7057	No	ns	0.126	R-AZ
K194E 50ng vs. C308S 25ng	0.3586	-0,007434 to 0,7247	No	ns	0.0657	R-BA
K194E 50ng vs. C308S 50ng	0.7963	0,4303 to 1,162	Yes	****	<0,0001	R-BB
K194E 50ng vs. C308S 150ng	1.094	0,7279 to 1,460	Yes	****	<0,0001	R-BC
K194E 50ng vs. C308Y 25ng	0.1193	-0,2467 to 0,4854	No	ns	>0,9999	R-BD
K194E 50ng vs. C308Y 50ng	0.1554	-0,2106 to 0,5215	No	ns	>0,9999	R-BE
K194E 50ng vs. C308Y 150ng	-0.5485	-0,9146 to -0,1824	Yes	****	<0,0001	R-BF
K194E 50ng vs. R313G 25ng	0.2449	-0,1211 to 0,6110	No	ns	0.8581	R-BG
K194E 50ng vs. R313G 50ng	0.1725	-0,1936 to 0,5385	No	ns	0.9998	R-BH
K194E 50ng vs. R313G 150ng	0.4083	0,04219 to 0,7743	Yes	**	0.0089	R-BI
K194E 150ng vs. V202M 25ng	0.07802	-0,2880 to 0,4441	No	ns	>0,9999	S-T
K194E 150ng vs. V202M 50ng	-0.1072	-0,4733 to 0,2589	No	ns	>0,9999	S-U
K194E 150ng vs. V202M 150ng	-0.01123	-0,3773 to 0,3548	No	ns	>0,9999	S-V
K194E 150ng vs. R204W 25ng	-0.3188	-0,6849 to 0,04725	No	ns	0.2352	S-W
K194E 150ng vs. R204W 50ng	-0.3423	-0,7084 to 0,02372	No	ns	0.1154	S-X
K194E 150ng vs. R204W 150ng	-0.4462	-0,8122 to -0,08012	Yes	**	0.0015	S-Y
K194E 150ng vs. R204Q 25ng	-0.2621	-0,6281 to 0,1040	No	ns	0.7281	S-Z
K194E 150ng vs. R204Q 50ng	-0.4409	-0,8070 to -0,07487	Yes	**	0.002	S-AA
K194E 150ng vs. R204Q 150ng	0.02849	-0,3376 to 0,3945	No	ns	>0,9999	S-AB
K194E 150ng vs. R204L 25ng	-0.4595	-0,8255 to -0,09341	Yes	***	0.0008	S-AC
K194E 150ng vs. R204L 50ng	-0.2677	-0,6338 to 0,09835	No	ns	0.6778	S-AD
K194E 150ng vs. R204L 150ng	0.04872	-0,3173 to 0,4148	No	ns	>0,9999	S-AE
K194E 150ng vs. R227Q 25ng	-0.03688	-0,4029 to 0,3292	No	ns	>0,9999	S-AF
K194E 150ng vs. R227Q 50ng	0.1548	-0,2113 to 0,5209	No	ns	>0,9999	S-AG
K194E 150ng vs. R227Q 150ng	0.5749	0,2088 to 0,9409	Yes	****	<0,0001	S-AH
K194E 150ng vs. R280S 25ng	-0.2895	-0,6556 to 0,07653	No	ns	0.4714	S-AI
K194E 150ng vs. R280S 50ng	-0.4754	-0,8414 to -0,1093	Yes	***	0.0003	S-AJ
K194E 150ng vs. R280S 150ng	-0.5436	-0,9097 to -0,1776	Yes	****	<0,0001	S-AK
K194E 150ng vs. R280C 25ng	-0.4972	-0,8633 to -0,1311	Yes	***	0.0001	S-AL
K194E 150ng vs. R280C 50ng	-0.6979	-1,064 to -0,3318	Yes	****	<0,0001	S-AM
K194E 150ng vs. R280C 150ng	-0.5288	-0,8948 to -0,1627	Yes	****	<0,0001	S-AN
K194E 150ng vs. R280H 25ng	-0.3343	-0,7004 to 0,03174	No	ns	0.1492	S-AO
K194E 150ng vs. R280H 50ng	-0.3508	-0,7169 to 0,01526	No	ns	0.0867	S-AP
K194E 150ng vs. R280H 150ng	0.495	0,1289 to 0,8610	Yes	***	0.0001	S-AQ
K194E 150ng vs. R298Q 25ng	-0.2675	-0,6336 to 0,09855	No	ns	0.6796	S-AR
K194E 150ng vs. R298Q 50ng	-0.3829	-0,7490 to -0,01689	Yes	*	0.0259	S-AS
K194E 150ng vs. R298Q 150ng	0.1469	-0,2192 to 0,5130	No	ns	>0,9999	S-AT
K194E 150ng vs. R298G 25ng	-0.4424	-0,8085 to -0,07637	Yes	**	0.0018	S-AU
K194E 150ng vs. R298G 50ng	-0.3761	-0,7421 to -0,01002	Yes	*	0.034	S-AV
K194E 150ng vs. R298G 150ng	0.322	-0,04404 to 0,6881	No	ns	0.2151	S-AW
K194E 150ng vs. R304W 25ng	-0.1427	-0,5087 to 0,2234	No	ns	>0,9999	S-AX
K194E 150ng vs. R304W 50ng	-0.1557	-0,5218 to 0,2104	No	ns	>0,9999	S-AY
K194E 150ng vs. R304W 150ng	-0.005361	-0,3714 to 0,3607	No	ns	>0,9999	S-AZ
K194E 150ng vs. C308S 25ng	0.01362	-0,3524 to 0,3797	No	ns	>0,9999	S-BA
K194E 150ng vs. C308S 50ng	0.4513	0,08528 to 0,8174	Yes	**	0.0012	S-BB
K194E 150ng vs. C308S 150ng	0.749	0,3829 to 1,115	Yes	****	<0,0001	S-BC
K194E 150ng vs. C308Y 25ng	-0.2257	-0,5917 to 0,1404	No	ns	0.9491	S-BD
K194E 150ng vs. C308Y 50ng	-0.1896	-0,5556 to 0,1765	No	ns	0.9978	S-BE
K194E 150ng vs. C308Y 150ng	-0.8935	-1,260 to -0,5274	Yes	****	<0,0001	S-BF
K194E 150ng vs. R313G 25ng	-0.1001	-0,4661 to 0,2660	No	ns	>0,9999	S-BG
K194E 150ng vs. R313G 50ng	-0.1725	-0,5386 to 0,1935	No	ns	0.9998	S-BH
K194E 150ng vs. R313G 150ng	0.06325	-0,3028 to 0,4293	No	ns	>0,9999	S-BI
V202M 25ng vs. V202M 50ng	-0.1852	-0,5513 to 0,1808	No	ns	0.9987	T-U
V202M 25ng vs. V202M 150ng	-0.08925	-0,4553 to 0,2768	No	ns	>0,9999	T-V
V202M 25ng vs. R204W 25ng	-0.3968	-0,7629 to -0,03077	Yes	*	0.0146	T-W
V202M 25ng vs. R204W 50ng	-0.4204	-0,7864 to -0,05430	Yes	**	0.0052	T-X
V202M 25ng vs. R204W 150ng	-0.5242	-0,8903 to -0,1581	Yes	****	<0,0001	T-Y
V202M 25ng vs. R204Q 25ng	-0.3401	-0,7062 to 0,02597	No	ns	0.1242	T-Z
V202M 25ng vs. R204Q 50ng	-0.5189	-0,8850 to -0,1529	Yes	****	<0,0001	T-AA
V202M 25ng vs. R204Q 150ng	-0.04953	-0,4156 to 0,3165	No	ns	>0,9999	T-AB
V202M 25ng vs. R204L 25ng	-0.5375	-0,9035 to -0,1714	Yes	****	<0,0001	T-AC
V202M 25ng vs. R204L 50ng	-0.3457	-0,7118 to 0,02033	No	ns	0.1031	T-AD
V202M 25ng vs. R204L 150ng	-0.0293	-0,3954 to 0,3368	No	ns	>0,9999	T-AE
V202M 25ng vs. R227Q 25ng	-0.1149	-0,4810 to 0,2512	No	ns	>0,9999	T-AF
V202M 25ng vs. R227Q 50ng	0.07678	-0,2893 to 0,4428	No	ns	>0,9999	T-AG
V202M 25ng vs. R227Q 150ng	0.4968	0,1308 to 0,8629	Yes	***	0.0001	T-AH
V202M 25ng vs. R280S 25ng	-0.3675	-0,7336 to -0,001482	Yes	*	0.0473	T-AI
V202M 25ng vs. R280S 50ng	-0.5534	-0,9194 to -0,1873	Yes	****	<0,0001	T-AJ
V202M 25ng vs. R280S 150ng	-0.6217	-0,9877 to -0,2556	Yes	****	<0,0001	T-AK
V202M 25ng vs. R280C 25ng	-0.5752	-0,9413 to -0,2092	Yes	****	<0,0001	T-AL
V202M 25ng vs. R280C 50ng	-0.7759	-1,142 to -0,4098	Yes	****	<0,0001	T-AM
V202M 25ng vs. R280C 150ng	-0.6068	-0,9729 to -0,2407	Yes	****	<0,0001	T-AN
V202M 25ng vs. R280H 25ng	-0.4123	-0,7784 to -0,04627	Yes	**	0.0074	T-AO
V202M 25ng vs. R280H 50ng	-0.4288	-0,7949 to -0,06276	Yes	**	0.0035	T-AP
V202M 25ng vs. R280H 150ng	0.417	0,05091 to 0,7830	Yes	**	0.006	T-AQ
V202M 25ng vs. R298Q 25ng	-0.3455	-0,7116 to 0,02053	No	ns	0.1038	T-AR
V202M 25ng vs. R298Q 50ng	-0.461	-0,8270 to -0,09491	Yes	***	0.0007	T-AS
V202M 25ng vs. R298Q 150ng	0.06888	-0,2972 to 0,4349	No	ns	>0,9999	T-AT
V202M 25ng vs. R298G 25ng	-0.5204	-0,8865 to -0,1544	Yes	****	<0,0001	T-AU
V202M 25ng vs. R298G 50ng	-0.4541	-0,8202 to -0,08804	Yes	**	0.001	T-AV
V202M 25ng vs. R298G 150ng	0.244	-0,1221 to 0,6101	No	ns	0.8638	T-AW
V202M 25ng vs. R304W 25ng	-0.2207	-0,5867 to 0,1454	No	ns	0.9634	T-AX
V202M 25ng vs. R304W 50ng	-0.2337	-0,5998 to 0,1323	No	ns	0.9184	T-AY
V202M 25ng vs. R304W 150ng	-0.08338	-0,4494 to 0,2827	No	ns	>0,9999	T-AZ
V202M 25ng vs. C308S 25ng	-0.06439	-0,4305 to 0,3017	No	ns	>0,9999	T-BA
V202M 25ng vs. C308S 50ng	0.3733	0,007267 to 0,7394	Yes	*	0.0379	T-BB
V202M 25ng vs. C308S 150ng	0.6709	0,3049 to 1,037	Yes	****	<0,0001	T-BC
V202M 25ng vs. C308Y 25ng	-0.3037	-0,6697 to 0,06237	No	ns	0.3466	T-BD
V202M 25ng vs. C308Y 50ng	-0.2676	-0,6336 to 0,09848	No	ns	0.679	T-BE
V202M 25ng vs. C308Y 150ng	-0.9715	-1,338 to -0,6055	Yes	****	<0,0001	T-BF
V202M 25ng vs. R313G 25ng	-0.1781	-0,5442 to 0,1880	No	ns	0.9995	T-BG
V202M 25ng vs. R313G 50ng	-0.2506	-0,6166 to 0,1155	No	ns	0.8199	T-BH
V202M 25ng vs. R313G 150ng	-0.01477	-0,3808 to 0,3513	No	ns	>0,9999	T-BI
V202M 50ng vs. V202M 150ng	0.09598	-0,2701 to 0,4620	No	ns	>0,9999	U-V
V202M 50ng vs. R204W 25ng	-0.2116	-0,5777 to 0,1545	No	ns	0.9813	U-W
V202M 50ng vs. R204W 50ng	-0.2351	-0,6012 to 0,1309	No	ns	0.9119	U-X
V202M 50ng vs. R204W 150ng	-0.339	-0,7050 to 0,02708	No	ns	0.1287	U-Y
V202M 50ng vs. R204Q 25ng	-0.1549	-0,5209 to 0,2112	No	ns	>0,9999	U-Z
V202M 50ng vs. R204Q 50ng	-0.3337	-0,6998 to 0,03234	No	ns	0.152	U-AA
V202M 50ng vs. R204Q 150ng	0.1357	-0,2304 to 0,5018	No	ns	>0,9999	U-AB
V202M 50ng vs. R204L 25ng	-0.3523	-0,7183 to 0,01380	No	ns	0.0824	U-AC
V202M 50ng vs. R204L 50ng	-0.1605	-0,5266 to 0,2055	No	ns	>0,9999	U-AD
V202M 50ng vs. R204L 150ng	0.1559	-0,2101 to 0,5220	No	ns	>0,9999	U-AE
V202M 50ng vs. R227Q 25ng	0.07033	-0,2957 to 0,4364	No	ns	>0,9999	U-AF
V202M 50ng vs. R227Q 50ng	0.262	-0,1041 to 0,6281	No	ns	0.7287	U-AG
V202M 50ng vs. R227Q 150ng	0.6821	0,3160 to 1,048	Yes	****	<0,0001	U-AH
V202M 50ng vs. R280S 25ng	-0.1823	-0,5484 to 0,1837	No	ns	0.9991	U-AI
V202M 50ng vs. R280S 50ng	-0.3682	-0,7342 to -0,002093	Yes	*	0.0462	U-AJ
V202M 50ng vs. R280S 150ng	-0.4364	-0,8025 to -0,07038	Yes	**	0.0024	U-AK
V202M 50ng vs. R280C 25ng	-0.39	-0,7561 to -0,02394	Yes	*	0.0194	U-AL
V202M 50ng vs. R280C 50ng	-0.5907	-0,9567 to -0,2246	Yes	****	<0,0001	U-AM
V202M 50ng vs. R280C 150ng	-0.4216	-0,7876 to -0,05552	Yes	**	0.0049	U-AN
V202M 50ng vs. R280H 25ng	-0.2271	-0,5932 to 0,1389	No	ns	0.9444	U-AO
V202M 50ng vs. R280H 50ng	-0.2436	-0,6097 to 0,1225	No	ns	0.8663	U-AP
V202M 50ng vs. R280H 150ng	0.6022	0,2361 to 0,9683	Yes	****	<0,0001	U-AQ
V202M 50ng vs. R298Q 25ng	-0.1603	-0,5264 to 0,2058	No	ns	>0,9999	U-AR
V202M 50ng vs. R298Q 50ng	-0.2757	-0,6418 to 0,09031	No	ns	0.6025	U-AS
V202M 50ng vs. R298Q 150ng	0.2541	-0,1120 to 0,6202	No	ns	0.7935	U-AT
V202M 50ng vs. R298G 25ng	-0.3352	-0,7013 to 0,03083	No	ns	0.145	U-AU
V202M 50ng vs. R298G 50ng	-0.2689	-0,6349 to 0,09718	No	ns	0.6671	U-AV
V202M 50ng vs. R298G 150ng	0.4292	0,06317 to 0,7953	Yes	**	0.0034	U-AW
V202M 50ng vs. R304W 25ng	-0.03545	-0,4015 to 0,3306	No	ns	>0,9999	U-AX
V202M 50ng vs. R304W 50ng	-0.0485	-0,4146 to 0,3176	No	ns	>0,9999	U-AY
V202M 50ng vs. R304W 150ng	0.1018	-0,2642 to 0,4679	No	ns	>0,9999	U-AZ
V202M 50ng vs. C308S 25ng	0.1208	-0,2452 to 0,4869	No	ns	>0,9999	U-BA
V202M 50ng vs. C308S 50ng	0.5585	0,1925 to 0,9246	Yes	****	<0,0001	U-BB
V202M 50ng vs. C308S 150ng	0.8562	0,4901 to 1,222	Yes	****	<0,0001	U-BC
V202M 50ng vs. C308Y 25ng	-0.1185	-0,4845 to 0,2476	No	ns	>0,9999	U-BD
V202M 50ng vs. C308Y 50ng	-0.08236	-0,4484 to 0,2837	No	ns	>0,9999	U-BE
V202M 50ng vs. C308Y 150ng	-0.7863	-1,152 to -0,4202	Yes	****	<0,0001	U-BF
V202M 50ng vs. R313G 25ng	0.007118	-0,3589 to 0,3732	No	ns	>0,9999	U-BG
V202M 50ng vs. R313G 50ng	-0.06534	-0,4314 to 0,3007	No	ns	>0,9999	U-BH
V202M 50ng vs. R313G 150ng	0.1705	-0,1956 to 0,5365	No	ns	0.9998	U-BI
V202M 150ng vs. R204W 25ng	-0.3076	-0,6736 to 0,05847	No	ns	0.3154	V-W
V202M 150ng vs. R204W 50ng	-0.3311	-0,6972 to 0,03495	No	ns	0.1647	V-X
V202M 150ng vs. R204W 150ng	-0.435	-0,8010 to -0,06889	Yes	**	0.0026	V-Y
V202M 150ng vs. R204Q 25ng	-0.2508	-0,6169 to 0,1152	No	ns	0.8179	V-Z
V202M 150ng vs. R204Q 50ng	-0.4297	-0,7958 to -0,06364	Yes	**	0.0033	V-AA
V202M 150ng vs. R204Q 150ng	0.03972	-0,3263 to 0,4058	No	ns	>0,9999	V-AB
V202M 150ng vs. R204L 25ng	-0.4482	-0,8143 to -0,08218	Yes	**	0.0014	V-AC
V202M 150ng vs. R204L 50ng	-0.2565	-0,6225 to 0,1096	No	ns	0.7748	V-AD
V202M 150ng vs. R204L 150ng	0.05995	-0,3061 to 0,4260	No	ns	>0,9999	V-AE
V202M 150ng vs. R227Q 25ng	-0.02565	-0,3917 to 0,3404	No	ns	>0,9999	V-AF
V202M 150ng vs. R227Q 50ng	0.166	-0,2000 to 0,5321	No	ns	>0,9999	V-AG
V202M 150ng vs. R227Q 150ng	0.5861	0,2200 to 0,9521	Yes	****	<0,0001	V-AH
V202M 150ng vs. R280S 25ng	-0.2783	-0,6444 to 0,08776	No	ns	0.5781	V-AI
V202M 150ng vs. R280S 50ng	-0.4641	-0,8302 to -0,09807	Yes	***	0.0006	V-AJ
V202M 150ng vs. R280S 150ng	-0.5324	-0,8985 to -0,1664	Yes	****	<0,0001	V-AK
V202M 150ng vs. R280C 25ng	-0.486	-0,8520 to -0,1199	Yes	***	0.0002	V-AL
V202M 150ng vs. R280C 50ng	-0.6866	-1,053 to -0,3206	Yes	****	<0,0001	V-AM
V202M 150ng vs. R280C 150ng	-0.5176	-0,8836 to -0,1515	Yes	****	<0,0001	V-AN
V202M 150ng vs. R280H 25ng	-0.3231	-0,6891 to 0,04297	No	ns	0.2086	V-AO
V202M 150ng vs. R280H 50ng	-0.3396	-0,7056 to 0,02649	No	ns	0.1263	V-AP
V202M 150ng vs. R280H 150ng	0.5062	0,1402 to 0,8723	Yes	****	<0,0001	V-AQ
V202M 150ng vs. R298Q 25ng	-0.2563	-0,6223 to 0,1098	No	ns	0.7764	V-AR
V202M 150ng vs. R298Q 50ng	-0.3717	-0,7378 to -0,005661	Yes	*	0.0403	V-AS
V202M 150ng vs. R298Q 150ng	0.1581	-0,2079 to 0,5242	No	ns	>0,9999	V-AT
V202M 150ng vs. R298G 25ng	-0.4312	-0,7973 to -0,06514	Yes	**	0.0031	V-AU
V202M 150ng vs. R298G 50ng	-0.3649	-0,7309 to 0,001206	No	ns	0.0523	V-AV
V202M 150ng vs. R298G 150ng	0.3332	-0,03281 to 0,6993	No	ns	0.1542	V-AW
V202M 150ng vs. R304W 25ng	-0.1314	-0,4975 to 0,2346	No	ns	>0,9999	V-AX
V202M 150ng vs. R304W 50ng	-0.1445	-0,5105 to 0,2216	No	ns	>0,9999	V-AY
V202M 150ng vs. R304W 150ng	0.005868	-0,3602 to 0,3719	No	ns	>0,9999	V-AZ
V202M 150ng vs. C308S 25ng	0.02485	-0,3412 to 0,3909	No	ns	>0,9999	V-BA
V202M 150ng vs. C308S 50ng	0.4626	0,09651 to 0,8286	Yes	***	0.0007	V-BB
V202M 150ng vs. C308S 150ng	0.7602	0,3941 to 1,126	Yes	****	<0,0001	V-BC
V202M 150ng vs. C308Y 25ng	-0.2144	-0,5805 to 0,1516	No	ns	0.9767	V-BD
V202M 150ng vs. C308Y 50ng	-0.1783	-0,5444 to 0,1877	No	ns	0.9995	V-BE
V202M 150ng vs. C308Y 150ng	-0.8823	-1,248 to -0,5162	Yes	****	<0,0001	V-BF
V202M 150ng vs. R313G 25ng	-0.08886	-0,4549 to 0,2772	No	ns	>0,9999	V-BG
V202M 150ng vs. R313G 50ng	-0.1613	-0,5274 to 0,2047	No	ns	>0,9999	V-BH
V202M 150ng vs. R313G 150ng	0.07448	-0,2916 to 0,4405	No	ns	>0,9999	V-BI
R204W 25ng vs. R204W 50ng	-0.02353	-0,3896 to 0,3425	No	ns	>0,9999	W-X
R204W 25ng vs. R204W 150ng	-0.1274	-0,4934 to 0,2387	No	ns	>0,9999	W-Y
R204W 25ng vs. R204Q 25ng	0.05674	-0,3093 to 0,4228	No	ns	>0,9999	W-Z
R204W 25ng vs. R204Q 50ng	-0.1221	-0,4882 to 0,2439	No	ns	>0,9999	W-AA
R204W 25ng vs. R204Q 150ng	0.3473	-0,01876 to 0,7134	No	ns	0.0978	W-AB
R204W 25ng vs. R204L 25ng	-0.1407	-0,5067 to 0,2254	No	ns	>0,9999	W-AC
R204W 25ng vs. R204L 50ng	0.0511	-0,3150 to 0,4172	No	ns	>0,9999	W-AD
R204W 25ng vs. R204L 150ng	0.3675	0,001475 to 0,7336	Yes	*	0.0473	W-AE
R204W 25ng vs. R227Q 25ng	0.2819	-0,08412 to 0,6480	No	ns	0.5433	W-AF
R204W 25ng vs. R227Q 50ng	0.4736	0,1076 to 0,8397	Yes	***	0.0004	W-AG
R204W 25ng vs. R227Q 150ng	0.8937	0,5276 to 1,260	Yes	****	<0,0001	W-AH
R204W 25ng vs. R280S 25ng	0.02929	-0,3368 to 0,3953	No	ns	>0,9999	W-AI
R204W 25ng vs. R280S 50ng	-0.1565	-0,5226 to 0,2095	No	ns	>0,9999	W-AJ
R204W 25ng vs. R280S 150ng	-0.2248	-0,5909 to 0,1412	No	ns	0.9518	W-AK
R204W 25ng vs. R280C 25ng	-0.1784	-0,5444 to 0,1877	No	ns	0.9994	W-AL
R204W 25ng vs. R280C 50ng	-0.3791	-0,7451 to -0,01300	Yes	*	0.0303	W-AM
R204W 25ng vs. R280C 150ng	-0.21	-0,5760 to 0,1561	No	ns	0.9836	W-AN
R204W 25ng vs. R280H 25ng	-0.0155	-0,3816 to 0,3506	No	ns	>0,9999	W-AO
R204W 25ng vs. R280H 50ng	-0.03199	-0,3980 to 0,3341	No	ns	>0,9999	W-AP
R204W 25ng vs. R280H 150ng	0.8138	0,4477 to 1,180	Yes	****	<0,0001	W-AQ
R204W 25ng vs. R298Q 25ng	0.0513	-0,3148 to 0,4174	No	ns	>0,9999	W-AR
R204W 25ng vs. R298Q 50ng	-0.06414	-0,4302 to 0,3019	No	ns	>0,9999	W-AS
R204W 25ng vs. R298Q 150ng	0.4657	0,09965 to 0,8318	Yes	***	0.0006	W-AT
R204W 25ng vs. R298G 25ng	-0.1236	-0,4897 to 0,2424	No	ns	>0,9999	W-AU
R204W 25ng vs. R298G 50ng	-0.05727	-0,4233 to 0,3088	No	ns	>0,9999	W-AV
R204W 25ng vs. R298G 150ng	0.6408	0,2748 to 1,007	Yes	****	<0,0001	W-AW
R204W 25ng vs. R304W 25ng	0.1762	-0,1899 to 0,5422	No	ns	0.9996	W-AX
R204W 25ng vs. R304W 50ng	0.1631	-0,2030 to 0,5292	No	ns	>0,9999	W-AY
R204W 25ng vs. R304W 150ng	0.3135	-0,05261 to 0,6795	No	ns	0.2717	W-AZ
R204W 25ng vs. C308S 25ng	0.3324	-0,03362 to 0,6985	No	ns	0.1581	W-BA
R204W 25ng vs. C308S 50ng	0.7702	0,4041 to 1,136	Yes	****	<0,0001	W-BB
R204W 25ng vs. C308S 150ng	1.068	0,7017 to 1,434	Yes	****	<0,0001	W-BC
R204W 25ng vs. C308Y 25ng	0.09314	-0,2729 to 0,4592	No	ns	>0,9999	W-BD
R204W 25ng vs. C308Y 50ng	0.1292	-0,2368 to 0,4953	No	ns	>0,9999	W-BE
R204W 25ng vs. C308Y 150ng	-0.5747	-0,9408 to -0,2086	Yes	****	<0,0001	W-BF
R204W 25ng vs. R313G 25ng	0.2187	-0,1473 to 0,5848	No	ns	0.968	W-BG
R204W 25ng vs. R313G 50ng	0.1463	-0,2198 to 0,5123	No	ns	>0,9999	W-BH
R204W 25ng vs. R313G 150ng	0.3821	0,01600 to 0,7481	Yes	*	0.0268	W-BI
R204W 50ng vs. R204W 150ng	-0.1038	-0,4699 to 0,2622	No	ns	>0,9999	X-Y
R204W 50ng vs. R204Q 25ng	0.08026	-0,2858 to 0,4463	No	ns	>0,9999	X-Z
R204W 50ng vs. R204Q 50ng	-0.09859	-0,4646 to 0,2675	No	ns	>0,9999	X-AA
R204W 50ng vs. R204Q 150ng	0.3708	0,004770 to 0,7369	Yes	*	0.0417	X-AB
R204W 50ng vs. R204L 25ng	-0.1171	-0,4832 to 0,2489	No	ns	>0,9999	X-AC
R204W 50ng vs. R204L 50ng	0.07463	-0,2914 to 0,4407	No	ns	>0,9999	X-AD
R204W 50ng vs. R204L 150ng	0.3911	0,02500 to 0,7571	Yes	*	0.0186	X-AE
R204W 50ng vs. R227Q 25ng	0.3055	-0,06060 to 0,6715	No	ns	0.3322	X-AF
R204W 50ng vs. R227Q 50ng	0.4971	0,1311 to 0,8632	Yes	***	0.0001	X-AG
R204W 50ng vs. R227Q 150ng	0.9172	0,5511 to 1,283	Yes	****	<0,0001	X-AH
R204W 50ng vs. R280S 25ng	0.05282	-0,3132 to 0,4189	No	ns	>0,9999	X-AI
R204W 50ng vs. R280S 50ng	-0.133	-0,4991 to 0,2330	No	ns	>0,9999	X-AJ
R204W 50ng vs. R280S 150ng	-0.2013	-0,5674 to 0,1648	No	ns	0.9924	X-AK
R204W 50ng vs. R280C 25ng	-0.1549	-0,5209 to 0,2112	No	ns	>0,9999	X-AL
R204W 50ng vs. R280C 50ng	-0.3555	-0,7216 to 0,01052	No	ns	0.0734	X-AM
R204W 50ng vs. R280C 150ng	-0.1864	-0,5525 to 0,1796	No	ns	0.9985	X-AN
R204W 50ng vs. R280H 25ng	0.008023	-0,3580 to 0,3741	No	ns	>0,9999	X-AO
R204W 50ng vs. R280H 50ng	-0.008459	-0,3745 to 0,3576	No	ns	>0,9999	X-AP
R204W 50ng vs. R280H 150ng	0.8373	0,4713 to 1,203	Yes	****	<0,0001	X-AQ
R204W 50ng vs. R298Q 25ng	0.07483	-0,2912 to 0,4409	No	ns	>0,9999	X-AR
R204W 50ng vs. R298Q 50ng	-0.04061	-0,4067 to 0,3255	No	ns	>0,9999	X-AS
R204W 50ng vs. R298Q 150ng	0.4892	0,1232 to 0,8553	Yes	***	0.0002	X-AT
R204W 50ng vs. R298G 25ng	-0.1001	-0,4661 to 0,2660	No	ns	>0,9999	X-AU
R204W 50ng vs. R298G 50ng	-0.03374	-0,3998 to 0,3323	No	ns	>0,9999	X-AV
R204W 50ng vs. R298G 150ng	0.6644	0,2983 to 1,030	Yes	****	<0,0001	X-AW
R204W 50ng vs. R304W 25ng	0.1997	-0,1664 to 0,5657	No	ns	0.9935	X-AX
R204W 50ng vs. R304W 50ng	0.1866	-0,1794 to 0,5527	No	ns	0.9984	X-AY
R204W 50ng vs. R304W 150ng	0.337	-0,02908 to 0,7030	No	ns	0.1372	X-AZ
R204W 50ng vs. C308S 25ng	0.356	-0,01010 to 0,7220	No	ns	0.0723	X-BA
R204W 50ng vs. C308S 50ng	0.7937	0,4276 to 1,160	Yes	****	<0,0001	X-BB
R204W 50ng vs. C308S 150ng	1.091	0,7252 to 1,457	Yes	****	<0,0001	X-BC
R204W 50ng vs. C308Y 25ng	0.1167	-0,2494 to 0,4827	No	ns	>0,9999	X-BD
R204W 50ng vs. C308Y 50ng	0.1528	-0,2133 to 0,5188	No	ns	>0,9999	X-BE
R204W 50ng vs. C308Y 150ng	-0.5512	-0,9172 to -0,1851	Yes	****	<0,0001	X-BF
R204W 50ng vs. R313G 25ng	0.2423	-0,1238 to 0,6083	No	ns	0.8743	X-BG
R204W 50ng vs. R313G 50ng	0.1698	-0,1963 to 0,5359	No	ns	0.9998	X-BH
R204W 50ng vs. R313G 150ng	0.4056	0,03953 to 0,7716	Yes	**	0.01	X-BI
R204W 150ng vs. R204Q 25ng	0.1841	-0,1820 to 0,5502	No	ns	0.9988	Y-Z
R204W 150ng vs. R204Q 50ng	0.005252	-0,3608 to 0,3713	No	ns	>0,9999	Y-AA
R204W 150ng vs. R204Q 150ng	0.4747	0,1086 to 0,8407	Yes	***	0.0004	Y-AB
R204W 150ng vs. R204L 25ng	-0.01329	-0,3793 to 0,3528	No	ns	>0,9999	Y-AC
R204W 150ng vs. R204L 50ng	0.1785	-0,1876 to 0,5445	No	ns	0.9994	Y-AD
R204W 150ng vs. R204L 150ng	0.4949	0,1288 to 0,8610	Yes	***	0.0001	Y-AE
R204W 150ng vs. R227Q 25ng	0.4093	0,04324 to 0,7754	Yes	**	0.0085	Y-AF
R204W 150ng vs. R227Q 50ng	0.601	0,2349 to 0,9670	Yes	****	<0,0001	Y-AG
R204W 150ng vs. R227Q 150ng	1.021	0,6550 to 1,387	Yes	****	<0,0001	Y-AH
R204W 150ng vs. R280S 25ng	0.1567	-0,2094 to 0,5227	No	ns	>0,9999	Y-AI
R204W 150ng vs. R280S 50ng	-0.02918	-0,3952 to 0,3369	No	ns	>0,9999	Y-AJ
R204W 150ng vs. R280S 150ng	-0.09747	-0,4635 to 0,2686	No	ns	>0,9999	Y-AK
R204W 150ng vs. R280C 25ng	-0.05102	-0,4171 to 0,3150	No	ns	>0,9999	Y-AL
R204W 150ng vs. R280C 50ng	-0.2517	-0,6178 to 0,1144	No	ns	0.8117	Y-AM
R204W 150ng vs. R280C 150ng	-0.08261	-0,4487 to 0,2835	No	ns	>0,9999	Y-AN
R204W 150ng vs. R280H 25ng	0.1119	-0,2542 to 0,4779	No	ns	>0,9999	Y-AO
R204W 150ng vs. R280H 50ng	0.09538	-0,2707 to 0,4614	No	ns	>0,9999	Y-AP
R204W 150ng vs. R280H 150ng	0.9412	0,5751 to 1,307	Yes	****	<0,0001	Y-AQ
R204W 150ng vs. R298Q 25ng	0.1787	-0,1874 to 0,5447	No	ns	0.9994	Y-AR
R204W 150ng vs. R298Q 50ng	0.06323	-0,3028 to 0,4293	No	ns	>0,9999	Y-AS
R204W 150ng vs. R298Q 150ng	0.5931	0,2270 to 0,9591	Yes	****	<0,0001	Y-AT
R204W 150ng vs. R298G 25ng	0.003751	-0,3623 to 0,3698	No	ns	>0,9999	Y-AU
R204W 150ng vs. R298G 50ng	0.0701	-0,2960 to 0,4362	No	ns	>0,9999	Y-AV
R204W 150ng vs. R298G 150ng	0.7682	0,4021 to 1,134	Yes	****	<0,0001	Y-AW
R204W 150ng vs. R304W 25ng	0.3035	-0,06253 to 0,6696	No	ns	0.3479	Y-AX
R204W 150ng vs. R304W 50ng	0.2905	-0,07559 to 0,6565	No	ns	0.4626	Y-AY
R204W 150ng vs. R304W 150ng	0.4408	0,07476 to 0,8069	Yes	**	0.002	Y-AZ
R204W 150ng vs. C308S 25ng	0.4598	0,09374 to 0,8259	Yes	***	0.0008	Y-BA
R204W 150ng vs. C308S 50ng	0.8975	0,5315 to 1,264	Yes	****	<0,0001	Y-BB
R204W 150ng vs. C308S 150ng	1.195	0,8291 to 1,561	Yes	****	<0,0001	Y-BC
R204W 150ng vs. C308Y 25ng	0.2205	-0,1456 to 0,5866	No	ns	0.9638	Y-BD
R204W 150ng vs. C308Y 50ng	0.2566	-0,1094 to 0,6227	No	ns	0.7738	Y-BE
R204W 150ng vs. C308Y 150ng	-0.4473	-0,8134 to -0,08127	Yes	**	0.0014	Y-BF
R204W 150ng vs. R313G 25ng	0.3461	-0,01997 to 0,7122	No	ns	0.1018	Y-BG
R204W 150ng vs. R313G 50ng	0.2736	-0,09243 to 0,6397	No	ns	0.6225	Y-BH
R204W 150ng vs. R313G 150ng	0.5094	0,1434 to 0,8755	Yes	****	<0,0001	Y-BI
R204Q 25ng vs. R204Q 50ng	-0.1789	-0,5449 to 0,1872	No	ns	0.9994	Z-AA
R204Q 25ng vs. R204Q 150ng	0.2906	-0,07549 to 0,6566	No	ns	0.4618	Z-AB
R204Q 25ng vs. R204L 25ng	-0.1974	-0,5635 to 0,1687	No	ns	0.9948	Z-AC
R204Q 25ng vs. R204L 50ng	-0.005637	-0,3717 to 0,3604	No	ns	>0,9999	Z-AD
R204Q 25ng vs. R204L 150ng	0.3108	-0,05526 to 0,6769	No	ns	0.291	Z-AE
R204Q 25ng vs. R227Q 25ng	0.2252	-0,1409 to 0,5913	No	ns	0.9506	Z-AF
R204Q 25ng vs. R227Q 50ng	0.4169	0,05081 to 0,7829	Yes	**	0.006	Z-AG
R204Q 25ng vs. R227Q 150ng	0.8369	0,4709 to 1,203	Yes	****	<0,0001	Z-AH
R204Q 25ng vs. R280S 25ng	-0.02745	-0,3935 to 0,3386	No	ns	>0,9999	Z-AI
R204Q 25ng vs. R280S 50ng	-0.2133	-0,5793 to 0,1528	No	ns	0.9787	Z-AJ
R204Q 25ng vs. R280S 150ng	-0.2816	-0,6476 to 0,08449	No	ns	0.5468	Z-AK
R204Q 25ng vs. R280C 25ng	-0.2351	-0,6012 to 0,1309	No	ns	0.912	Z-AL
R204Q 25ng vs. R280C 50ng	-0.4358	-0,8019 to -0,06974	Yes	**	0.0025	Z-AM
R204Q 25ng vs. R280C 150ng	-0.2667	-0,6328 to 0,09935	No	ns	0.6869	Z-AN
R204Q 25ng vs. R280H 25ng	-0.07224	-0,4383 to 0,2938	No	ns	>0,9999	Z-AO
R204Q 25ng vs. R280H 50ng	-0.08872	-0,4548 to 0,2773	No	ns	>0,9999	Z-AP
R204Q 25ng vs. R280H 150ng	0.7571	0,3910 to 1,123	Yes	****	<0,0001	Z-AQ
R204Q 25ng vs. R298Q 25ng	-0.005436	-0,3715 to 0,3606	No	ns	>0,9999	Z-AR
R204Q 25ng vs. R298Q 50ng	-0.1209	-0,4869 to 0,2452	No	ns	>0,9999	Z-AS
R204Q 25ng vs. R298Q 150ng	0.409	0,04292 to 0,7750	Yes	**	0.0086	Z-AT
R204Q 25ng vs. R298G 25ng	-0.1804	-0,5464 to 0,1857	No	ns	0.9993	Z-AU
R204Q 25ng vs. R298G 50ng	-0.114	-0,4801 to 0,2521	No	ns	>0,9999	Z-AV
R204Q 25ng vs. R298G 150ng	0.5841	0,2180 to 0,9502	Yes	****	<0,0001	Z-AW
R204Q 25ng vs. R304W 25ng	0.1194	-0,2466 to 0,4855	No	ns	>0,9999	Z-AX
R204Q 25ng vs. R304W 50ng	0.1064	-0,2597 to 0,4724	No	ns	>0,9999	Z-AY
R204Q 25ng vs. R304W 150ng	0.2567	-0,1093 to 0,6228	No	ns	0.773	Z-AZ
R204Q 25ng vs. C308S 25ng	0.2757	-0,09036 to 0,6418	No	ns	0.6029	Z-BA
R204Q 25ng vs. C308S 50ng	0.7134	0,3474 to 1,079	Yes	****	<0,0001	Z-BB
R204Q 25ng vs. C308S 150ng	1.011	0,6450 to 1,377	Yes	****	<0,0001	Z-BC
R204Q 25ng vs. C308Y 25ng	0.03641	-0,3297 to 0,4025	No	ns	>0,9999	Z-BD
R204Q 25ng vs. C308Y 50ng	0.07251	-0,2935 to 0,4386	No	ns	>0,9999	Z-BE
R204Q 25ng vs. C308Y 150ng	-0.6314	-0,9975 to -0,2654	Yes	****	<0,0001	Z-BF
R204Q 25ng vs. R313G 25ng	0.162	-0,2041 to 0,5281	No	ns	>0,9999	Z-BG
R204Q 25ng vs. R313G 50ng	0.08953	-0,2765 to 0,4556	No	ns	>0,9999	Z-BH
R204Q 25ng vs. R313G 150ng	0.3253	-0,04073 to 0,6914	No	ns	0.1956	Z-BI
R204Q 50ng vs. R204Q 150ng	0.4694	0,1034 to 0,8355	Yes	***	0.0005	AA-AB
R204Q 50ng vs. R204L 25ng	-0.01854	-0,3846 to 0,3475	No	ns	>0,9999	AA-AC
R204Q 50ng vs. R204L 50ng	0.1732	-0,1928 to 0,5393	No	ns	0.9997	AA-AD
R204Q 50ng vs. R204L 150ng	0.4896	0,1236 to 0,8557	Yes	***	0.0002	AA-AE
R204Q 50ng vs. R227Q 25ng	0.4041	0,03799 to 0,7701	Yes	*	0.0107	AA-AF
R204Q 50ng vs. R227Q 50ng	0.5957	0,2297 to 0,9618	Yes	****	<0,0001	AA-AG
R204Q 50ng vs. R227Q 150ng	1.016	0,6497 to 1,382	Yes	****	<0,0001	AA-AH
R204Q 50ng vs. R280S 25ng	0.1514	-0,2147 to 0,5175	No	ns	>0,9999	AA-AI
R204Q 50ng vs. R280S 50ng	-0.03443	-0,4005 to 0,3316	No	ns	>0,9999	AA-AJ
R204Q 50ng vs. R280S 150ng	-0.1027	-0,4688 to 0,2633	No	ns	>0,9999	AA-AK
R204Q 50ng vs. R280C 25ng	-0.05627	-0,4223 to 0,3098	No	ns	>0,9999	AA-AL
R204Q 50ng vs. R280C 50ng	-0.2569	-0,6230 to 0,1091	No	ns	0.7711	AA-AM
R204Q 50ng vs. R280C 150ng	-0.08786	-0,4539 to 0,2782	No	ns	>0,9999	AA-AN
R204Q 50ng vs. R280H 25ng	0.1066	-0,2594 to 0,4727	No	ns	>0,9999	AA-AO
R204Q 50ng vs. R280H 50ng	0.09013	-0,2759 to 0,4562	No	ns	>0,9999	AA-AP
R204Q 50ng vs. R280H 150ng	0.9359	0,5699 to 1,302	Yes	****	<0,0001	AA-AQ
R204Q 50ng vs. R298Q 25ng	0.1734	-0,1926 to 0,5395	No	ns	0.9997	AA-AR
R204Q 50ng vs. R298Q 50ng	0.05798	-0,3081 to 0,4240	No	ns	>0,9999	AA-AS
R204Q 50ng vs. R298Q 150ng	0.5878	0,2218 to 0,9539	Yes	****	<0,0001	AA-AT
R204Q 50ng vs. R298G 25ng	-0.001501	-0,3676 to 0,3646	No	ns	>0,9999	AA-AU
R204Q 50ng vs. R298G 50ng	0.06485	-0,3012 to 0,4309	No	ns	>0,9999	AA-AV
R204Q 50ng vs. R298G 150ng	0.7629	0,3969 to 1,129	Yes	****	<0,0001	AA-AW
R204Q 50ng vs. R304W 25ng	0.2983	-0,06779 to 0,6643	No	ns	0.3924	AA-AX
R204Q 50ng vs. R304W 50ng	0.2852	-0,08084 to 0,6513	No	ns	0.512	AA-AY
R204Q 50ng vs. R304W 150ng	0.4356	0,06951 to 0,8016	Yes	**	0.0025	AA-AZ
R204Q 50ng vs. C308S 25ng	0.4546	0,08849 to 0,8206	Yes	**	0.001	AA-BA
R204Q 50ng vs. C308S 50ng	0.8923	0,5262 to 1,258	Yes	****	<0,0001	AA-BB
R204Q 50ng vs. C308S 150ng	1.19	0,8238 to 1,556	Yes	****	<0,0001	AA-BC
R204Q 50ng vs. C308Y 25ng	0.2153	-0,1508 to 0,5813	No	ns	0.9752	AA-BD
R204Q 50ng vs. C308Y 50ng	0.2514	-0,1147 to 0,6174	No	ns	0.8141	AA-BE
R204Q 50ng vs. C308Y 150ng	-0.4526	-0,8186 to -0,08652	Yes	**	0.0011	AA-BF
R204Q 50ng vs. R313G 25ng	0.3408	-0,02522 to 0,7069	No	ns	0.1212	AA-BG
R204Q 50ng vs. R313G 50ng	0.2684	-0,09768 to 0,6344	No	ns	0.6716	AA-BH
R204Q 50ng vs. R313G 150ng	0.5042	0,1381 to 0,8702	Yes	****	<0,0001	AA-BI
R204Q 150ng vs. R204L 25ng	-0.488	-0,8540 to -0,1219	Yes	***	0.0002	AB-AC
R204Q 150ng vs. R204L 50ng	-0.2962	-0,6623 to 0,06986	No	ns	0.4106	AB-AD
R204Q 150ng vs. R204L 150ng	0.02023	-0,3458 to 0,3863	No	ns	>0,9999	AB-AE
R204Q 150ng vs. R227Q 25ng	-0.06537	-0,4314 to 0,3007	No	ns	>0,9999	AB-AF
R204Q 150ng vs. R227Q 50ng	0.1263	-0,2398 to 0,4924	No	ns	>0,9999	AB-AG
R204Q 150ng vs. R227Q 150ng	0.5464	0,1803 to 0,9124	Yes	****	<0,0001	AB-AH
R204Q 150ng vs. R280S 25ng	-0.318	-0,6841 to 0,04805	No	ns	0.2405	AB-AI
R204Q 150ng vs. R280S 50ng	-0.5038	-0,8699 to -0,1378	Yes	****	<0,0001	AB-AJ
R204Q 150ng vs. R280S 150ng	-0.5721	-0,9382 to -0,2061	Yes	****	<0,0001	AB-AK
R204Q 150ng vs. R280C 25ng	-0.5257	-0,8917 to -0,1596	Yes	****	<0,0001	AB-AL
R204Q 150ng vs. R280C 50ng	-0.7264	-1,092 to -0,3603	Yes	****	<0,0001	AB-AM
R204Q 150ng vs. R280C 150ng	-0.5573	-0,9233 to -0,1912	Yes	****	<0,0001	AB-AN
R204Q 150ng vs. R280H 25ng	-0.3628	-0,7289 to 0,003253	No	ns	0.0564	AB-AO
R204Q 150ng vs. R280H 50ng	-0.3793	-0,7453 to -0,01323	Yes	*	0.03	AB-AP
R204Q 150ng vs. R280H 150ng	0.4665	0,1004 to 0,8326	Yes	***	0.0006	AB-AQ
R204Q 150ng vs. R298Q 25ng	-0.296	-0,6621 to 0,07006	No	ns	0.4124	AB-AR
R204Q 150ng vs. R298Q 50ng	-0.4114	-0,7775 to -0,04538	Yes	**	0.0077	AB-AS
R204Q 150ng vs. R298Q 150ng	0.1184	-0,2476 to 0,4845	No	ns	>0,9999	AB-AT
R204Q 150ng vs. R298G 25ng	-0.4709	-0,8370 to -0,1049	Yes	***	0.0004	AB-AU
R204Q 150ng vs. R298G 50ng	-0.4046	-0,7706 to -0,03851	Yes	*	0.0104	AB-AV
R204Q 150ng vs. R298G 150ng	0.2935	-0,07253 to 0,6596	No	ns	0.4346	AB-AW
R204Q 150ng vs. R304W 25ng	-0.1711	-0,5372 to 0,1949	No	ns	0.9998	AB-AX
R204Q 150ng vs. R304W 50ng	-0.1842	-0,5503 to 0,1819	No	ns	0.9988	AB-AY
R204Q 150ng vs. R304W 150ng	-0.03385	-0,3999 to 0,3322	No	ns	>0,9999	AB-AZ
R204Q 150ng vs. C308S 25ng	-0.01487	-0,3809 to 0,3512	No	ns	>0,9999	AB-BA
R204Q 150ng vs. C308S 50ng	0.4229	0,05680 to 0,7889	Yes	**	0.0046	AB-BB
R204Q 150ng vs. C308S 150ng	0.7205	0,3544 to 1,087	Yes	****	<0,0001	AB-BC
R204Q 150ng vs. C308Y 25ng	-0.2542	-0,6202 to 0,1119	No	ns	0.7931	AB-BD
R204Q 150ng vs. C308Y 50ng	-0.2181	-0,5841 to 0,1480	No	ns	0.9695	AB-BE
R204Q 150ng vs. C308Y 150ng	-0.922	-1,288 to -0,5559	Yes	****	<0,0001	AB-BF
R204Q 150ng vs. R313G 25ng	-0.1286	-0,4946 to 0,2375	No	ns	>0,9999	AB-BG
R204Q 150ng vs. R313G 50ng	-0.201	-0,5671 to 0,1650	No	ns	0.9926	AB-BH
R204Q 150ng vs. R313G 150ng	0.03476	-0,3313 to 0,4008	No	ns	>0,9999	AB-BI
R204L 25ng vs. R204L 50ng	0.1918	-0,1743 to 0,5578	No	ns	0.9971	AC-AD
R204L 25ng vs. R204L 150ng	0.5082	0,1421 to 0,8742	Yes	****	<0,0001	AC-AE
R204L 25ng vs. R227Q 25ng	0.4226	0,05653 to 0,7886	Yes	**	0.0047	AC-AF
R204L 25ng vs. R227Q 50ng	0.6143	0,2482 to 0,9803	Yes	****	<0,0001	AC-AG
R204L 25ng vs. R227Q 150ng	1.034	0,6683 to 1,400	Yes	****	<0,0001	AC-AH
R204L 25ng vs. R280S 25ng	0.1699	-0,1961 to 0,5360	No	ns	0.9998	AC-AI
R204L 25ng vs. R280S 50ng	-0.01589	-0,3819 to 0,3502	No	ns	>0,9999	AC-AJ
R204L 25ng vs. R280S 150ng	-0.08418	-0,4502 to 0,2819	No	ns	>0,9999	AC-AK
R204L 25ng vs. R280C 25ng	-0.03773	-0,4038 to 0,3283	No	ns	>0,9999	AC-AL
R204L 25ng vs. R280C 50ng	-0.2384	-0,6045 to 0,1276	No	ns	0.8957	AC-AM
R204L 25ng vs. R280C 150ng	-0.06932	-0,4354 to 0,2967	No	ns	>0,9999	AC-AN
R204L 25ng vs. R280H 25ng	0.1251	-0,2409 to 0,4912	No	ns	>0,9999	AC-AO
R204L 25ng vs. R280H 50ng	0.1087	-0,2574 to 0,4747	No	ns	>0,9999	AC-AP
R204L 25ng vs. R280H 150ng	0.9545	0,5884 to 1,321	Yes	****	<0,0001	AC-AQ
R204L 25ng vs. R298Q 25ng	0.192	-0,1741 to 0,5580	No	ns	0.9971	AC-AR
R204L 25ng vs. R298Q 50ng	0.07652	-0,2895 to 0,4426	No	ns	>0,9999	AC-AS
R204L 25ng vs. R298Q 150ng	0.6064	0,2403 to 0,9724	Yes	****	<0,0001	AC-AT
R204L 25ng vs. R298G 25ng	0.01704	-0,3490 to 0,3831	No	ns	>0,9999	AC-AU
R204L 25ng vs. R298G 50ng	0.08339	-0,2827 to 0,4494	No	ns	>0,9999	AC-AV
R204L 25ng vs. R298G 150ng	0.7815	0,4154 to 1,148	Yes	****	<0,0001	AC-AW
R204L 25ng vs. R304W 25ng	0.3168	-0,04925 to 0,6829	No	ns	0.2484	AC-AX
R204L 25ng vs. R304W 50ng	0.3038	-0,06230 to 0,6698	No	ns	0.346	AC-AY
R204L 25ng vs. R304W 150ng	0.4541	0,08805 to 0,8202	Yes	**	0.001	AC-AZ
R204L 25ng vs. C308S 25ng	0.4731	0,1070 to 0,8392	Yes	***	0.0004	AC-BA
R204L 25ng vs. C308S 50ng	0.9108	0,5448 to 1,277	Yes	****	<0,0001	AC-BB
R204L 25ng vs. C308S 150ng	1.208	0,8424 to 1,574	Yes	****	<0,0001	AC-BC
R204L 25ng vs. C308Y 25ng	0.2338	-0,1323 to 0,5999	No	ns	0.9181	AC-BD
R204L 25ng vs. C308Y 50ng	0.2699	-0,09616 to 0,6360	No	ns	0.6576	AC-BE
R204L 25ng vs. C308Y 150ng	-0.434	-0,8001 to -0,06798	Yes	**	0.0027	AC-BF
R204L 25ng vs. R313G 25ng	0.3594	-0,006678 to 0,7254	No	ns	0.064	AC-BG
R204L 25ng vs. R313G 50ng	0.2869	-0,07914 to 0,6530	No	ns	0.4959	AC-BH
R204L 25ng vs. R313G 150ng	0.5227	0,1567 to 0,8888	Yes	****	<0,0001	AC-BI
R204L 50ng vs. R204L 150ng	0.3164	-0,04962 to 0,6825	No	ns	0.251	AD-AE
R204L 50ng vs. R227Q 25ng	0.2308	-0,1352 to 0,5969	No	ns	0.9306	AD-AF
R204L 50ng vs. R227Q 50ng	0.4225	0,05645 to 0,7886	Yes	**	0.0047	AD-AG
R204L 50ng vs. R227Q 150ng	0.8426	0,4765 to 1,209	Yes	****	<0,0001	AD-AH
R204L 50ng vs. R280S 25ng	-0.02181	-0,3879 to 0,3442	No	ns	>0,9999	AD-AI
R204L 50ng vs. R280S 50ng	-0.2076	-0,5737 to 0,1584	No	ns	0.9865	AD-AJ
R204L 50ng vs. R280S 150ng	-0.2759	-0,6420 to 0,09013	No	ns	0.6007	AD-AK
R204L 50ng vs. R280C 25ng	-0.2295	-0,5955 to 0,1366	No	ns	0.9358	AD-AL
R204L 50ng vs. R280C 50ng	-0.4302	-0,7962 to -0,06410	Yes	**	0.0033	AD-AM
R204L 50ng vs. R280C 150ng	-0.2611	-0,6271 to 0,1050	No	ns	0.7367	AD-AN
R204L 50ng vs. R280H 25ng	-0.0666	-0,4327 to 0,2995	No	ns	>0,9999	AD-AO
R204L 50ng vs. R280H 50ng	-0.08309	-0,4491 to 0,2830	No	ns	>0,9999	AD-AP
R204L 50ng vs. R280H 150ng	0.7627	0,3966 to 1,129	Yes	****	<0,0001	AD-AQ
R204L 50ng vs. R298Q 25ng	0.0002018	-0,3659 to 0,3663	No	ns	>0,9999	AD-AR
R204L 50ng vs. R298Q 50ng	-0.1152	-0,4813 to 0,2508	No	ns	>0,9999	AD-AS
R204L 50ng vs. R298Q 150ng	0.4146	0,04855 to 0,7807	Yes	**	0.0067	AD-AT
R204L 50ng vs. R298G 25ng	-0.1747	-0,5408 to 0,1913	No	ns	0.9997	AD-AU
R204L 50ng vs. R298G 50ng	-0.1084	-0,4744 to 0,2577	No	ns	>0,9999	AD-AV
R204L 50ng vs. R298G 150ng	0.5897	0,2237 to 0,9558	Yes	****	<0,0001	AD-AW
R204L 50ng vs. R304W 25ng	0.1251	-0,2410 to 0,4911	No	ns	>0,9999	AD-AX
R204L 50ng vs. R304W 50ng	0.112	-0,2541 to 0,4781	No	ns	>0,9999	AD-AY
R204L 50ng vs. R304W 150ng	0.2624	-0,1037 to 0,6284	No	ns	0.7257	AD-AZ
R204L 50ng vs. C308S 25ng	0.2813	-0,08472 to 0,6474	No	ns	0.549	AD-BA
R204L 50ng vs. C308S 50ng	0.7191	0,3530 to 1,085	Yes	****	<0,0001	AD-BB
R204L 50ng vs. C308S 150ng	1.017	0,6506 to 1,383	Yes	****	<0,0001	AD-BC
R204L 50ng vs. C308Y 25ng	0.04204	-0,3240 to 0,4081	No	ns	>0,9999	AD-BD
R204L 50ng vs. C308Y 50ng	0.07815	-0,2879 to 0,4442	No	ns	>0,9999	AD-BE
R204L 50ng vs. C308Y 150ng	-0.6258	-0,9919 to -0,2597	Yes	****	<0,0001	AD-BF
R204L 50ng vs. R313G 25ng	0.1676	-0,1984 to 0,5337	No	ns	0.9999	AD-BG
R204L 50ng vs. R313G 50ng	0.09517	-0,2709 to 0,4612	No	ns	>0,9999	AD-BH
R204L 50ng vs. R313G 150ng	0.331	-0,03510 to 0,6970	No	ns	0.1654	AD-BI
R204L 150ng vs. R227Q 25ng	-0.0856	-0,4517 to 0,2805	No	ns	>0,9999	AE-AF
R204L 150ng vs. R227Q 50ng	0.1061	-0,2600 to 0,4721	No	ns	>0,9999	AE-AG
R204L 150ng vs. R227Q 150ng	0.5261	0,1601 to 0,8922	Yes	****	<0,0001	AE-AH
R204L 150ng vs. R280S 25ng	-0.3382	-0,7043 to 0,02781	No	ns	0.1318	AE-AI
R204L 150ng vs. R280S 50ng	-0.5241	-0,8901 to -0,1580	Yes	****	<0,0001	AE-AJ
R204L 150ng vs. R280S 150ng	-0.5924	-0,9584 to -0,2263	Yes	****	<0,0001	AE-AK
R204L 150ng vs. R280C 25ng	-0.5459	-0,9120 to -0,1799	Yes	****	<0,0001	AE-AL
R204L 150ng vs. R280C 50ng	-0.7466	-1,113 to -0,3805	Yes	****	<0,0001	AE-AM
R204L 150ng vs. R280C 150ng	-0.5775	-0,9436 to -0,2114	Yes	****	<0,0001	AE-AN
R204L 150ng vs. R280H 25ng	-0.383	-0,7491 to -0,01698	Yes	*	0.0258	AE-AO
R204L 150ng vs. R280H 50ng	-0.3995	-0,7656 to -0,03346	Yes	*	0.013	AE-AP
R204L 150ng vs. R280H 150ng	0.4463	0,08021 to 0,8123	Yes	**	0.0015	AE-AQ
R204L 150ng vs. R298Q 25ng	-0.3162	-0,6823 to 0,04983	No	ns	0.2523	AE-AR
R204L 150ng vs. R298Q 50ng	-0.4317	-0,7977 to -0,06561	Yes	**	0.003	AE-AS
R204L 150ng vs. R298Q 150ng	0.09818	-0,2679 to 0,4642	No	ns	>0,9999	AE-AT
R204L 150ng vs. R298G 25ng	-0.4911	-0,8572 to -0,1251	Yes	***	0.0002	AE-AU
R204L 150ng vs. R298G 50ng	-0.4248	-0,7909 to -0,05874	Yes	**	0.0042	AE-AV
R204L 150ng vs. R298G 150ng	0.2733	-0,09276 to 0,6394	No	ns	0.6257	AE-AW
R204L 150ng vs. R304W 25ng	-0.1914	-0,5574 to 0,1747	No	ns	0.9973	AE-AX
R204L 150ng vs. R304W 50ng	-0.2044	-0,5705 to 0,1616	No	ns	0.9899	AE-AY
R204L 150ng vs. R304W 150ng	-0.05408	-0,4201 to 0,3120	No	ns	>0,9999	AE-AZ
R204L 150ng vs. C308S 25ng	-0.0351	-0,4012 to 0,3310	No	ns	>0,9999	AE-BA
R204L 150ng vs. C308S 50ng	0.4026	0,03656 to 0,7687	Yes	*	0.0114	AE-BB
R204L 150ng vs. C308S 150ng	0.7002	0,3342 to 1,066	Yes	****	<0,0001	AE-BC
R204L 150ng vs. C308Y 25ng	-0.2744	-0,6405 to 0,09167	No	ns	0.6153	AE-BD
R204L 150ng vs. C308Y 50ng	-0.2383	-0,6043 to 0,1278	No	ns	0.8963	AE-BE
R204L 150ng vs. C308Y 150ng	-0.9422	-1,308 to -0,5762	Yes	****	<0,0001	AE-BF
R204L 150ng vs. R313G 25ng	-0.1488	-0,5149 to 0,2173	No	ns	>0,9999	AE-BG
R204L 150ng vs. R313G 50ng	-0.2213	-0,5873 to 0,1448	No	ns	0.9619	AE-BH
R204L 150ng vs. R313G 150ng	0.01453	-0,3515 to 0,3806	No	ns	>0,9999	AE-BI
R227Q 25ng vs. R227Q 50ng	0.1917	-0,1744 to 0,5577	No	ns	0.9972	AF-AG
R227Q 25ng vs. R227Q 150ng	0.6117	0,2457 to 0,9778	Yes	****	<0,0001	AF-AH
R227Q 25ng vs. R280S 25ng	-0.2526	-0,6187 to 0,1134	No	ns	0.8046	AF-AI
R227Q 25ng vs. R280S 50ng	-0.4385	-0,8045 to -0,07242	Yes	**	0.0022	AF-AJ
R227Q 25ng vs. R280S 150ng	-0.5068	-0,8728 to -0,1407	Yes	****	<0,0001	AF-AK
R227Q 25ng vs. R280C 25ng	-0.4603	-0,8264 to -0,09426	Yes	***	0.0008	AF-AL
R227Q 25ng vs. R280C 50ng	-0.661	-1,027 to -0,2949	Yes	****	<0,0001	AF-AM
R227Q 25ng vs. R280C 150ng	-0.4919	-0,8580 to -0,1258	Yes	***	0.0001	AF-AN
R227Q 25ng vs. R280H 25ng	-0.2974	-0,6635 to 0,06862	No	ns	0.3997	AF-AO
R227Q 25ng vs. R280H 50ng	-0.3139	-0,6800 to 0,05214	No	ns	0.2683	AF-AP
R227Q 25ng vs. R280H 150ng	0.5319	0,1658 to 0,8979	Yes	****	<0,0001	AF-AQ
R227Q 25ng vs. R298Q 25ng	-0.2306	-0,5967 to 0,1354	No	ns	0.9314	AF-AR
R227Q 25ng vs. R298Q 50ng	-0.3461	-0,7121 to 0,01999	No	ns	0.1019	AF-AS
R227Q 25ng vs. R298Q 150ng	0.1838	-0,1823 to 0,5498	No	ns	0.9989	AF-AT
R227Q 25ng vs. R298G 25ng	-0.4056	-0,7716 to -0,03949	Yes	**	0.01	AF-AU
R227Q 25ng vs. R298G 50ng	-0.3392	-0,7053 to 0,02686	No	ns	0.1278	AF-AV
R227Q 25ng vs. R298G 150ng	0.3589	-0,007161 to 0,7250	No	ns	0.0651	AF-AW
R227Q 25ng vs. R304W 25ng	-0.1058	-0,4718 to 0,2603	No	ns	>0,9999	AF-AX
R227Q 25ng vs. R304W 50ng	-0.1188	-0,4849 to 0,2472	No	ns	>0,9999	AF-AY
R227Q 25ng vs. R304W 150ng	0.03152	-0,3345 to 0,3976	No	ns	>0,9999	AF-AZ
R227Q 25ng vs. C308S 25ng	0.0505	-0,3156 to 0,4166	No	ns	>0,9999	AF-BA
R227Q 25ng vs. C308S 50ng	0.4882	0,1222 to 0,8543	Yes	***	0.0002	AF-BB
R227Q 25ng vs. C308S 150ng	0.7858	0,4198 to 1,152	Yes	****	<0,0001	AF-BC
R227Q 25ng vs. C308Y 25ng	-0.1888	-0,5549 to 0,1773	No	ns	0.998	AF-BD
R227Q 25ng vs. C308Y 50ng	-0.1527	-0,5187 to 0,2134	No	ns	>0,9999	AF-BE
R227Q 25ng vs. C308Y 150ng	-0.8566	-1,223 to -0,4906	Yes	****	<0,0001	AF-BF
R227Q 25ng vs. R313G 25ng	-0.06321	-0,4293 to 0,3029	No	ns	>0,9999	AF-BG
R227Q 25ng vs. R313G 50ng	-0.1357	-0,5017 to 0,2304	No	ns	>0,9999	AF-BH
R227Q 25ng vs. R313G 150ng	0.1001	-0,2659 to 0,4662	No	ns	>0,9999	AF-BI
R227Q 50ng vs. R227Q 150ng	0.4201	0,05399 to 0,7861	Yes	**	0.0052	AG-AH
R227Q 50ng vs. R280S 25ng	-0.4443	-0,8104 to -0,07826	Yes	**	0.0017	AG-AI
R227Q 50ng vs. R280S 50ng	-0.6302	-0,9962 to -0,2641	Yes	****	<0,0001	AG-AJ
R227Q 50ng vs. R280S 150ng	-0.6984	-1,065 to -0,3324	Yes	****	<0,0001	AG-AK
R227Q 50ng vs. R280C 25ng	-0.652	-1,018 to -0,2859	Yes	****	<0,0001	AG-AL
R227Q 50ng vs. R280C 50ng	-0.8527	-1,219 to -0,4866	Yes	****	<0,0001	AG-AM
R227Q 50ng vs. R280C 150ng	-0.6836	-1,050 to -0,3175	Yes	****	<0,0001	AG-AN
R227Q 50ng vs. R280H 25ng	-0.4891	-0,8552 to -0,1231	Yes	***	0.0002	AG-AO
R227Q 50ng vs. R280H 50ng	-0.5056	-0,8717 to -0,1395	Yes	****	<0,0001	AG-AP
R227Q 50ng vs. R280H 150ng	0.3402	-0,02587 to 0,7063	No	ns	0.1238	AG-AQ
R227Q 50ng vs. R298Q 25ng	-0.4223	-0,7884 to -0,05625	Yes	**	0.0047	AG-AR
R227Q 50ng vs. R298Q 50ng	-0.5377	-0,9038 to -0,1717	Yes	****	<0,0001	AG-AS
R227Q 50ng vs. R298Q 150ng	-0.007897	-0,3740 to 0,3582	No	ns	>0,9999	AG-AT
R227Q 50ng vs. R298G 25ng	-0.5972	-0,9633 to -0,2312	Yes	****	<0,0001	AG-AU
R227Q 50ng vs. R298G 50ng	-0.5309	-0,8969 to -0,1648	Yes	****	<0,0001	AG-AV
R227Q 50ng vs. R298G 150ng	0.1672	-0,1988 to 0,5333	No	ns	0.9999	AG-AW
R227Q 50ng vs. R304W 25ng	-0.2975	-0,6635 to 0,06861	No	ns	0.3996	AG-AX
R227Q 50ng vs. R304W 50ng	-0.3105	-0,6766 to 0,05556	No	ns	0.2932	AG-AY
R227Q 50ng vs. R304W 150ng	-0.1602	-0,5262 to 0,2059	No	ns	>0,9999	AG-AZ
R227Q 50ng vs. C308S 25ng	-0.1412	-0,5072 to 0,2249	No	ns	>0,9999	AG-BA
R227Q 50ng vs. C308S 50ng	0.2965	-0,06951 to 0,6626	No	ns	0.4075	AG-BB
R227Q 50ng vs. C308S 150ng	0.5942	0,2281 to 0,9602	Yes	****	<0,0001	AG-BC
R227Q 50ng vs. C308Y 25ng	-0.3805	-0,7465 to -0,01441	Yes	*	0.0286	AG-BD
R227Q 50ng vs. C308Y 50ng	-0.3444	-0,7104 to 0,02170	No	ns	0.1079	AG-BE
R227Q 50ng vs. C308Y 150ng	-1.048	-1,414 to -0,6822	Yes	****	<0,0001	AG-BF
R227Q 50ng vs. R313G 25ng	-0.2549	-0,6209 to 0,1112	No	ns	0.7875	AG-BG
R227Q 50ng vs. R313G 50ng	-0.3273	-0,6934 to 0,03872	No	ns	0.1844	AG-BH
R227Q 50ng vs. R313G 150ng	-0.09155	-0,4576 to 0,2745	No	ns	>0,9999	AG-BI
R227Q 150ng vs. R280S 25ng	-0.8644	-1,230 to -0,4983	Yes	****	<0,0001	AH-AI
R227Q 150ng vs. R280S 50ng	-1.05	-1,416 to -0,6841	Yes	****	<0,0001	AH-AJ
R227Q 150ng vs. R280S 150ng	-1.118	-1,485 to -0,7524	Yes	****	<0,0001	AH-AK
R227Q 150ng vs. R280C 25ng	-1.072	-1,438 to -0,7060	Yes	****	<0,0001	AH-AL
R227Q 150ng vs. R280C 50ng	-1.273	-1,639 to -0,9067	Yes	****	<0,0001	AH-AM
R227Q 150ng vs. R280C 150ng	-1.104	-1,470 to -0,7376	Yes	****	<0,0001	AH-AN
R227Q 150ng vs. R280H 25ng	-0.9092	-1,275 to -0,5431	Yes	****	<0,0001	AH-AO
R227Q 150ng vs. R280H 50ng	-0.9257	-1,292 to -0,5596	Yes	****	<0,0001	AH-AP
R227Q 150ng vs. R280H 150ng	-0.07986	-0,4459 to 0,2862	No	ns	>0,9999	AH-AQ
R227Q 150ng vs. R298Q 25ng	-0.8424	-1,208 to -0,4763	Yes	****	<0,0001	AH-AR
R227Q 150ng vs. R298Q 50ng	-0.9578	-1,324 to -0,5917	Yes	****	<0,0001	AH-AS
R227Q 150ng vs. R298Q 150ng	-0.428	-0,7940 to -0,06189	Yes	**	0.0036	AH-AT
R227Q 150ng vs. R298G 25ng	-1.017	-1,383 to -0,6512	Yes	****	<0,0001	AH-AU
R227Q 150ng vs. R298G 50ng	-0.9509	-1,317 to -0,5849	Yes	****	<0,0001	AH-AV
R227Q 150ng vs. R298G 150ng	-0.2528	-0,6189 to 0,1132	No	ns	0.8032	AH-AW
R227Q 150ng vs. R304W 25ng	-0.7175	-1,084 to -0,3514	Yes	****	<0,0001	AH-AX
R227Q 150ng vs. R304W 50ng	-0.7306	-1,097 to -0,3645	Yes	****	<0,0001	AH-AY
R227Q 150ng vs. R304W 150ng	-0.5802	-0,9463 to -0,2142	Yes	****	<0,0001	AH-AZ
R227Q 150ng vs. C308S 25ng	-0.5612	-0,9273 to -0,1952	Yes	****	<0,0001	AH-BA
R227Q 150ng vs. C308S 50ng	-0.1235	-0,4896 to 0,2426	No	ns	>0,9999	AH-BB
R227Q 150ng vs. C308S 150ng	0.1741	-0,1919 to 0,5402	No	ns	0.9997	AH-BC
R227Q 150ng vs. C308Y 25ng	-0.8005	-1,167 to -0,4345	Yes	****	<0,0001	AH-BD
R227Q 150ng vs. C308Y 50ng	-0.7644	-1,130 to -0,3984	Yes	****	<0,0001	AH-BE
R227Q 150ng vs. C308Y 150ng	-1.468	-1,834 to -1,102	Yes	****	<0,0001	AH-BF
R227Q 150ng vs. R313G 25ng	-0.6749	-1,041 to -0,3089	Yes	****	<0,0001	AH-BG
R227Q 150ng vs. R313G 50ng	-0.7474	-1,113 to -0,3813	Yes	****	<0,0001	AH-BH
R227Q 150ng vs. R313G 150ng	-0.5116	-0,8777 to -0,1455	Yes	****	<0,0001	AH-BI
R280S 25ng vs. R280S 50ng	-0.1858	-0,5519 to 0,1802	No	ns	0.9986	AI-AJ
R280S 25ng vs. R280S 150ng	-0.2541	-0,6202 to 0,1119	No	ns	0.7934	AI-AK
R280S 25ng vs. R280C 25ng	-0.2077	-0,5737 to 0,1584	No	ns	0.9865	AI-AL
R280S 25ng vs. R280C 50ng	-0.4084	-0,7744 to -0,04229	Yes	**	0.0088	AI-AM
R280S 25ng vs. R280C 150ng	-0.2393	-0,6053 to 0,1268	No	ns	0.8912	AI-AN
R280S 25ng vs. R280H 25ng	-0.04479	-0,4109 to 0,3213	No	ns	>0,9999	AI-AO
R280S 25ng vs. R280H 50ng	-0.06127	-0,4273 to 0,3048	No	ns	>0,9999	AI-AP
R280S 25ng vs. R280H 150ng	0.7845	0,4185 to 1,151	Yes	****	<0,0001	AI-AQ
R280S 25ng vs. R298Q 25ng	0.02201	-0,3440 to 0,3881	No	ns	>0,9999	AI-AR
R280S 25ng vs. R298Q 50ng	-0.09342	-0,4595 to 0,2726	No	ns	>0,9999	AI-AS
R280S 25ng vs. R298Q 150ng	0.4364	0,07037 to 0,8025	Yes	**	0.0024	AI-AT
R280S 25ng vs. R298G 25ng	-0.1529	-0,5190 to 0,2132	No	ns	>0,9999	AI-AU
R280S 25ng vs. R298G 50ng	-0.08656	-0,4526 to 0,2795	No	ns	>0,9999	AI-AV
R280S 25ng vs. R298G 150ng	0.6115	0,2455 to 0,9776	Yes	****	<0,0001	AI-AW
R280S 25ng vs. R304W 25ng	0.1469	-0,2192 to 0,5129	No	ns	>0,9999	AI-AX
R280S 25ng vs. R304W 50ng	0.1338	-0,2322 to 0,4999	No	ns	>0,9999	AI-AY
R280S 25ng vs. R304W 150ng	0.2842	-0,08190 to 0,6502	No	ns	0.522	AI-AZ
R280S 25ng vs. C308S 25ng	0.3031	-0,06291 to 0,6692	No	ns	0.351	AI-BA
R280S 25ng vs. C308S 50ng	0.7409	0,3748 to 1,107	Yes	****	<0,0001	AI-BB
R280S 25ng vs. C308S 150ng	1.038	0,6724 to 1,405	Yes	****	<0,0001	AI-BC
R280S 25ng vs. C308Y 25ng	0.06385	-0,3022 to 0,4299	No	ns	>0,9999	AI-BD
R280S 25ng vs. C308Y 50ng	0.09996	-0,2661 to 0,4660	No	ns	>0,9999	AI-BE
R280S 25ng vs. C308Y 150ng	-0.604	-0,9700 to -0,2379	Yes	****	<0,0001	AI-BF
R280S 25ng vs. R313G 25ng	0.1894	-0,1766 to 0,5555	No	ns	0.9978	AI-BG
R280S 25ng vs. R313G 50ng	0.117	-0,2491 to 0,4830	No	ns	>0,9999	AI-BH
R280S 25ng vs. R313G 150ng	0.3528	-0,01329 to 0,7188	No	ns	0.081	AI-BI
R280S 50ng vs. R280S 150ng	-0.06829	-0,4343 to 0,2978	No	ns	>0,9999	AJ-AK
R280S 50ng vs. R280C 25ng	-0.02184	-0,3879 to 0,3442	No	ns	>0,9999	AJ-AL
R280S 50ng vs. R280C 50ng	-0.2225	-0,5886 to 0,1435	No	ns	0.9585	AJ-AM
R280S 50ng vs. R280C 150ng	-0.05343	-0,4195 to 0,3126	No	ns	>0,9999	AJ-AN
R280S 50ng vs. R280H 25ng	0.141	-0,2250 to 0,5071	No	ns	>0,9999	AJ-AO
R280S 50ng vs. R280H 50ng	0.1246	-0,2415 to 0,4906	No	ns	>0,9999	AJ-AP
R280S 50ng vs. R280H 150ng	0.9703	0,6043 to 1,336	Yes	****	<0,0001	AJ-AQ
R280S 50ng vs. R298Q 25ng	0.2078	-0,1582 to 0,5739	No	ns	0.9863	AJ-AR
R280S 50ng vs. R298Q 50ng	0.09241	-0,2737 to 0,4585	No	ns	>0,9999	AJ-AS
R280S 50ng vs. R298Q 150ng	0.6223	0,2562 to 0,9883	Yes	****	<0,0001	AJ-AT
R280S 50ng vs. R298G 25ng	0.03293	-0,3331 to 0,3990	No	ns	>0,9999	AJ-AU
R280S 50ng vs. R298G 50ng	0.09928	-0,2668 to 0,4653	No	ns	>0,9999	AJ-AV
R280S 50ng vs. R298G 150ng	0.7974	0,4313 to 1,163	Yes	****	<0,0001	AJ-AW
R280S 50ng vs. R304W 25ng	0.3327	-0,03336 to 0,6988	No	ns	0.1568	AJ-AX
R280S 50ng vs. R304W 50ng	0.3197	-0,04641 to 0,6857	No	ns	0.2299	AJ-AY
R280S 50ng vs. R304W 150ng	0.47	0,1039 to 0,8361	Yes	***	0.0005	AJ-AZ
R280S 50ng vs. C308S 25ng	0.489	0,1229 to 0,8550	Yes	***	0.0002	AJ-BA
R280S 50ng vs. C308S 50ng	0.9267	0,5606 to 1,293	Yes	****	<0,0001	AJ-BB
R280S 50ng vs. C308S 150ng	1.224	0,8583 to 1,590	Yes	****	<0,0001	AJ-BC
R280S 50ng vs. C308Y 25ng	0.2497	-0,1164 to 0,6157	No	ns	0.8262	AJ-BD
R280S 50ng vs. C308Y 50ng	0.2858	-0,08027 to 0,6519	No	ns	0.5065	AJ-BE
R280S 50ng vs. C308Y 150ng	-0.4181	-0,7842 to -0,05209	Yes	**	0.0057	AJ-BF
R280S 50ng vs. R313G 25ng	0.3753	0,009211 to 0,7413	Yes	*	0.0351	AJ-BG
R280S 50ng vs. R313G 50ng	0.3028	-0,06325 to 0,6689	No	ns	0.3538	AJ-BH
R280S 50ng vs. R313G 150ng	0.5386	0,1725 to 0,9047	Yes	****	<0,0001	AJ-BI
R280S 150ng vs. R280C 25ng	0.04645	-0,3196 to 0,4125	No	ns	>0,9999	AK-AL
R280S 150ng vs. R280C 50ng	-0.1542	-0,5203 to 0,2118	No	ns	>0,9999	AK-AM
R280S 150ng vs. R280C 150ng	0.01486	-0,3512 to 0,3809	No	ns	>0,9999	AK-AN
R280S 150ng vs. R280H 25ng	0.2093	-0,1567 to 0,5754	No	ns	0.9845	AK-AO
R280S 150ng vs. R280H 50ng	0.1928	-0,1732 to 0,5589	No	ns	0.9968	AK-AP
R280S 150ng vs. R280H 150ng	1.039	0,6726 to 1,405	Yes	****	<0,0001	AK-AQ
R280S 150ng vs. R298Q 25ng	0.2761	-0,08993 to 0,6422	No	ns	0.5988	AK-AR
R280S 150ng vs. R298Q 50ng	0.1607	-0,2054 to 0,5268	No	ns	>0,9999	AK-AS
R280S 150ng vs. R298Q 150ng	0.6905	0,3245 to 1,057	Yes	****	<0,0001	AK-AT
R280S 150ng vs. R298G 25ng	0.1012	-0,2648 to 0,4673	No	ns	>0,9999	AK-AU
R280S 150ng vs. R298G 50ng	0.1676	-0,1985 to 0,5336	No	ns	0.9999	AK-AV
R280S 150ng vs. R298G 150ng	0.8657	0,4996 to 1,232	Yes	****	<0,0001	AK-AW
R280S 150ng vs. R304W 25ng	0.401	0,03493 to 0,7671	Yes	*	0.0122	AK-AX
R280S 150ng vs. R304W 50ng	0.3879	0,02188 to 0,7540	Yes	*	0.0211	AK-AY
R280S 150ng vs. R304W 150ng	0.5383	0,1722 to 0,9043	Yes	****	<0,0001	AK-AZ
R280S 150ng vs. C308S 25ng	0.5573	0,1912 to 0,9233	Yes	****	<0,0001	AK-BA
R280S 150ng vs. C308S 50ng	0.995	0,6289 to 1,361	Yes	****	<0,0001	AK-BB
R280S 150ng vs. C308S 150ng	1.293	0,9265 to 1,659	Yes	****	<0,0001	AK-BC
R280S 150ng vs. C308Y 25ng	0.318	-0,04809 to 0,6840	No	ns	0.2407	AK-BD
R280S 150ng vs. C308Y 50ng	0.3541	-0,01198 to 0,7201	No	ns	0.0773	AK-BE
R280S 150ng vs. C308Y 150ng	-0.3499	-0,7159 to 0,01620	No	ns	0.0896	AK-BF
R280S 150ng vs. R313G 25ng	0.4436	0,07750 to 0,8096	Yes	**	0.0017	AK-BG
R280S 150ng vs. R313G 50ng	0.3711	0,005039 to 0,7372	Yes	*	0.0413	AK-BH
R280S 150ng vs. R313G 150ng	0.6069	0,2408 to 0,9730	Yes	****	<0,0001	AK-BI
R280C 25ng vs. R280C 50ng	-0.2007	-0,5667 to 0,1654	No	ns	0.9928	AL-AM
R280C 25ng vs. R280C 150ng	-0.03159	-0,3976 to 0,3345	No	ns	>0,9999	AL-AN
R280C 25ng vs. R280H 25ng	0.1629	-0,2032 to 0,5289	No	ns	>0,9999	AL-AO
R280C 25ng vs. R280H 50ng	0.1464	-0,2197 to 0,5125	No	ns	>0,9999	AL-AP
R280C 25ng vs. R280H 150ng	0.9922	0,6261 to 1,358	Yes	****	<0,0001	AL-AQ
R280C 25ng vs. R298Q 25ng	0.2297	-0,1364 to 0,5957	No	ns	0.9351	AL-AR
R280C 25ng vs. R298Q 50ng	0.1142	-0,2518 to 0,4803	No	ns	>0,9999	AL-AS
R280C 25ng vs. R298Q 150ng	0.6441	0,2780 to 1,010	Yes	****	<0,0001	AL-AT
R280C 25ng vs. R298G 25ng	0.05477	-0,3113 to 0,4208	No	ns	>0,9999	AL-AU
R280C 25ng vs. R298G 50ng	0.1211	-0,2449 to 0,4872	No	ns	>0,9999	AL-AV
R280C 25ng vs. R298G 150ng	0.8192	0,4532 to 1,185	Yes	****	<0,0001	AL-AW
R280C 25ng vs. R304W 25ng	0.3545	-0,01152 to 0,7206	No	ns	0.0761	AL-AX
R280C 25ng vs. R304W 50ng	0.3415	-0,02457 to 0,7076	No	ns	0.1186	AL-AY
R280C 25ng vs. R304W 150ng	0.4918	0,1258 to 0,8579	Yes	***	0.0001	AL-AZ
R280C 25ng vs. C308S 25ng	0.5108	0,1448 to 0,8769	Yes	****	<0,0001	AL-BA
R280C 25ng vs. C308S 50ng	0.9485	0,5825 to 1,315	Yes	****	<0,0001	AL-BB
R280C 25ng vs. C308S 150ng	1.246	0,8801 to 1,612	Yes	****	<0,0001	AL-BC
R280C 25ng vs. C308Y 25ng	0.2715	-0,09453 to 0,6376	No	ns	0.6424	AL-BD
R280C 25ng vs. C308Y 50ng	0.3076	-0,05843 to 0,6737	No	ns	0.315	AL-BE
R280C 25ng vs. C308Y 150ng	-0.3963	-0,7624 to -0,03025	Yes	*	0.0149	AL-BF
R280C 25ng vs. R313G 25ng	0.3971	0,03105 to 0,7632	Yes	*	0.0144	AL-BG
R280C 25ng vs. R313G 50ng	0.3247	-0,04141 to 0,6907	No	ns	0.1995	AL-BH
R280C 25ng vs. R313G 150ng	0.5604	0,1944 to 0,9265	Yes	****	<0,0001	AL-BI
R280C 50ng vs. R280C 150ng	0.1691	-0,1970 to 0,5352	No	ns	0.9999	AM-AN
R280C 50ng vs. R280H 25ng	0.3636	-0,002500 to 0,7296	No	ns	0.0549	AM-AO
R280C 50ng vs. R280H 50ng	0.3471	-0,01898 to 0,7131	No	ns	0.0985	AM-AP
R280C 50ng vs. R280H 150ng	1.193	0,8268 to 1,559	Yes	****	<0,0001	AM-AQ
R280C 50ng vs. R298Q 25ng	0.4304	0,06431 to 0,7964	Yes	**	0.0032	AM-AR
R280C 50ng vs. R298Q 50ng	0.3149	-0,05113 to 0,6810	No	ns	0.2613	AM-AS
R280C 50ng vs. R298Q 150ng	0.8448	0,4787 to 1,211	Yes	****	<0,0001	AM-AT
R280C 50ng vs. R298G 25ng	0.2554	-0,1106 to 0,6215	No	ns	0.7831	AM-AU
R280C 50ng vs. R298G 50ng	0.3218	-0,04426 to 0,6879	No	ns	0.2165	AM-AV
R280C 50ng vs. R298G 150ng	1.02	0,6538 to 1,386	Yes	****	<0,0001	AM-AW
R280C 50ng vs. R304W 25ng	0.5552	0,1892 to 0,9213	Yes	****	<0,0001	AM-AX
R280C 50ng vs. R304W 50ng	0.5422	0,1761 to 0,9082	Yes	****	<0,0001	AM-AY
R280C 50ng vs. R304W 150ng	0.6925	0,3265 to 1,059	Yes	****	<0,0001	AM-AZ
R280C 50ng vs. C308S 25ng	0.7115	0,3454 to 1,078	Yes	****	<0,0001	AM-BA
R280C 50ng vs. C308S 50ng	1.149	0,7832 to 1,515	Yes	****	<0,0001	AM-BB
R280C 50ng vs. C308S 150ng	1.447	1,081 to 1,813	Yes	****	<0,0001	AM-BC
R280C 50ng vs. C308Y 25ng	0.4722	0,1061 to 0,8383	Yes	***	0.0004	AM-BD
R280C 50ng vs. C308Y 50ng	0.5083	0,1423 to 0,8744	Yes	****	<0,0001	AM-BE
R280C 50ng vs. C308Y 150ng	-0.1956	-0,5617 to 0,1704	No	ns	0.9957	AM-BF
R280C 50ng vs. R313G 25ng	0.5978	0,2317 to 0,9639	Yes	****	<0,0001	AM-BG
R280C 50ng vs. R313G 50ng	0.5253	0,1593 to 0,8914	Yes	****	<0,0001	AM-BH
R280C 50ng vs. R313G 150ng	0.7611	0,3951 to 1,127	Yes	****	<0,0001	AM-BI
R280C 150ng vs. R280H 25ng	0.1945	-0,1716 to 0,5605	No	ns	0.9962	AN-AO
R280C 150ng vs. R280H 50ng	0.178	-0,1881 to 0,5440	No	ns	0.9995	AN-AP
R280C 150ng vs. R280H 150ng	1.024	0,6577 to 1,390	Yes	****	<0,0001	AN-AQ
R280C 150ng vs. R298Q 25ng	0.2613	-0,1048 to 0,6273	No	ns	0.735	AN-AR
R280C 150ng vs. R298Q 50ng	0.1458	-0,2202 to 0,5119	No	ns	>0,9999	AN-AS
R280C 150ng vs. R298Q 150ng	0.6757	0,3096 to 1,042	Yes	****	<0,0001	AN-AT
R280C 150ng vs. R298G 25ng	0.08636	-0,2797 to 0,4524	No	ns	>0,9999	AN-AU
R280C 150ng vs. R298G 50ng	0.1527	-0,2134 to 0,5188	No	ns	>0,9999	AN-AV
R280C 150ng vs. R298G 150ng	0.8508	0,4847 to 1,217	Yes	****	<0,0001	AN-AW
R280C 150ng vs. R304W 25ng	0.3861	0,02007 to 0,7522	Yes	*	0.0228	AN-AX
R280C 150ng vs. R304W 50ng	0.3731	0,007020 to 0,7391	Yes	*	0.0383	AN-AY
R280C 150ng vs. R304W 150ng	0.5234	0,1574 to 0,8895	Yes	****	<0,0001	AN-AZ
R280C 150ng vs. C308S 25ng	0.5424	0,1763 to 0,9085	Yes	****	<0,0001	AN-BA
R280C 150ng vs. C308S 50ng	0.9801	0,6141 to 1,346	Yes	****	<0,0001	AN-BB
R280C 150ng vs. C308S 150ng	1.278	0,9117 to 1,644	Yes	****	<0,0001	AN-BC
R280C 150ng vs. C308Y 25ng	0.3031	-0,06295 to 0,6692	No	ns	0.3513	AN-BD
R280C 150ng vs. C308Y 50ng	0.3392	-0,02684 to 0,7053	No	ns	0.1277	AN-BE
R280C 150ng vs. C308Y 150ng	-0.3647	-0,7308 to 0,001340	No	ns	0.0526	AN-BF
R280C 150ng vs. R313G 25ng	0.4287	0,06264 to 0,7948	Yes	**	0.0035	AN-BG
R280C 150ng vs. R313G 50ng	0.3562	-0,009821 to 0,7223	No	ns	0.0716	AN-BH
R280C 150ng vs. R313G 150ng	0.592	0,2260 to 0,9581	Yes	****	<0,0001	AN-BI
R280H 25ng vs. R280H 50ng	-0.01648	-0,3825 to 0,3496	No	ns	>0,9999	AO-AP
R280H 25ng vs. R280H 150ng	0.8293	0,4632 to 1,195	Yes	****	<0,0001	AO-AQ
R280H 25ng vs. R298Q 25ng	0.06681	-0,2993 to 0,4329	No	ns	>0,9999	AO-AR
R280H 25ng vs. R298Q 50ng	-0.04863	-0,4147 to 0,3174	No	ns	>0,9999	AO-AS
R280H 25ng vs. R298Q 150ng	0.4812	0,1152 to 0,8473	Yes	***	0.0003	AO-AT
R280H 25ng vs. R298G 25ng	-0.1081	-0,4742 to 0,2579	No	ns	>0,9999	AO-AU
R280H 25ng vs. R298G 50ng	-0.04176	-0,4078 to 0,3243	No	ns	>0,9999	AO-AV
R280H 25ng vs. R298G 150ng	0.6563	0,2903 to 1,022	Yes	****	<0,0001	AO-AW
R280H 25ng vs. R304W 25ng	0.1917	-0,1744 to 0,5577	No	ns	0.9972	AO-AX
R280H 25ng vs. R304W 50ng	0.1786	-0,1874 to 0,5447	No	ns	0.9994	AO-AY
R280H 25ng vs. R304W 150ng	0.329	-0,03710 to 0,6950	No	ns	0.1757	AO-AZ
R280H 25ng vs. C308S 25ng	0.3479	-0,01812 to 0,7140	No	ns	0.0957	AO-BA
R280H 25ng vs. C308S 50ng	0.7857	0,4196 to 1,152	Yes	****	<0,0001	AO-BB
R280H 25ng vs. C308S 150ng	1.083	0,7172 to 1,449	Yes	****	<0,0001	AO-BC
R280H 25ng vs. C308Y 25ng	0.1086	-0,2574 to 0,4747	No	ns	>0,9999	AO-BD
R280H 25ng vs. C308Y 50ng	0.1448	-0,2213 to 0,5108	No	ns	>0,9999	AO-BE
R280H 25ng vs. C308Y 150ng	-0.5592	-0,9252 to -0,1931	Yes	****	<0,0001	AO-BF
R280H 25ng vs. R313G 25ng	0.2342	-0,1318 to 0,6003	No	ns	0.9161	AO-BG
R280H 25ng vs. R313G 50ng	0.1618	-0,2043 to 0,5278	No	ns	>0,9999	AO-BH
R280H 25ng vs. R313G 150ng	0.3976	0,03151 to 0,7636	Yes	*	0.0141	AO-BI
R280H 50ng vs. R280H 150ng	0.8458	0,4797 to 1,212	Yes	****	<0,0001	AP-AQ
R280H 50ng vs. R298Q 25ng	0.08329	-0,2828 to 0,4493	No	ns	>0,9999	AP-AR
R280H 50ng vs. R298Q 50ng	-0.03215	-0,3982 to 0,3339	No	ns	>0,9999	AP-AS
R280H 50ng vs. R298Q 150ng	0.4977	0,1316 to 0,8638	Yes	***	0.0001	AP-AT
R280H 50ng vs. R298G 25ng	-0.09163	-0,4577 to 0,2744	No	ns	>0,9999	AP-AU
R280H 50ng vs. R298G 50ng	-0.02528	-0,3913 to 0,3408	No	ns	>0,9999	AP-AV
R280H 50ng vs. R298G 150ng	0.6728	0,3068 to 1,039	Yes	****	<0,0001	AP-AW
R280H 50ng vs. R304W 25ng	0.2081	-0,1579 to 0,5742	No	ns	0.986	AP-AX
R280H 50ng vs. R304W 50ng	0.1951	-0,1710 to 0,5612	No	ns	0.9959	AP-AY
R280H 50ng vs. R304W 150ng	0.3454	-0,02062 to 0,7115	No	ns	0.1041	AP-AZ
R280H 50ng vs. C308S 25ng	0.3644	-0,001637 to 0,7305	No	ns	0.0532	AP-BA
R280H 50ng vs. C308S 50ng	0.8021	0,4361 to 1,168	Yes	****	<0,0001	AP-BB
R280H 50ng vs. C308S 150ng	1.1	0,7337 to 1,466	Yes	****	<0,0001	AP-BC
R280H 50ng vs. C308Y 25ng	0.1251	-0,2409 to 0,4912	No	ns	>0,9999	AP-BD
R280H 50ng vs. C308Y 50ng	0.1612	-0,2048 to 0,5273	No	ns	>0,9999	AP-BE
R280H 50ng vs. C308Y 150ng	-0.5427	-0,9088 to -0,1766	Yes	****	<0,0001	AP-BF
R280H 50ng vs. R313G 25ng	0.2507	-0,1153 to 0,6168	No	ns	0.8189	AP-BG
R280H 50ng vs. R313G 50ng	0.1783	-0,1878 to 0,5443	No	ns	0.9995	AP-BH
R280H 50ng vs. R313G 150ng	0.414	0,04799 to 0,7801	Yes	**	0.0069	AP-BI
R280H 150ng vs. R298Q 25ng	-0.7625	-1,129 to -0,3964	Yes	****	<0,0001	AQ-AR
R280H 150ng vs. R298Q 50ng	-0.8779	-1,244 to -0,5119	Yes	****	<0,0001	AQ-AS
R280H 150ng vs. R298Q 150ng	-0.3481	-0,7141 to 0,01797	No	ns	0.0952	AQ-AT
R280H 150ng vs. R298G 25ng	-0.9374	-1,303 to -0,5714	Yes	****	<0,0001	AQ-AU
R280H 150ng vs. R298G 50ng	-0.8711	-1,237 to -0,5050	Yes	****	<0,0001	AQ-AV
R280H 150ng vs. R298G 150ng	-0.173	-0,5390 to 0,1931	No	ns	0.9997	AQ-AW
R280H 150ng vs. R304W 25ng	-0.6376	-1,004 to -0,2716	Yes	****	<0,0001	AQ-AX
R280H 150ng vs. R304W 50ng	-0.6507	-1,017 to -0,2846	Yes	****	<0,0001	AQ-AY
R280H 150ng vs. R304W 150ng	-0.5004	-0,8664 to -0,1343	Yes	****	<0,0001	AQ-AZ
R280H 150ng vs. C308S 25ng	-0.4814	-0,8474 to -0,1153	Yes	***	0.0003	AQ-BA
R280H 150ng vs. C308S 50ng	-0.04365	-0,4097 to 0,3224	No	ns	>0,9999	AQ-BB
R280H 150ng vs. C308S 150ng	0.254	-0,1121 to 0,6200	No	ns	0.7946	AQ-BC
R280H 150ng vs. C308Y 25ng	-0.7207	-1,087 to -0,3546	Yes	****	<0,0001	AQ-BD
R280H 150ng vs. C308Y 50ng	-0.6846	-1,051 to -0,3185	Yes	****	<0,0001	AQ-BE
R280H 150ng vs. C308Y 150ng	-1.388	-1,755 to -1,022	Yes	****	<0,0001	AQ-BF
R280H 150ng vs. R313G 25ng	-0.5951	-0,9611 to -0,2290	Yes	****	<0,0001	AQ-BG
R280H 150ng vs. R313G 50ng	-0.6675	-1,034 to -0,3015	Yes	****	<0,0001	AQ-BH
R280H 150ng vs. R313G 150ng	-0.4317	-0,7978 to -0,06568	Yes	**	0.003	AQ-BI
R298Q 25ng vs. R298Q 50ng	-0.1154	-0,4815 to 0,2506	No	ns	>0,9999	AR-AS
R298Q 25ng vs. R298Q 150ng	0.4144	0,04835 to 0,7805	Yes	**	0.0067	AR-AT
R298Q 25ng vs. R298G 25ng	-0.1749	-0,5410 to 0,1911	No	ns	0.9997	AR-AU
R298Q 25ng vs. R298G 50ng	-0.1086	-0,4746 to 0,2575	No	ns	>0,9999	AR-AV
R298Q 25ng vs. R298G 150ng	0.5895	0,2235 to 0,9556	Yes	****	<0,0001	AR-AW
R298Q 25ng vs. R304W 25ng	0.1249	-0,2412 to 0,4909	No	ns	>0,9999	AR-AX
R298Q 25ng vs. R304W 50ng	0.1118	-0,2543 to 0,4779	No	ns	>0,9999	AR-AY
R298Q 25ng vs. R304W 150ng	0.2622	-0,1039 to 0,6282	No	ns	0.7274	AR-AZ
R298Q 25ng vs. C308S 25ng	0.2811	-0,08492 to 0,6472	No	ns	0.5509	AR-BA
R298Q 25ng vs. C308S 50ng	0.7189	0,3528 to 1,085	Yes	****	<0,0001	AR-BB
R298Q 25ng vs. C308S 150ng	1.016	0,6504 to 1,383	Yes	****	<0,0001	AR-BC
R298Q 25ng vs. C308Y 25ng	0.04184	-0,3242 to 0,4079	No	ns	>0,9999	AR-BD
R298Q 25ng vs. C308Y 50ng	0.07795	-0,2881 to 0,4440	No	ns	>0,9999	AR-BE
R298Q 25ng vs. C308Y 150ng	-0.626	-0,9921 to -0,2599	Yes	****	<0,0001	AR-BF
R298Q 25ng vs. R313G 25ng	0.1674	-0,1986 to 0,5335	No	ns	0.9999	AR-BG
R298Q 25ng vs. R313G 50ng	0.09497	-0,2711 to 0,4610	No	ns	>0,9999	AR-BH
R298Q 25ng vs. R313G 150ng	0.3308	-0,03530 to 0,6968	No	ns	0.1664	AR-BI
R298Q 50ng vs. R298Q 150ng	0.5298	0,1638 to 0,8959	Yes	****	<0,0001	AS-AT
R298Q 50ng vs. R298G 25ng	-0.05948	-0,4255 to 0,3066	No	ns	>0,9999	AS-AU
R298Q 50ng vs. R298G 50ng	0.006868	-0,3592 to 0,3729	No	ns	>0,9999	AS-AV
R298Q 50ng vs. R298G 150ng	0.705	0,3389 to 1,071	Yes	****	<0,0001	AS-AW
R298Q 50ng vs. R304W 25ng	0.2403	-0,1258 to 0,6064	No	ns	0.8855	AS-AX
R298Q 50ng vs. R304W 50ng	0.2272	-0,1388 to 0,5933	No	ns	0.9439	AS-AY
R298Q 50ng vs. R304W 150ng	0.3776	0,01153 to 0,7436	Yes	*	0.0321	AS-AZ
R298Q 50ng vs. C308S 25ng	0.3966	0,03051 to 0,7626	Yes	*	0.0147	AS-BA
R298Q 50ng vs. C308S 50ng	0.8343	0,4682 to 1,200	Yes	****	<0,0001	AS-BB
R298Q 50ng vs. C308S 150ng	1.132	0,7659 to 1,498	Yes	****	<0,0001	AS-BC
R298Q 50ng vs. C308Y 25ng	0.1573	-0,2088 to 0,5233	No	ns	>0,9999	AS-BD
R298Q 50ng vs. C308Y 50ng	0.1934	-0,1727 to 0,5594	No	ns	0.9966	AS-BE
R298Q 50ng vs. C308Y 150ng	-0.5106	-0,8766 to -0,1445	Yes	****	<0,0001	AS-BF
R298Q 50ng vs. R313G 25ng	0.2829	-0,08320 to 0,6489	No	ns	0.5344	AS-BG
R298Q 50ng vs. R313G 50ng	0.2104	-0,1557 to 0,5765	No	ns	0.9831	AS-BH
R298Q 50ng vs. R313G 150ng	0.4462	0,08014 to 0,8123	Yes	**	0.0015	AS-BI
R298Q 150ng vs. R298G 25ng	-0.5893	-0,9554 to -0,2233	Yes	****	<0,0001	AT-AU
R298Q 150ng vs. R298G 50ng	-0.523	-0,8890 to -0,1569	Yes	****	<0,0001	AT-AV
R298Q 150ng vs. R298G 150ng	0.1751	-0,1909 to 0,5412	No	ns	0.9997	AT-AW
R298Q 150ng vs. R304W 25ng	-0.2896	-0,6556 to 0,07650	No	ns	0.4712	AT-AX
R298Q 150ng vs. R304W 50ng	-0.3026	-0,6687 to 0,06345	No	ns	0.3555	AT-AY
R298Q 150ng vs. R304W 150ng	-0.1523	-0,5183 to 0,2138	No	ns	>0,9999	AT-AZ
R298Q 150ng vs. C308S 25ng	-0.1333	-0,4993 to 0,2328	No	ns	>0,9999	AT-BA
R298Q 150ng vs. C308S 50ng	0.3044	-0,06162 to 0,6705	No	ns	0.3404	AT-BB
R298Q 150ng vs. C308S 150ng	0.6021	0,2360 to 0,9681	Yes	****	<0,0001	AT-BC
R298Q 150ng vs. C308Y 25ng	-0.3726	-0,7386 to -0,006512	Yes	*	0.039	AT-BD
R298Q 150ng vs. C308Y 50ng	-0.3365	-0,7025 to 0,02959	No	ns	0.1395	AT-BE
R298Q 150ng vs. C308Y 150ng	-1.04	-1,406 to -0,6743	Yes	****	<0,0001	AT-BF
R298Q 150ng vs. R313G 25ng	-0.247	-0,6130 to 0,1191	No	ns	0.8447	AT-BG
R298Q 150ng vs. R313G 50ng	-0.3194	-0,6855 to 0,04661	No	ns	0.2312	AT-BH
R298Q 150ng vs. R313G 150ng	-0.08365	-0,4497 to 0,2824	No	ns	>0,9999	AT-BI
R298G 25ng vs. R298G 50ng	0.06635	-0,2997 to 0,4324	No	ns	>0,9999	AU-AV
R298G 25ng vs. R298G 150ng	0.7644	0,3984 to 1,131	Yes	****	<0,0001	AU-AW
R298G 25ng vs. R304W 25ng	0.2998	-0,06629 to 0,6658	No	ns	0.3794	AU-AX
R298G 25ng vs. R304W 50ng	0.2867	-0,07934 to 0,6528	No	ns	0.4977	AU-AY
R298G 25ng vs. R304W 150ng	0.4371	0,07101 to 0,8031	Yes	**	0.0024	AU-AZ
R298G 25ng vs. C308S 25ng	0.4561	0,08999 to 0,8221	Yes	***	0.0009	AU-BA
R298G 25ng vs. C308S 50ng	0.8938	0,5277 to 1,260	Yes	****	<0,0001	AU-BB
R298G 25ng vs. C308S 150ng	1.191	0,8253 to 1,557	Yes	****	<0,0001	AU-BC
R298G 25ng vs. C308Y 25ng	0.2168	-0,1493 to 0,5828	No	ns	0.9723	AU-BD
R298G 25ng vs. C308Y 50ng	0.2529	-0,1132 to 0,6189	No	ns	0.803	AU-BE
R298G 25ng vs. C308Y 150ng	-0.4511	-0,8171 to -0,08502	Yes	**	0.0012	AU-BF
R298G 25ng vs. R313G 25ng	0.3423	-0,02372 to 0,7084	No	ns	0.1154	AU-BG
R298G 25ng vs. R313G 50ng	0.2699	-0,09618 to 0,6359	No	ns	0.6578	AU-BH
R298G 25ng vs. R313G 150ng	0.5057	0,1396 to 0,8717	Yes	****	<0,0001	AU-BI
R298G 50ng vs. R298G 150ng	0.6981	0,3320 to 1,064	Yes	****	<0,0001	AV-AW
R298G 50ng vs. R304W 25ng	0.2334	-0,1326 to 0,5995	No	ns	0.9197	AV-AX
R298G 50ng vs. R304W 50ng	0.2204	-0,1457 to 0,5864	No	ns	0.9641	AV-AY
R298G 50ng vs. R304W 150ng	0.3707	0,004661 to 0,7368	Yes	*	0.0419	AV-AZ
R298G 50ng vs. C308S 25ng	0.3897	0,02364 to 0,7558	Yes	*	0.0196	AV-BA
R298G 50ng vs. C308S 50ng	0.8274	0,4614 to 1,193	Yes	****	<0,0001	AV-BB
R298G 50ng vs. C308S 150ng	1.125	0,7590 to 1,491	Yes	****	<0,0001	AV-BC
R298G 50ng vs. C308Y 25ng	0.1504	-0,2156 to 0,5165	No	ns	>0,9999	AV-BD
R298G 50ng vs. C308Y 50ng	0.1865	-0,1795 to 0,5526	No	ns	0.9984	AV-BE
R298G 50ng vs. C308Y 150ng	-0.5174	-0,8835 to -0,1514	Yes	****	<0,0001	AV-BF
R298G 50ng vs. R313G 25ng	0.276	-0,09006 to 0,6421	No	ns	0.6001	AV-BG
R298G 50ng vs. R313G 50ng	0.2035	-0,1625 to 0,5696	No	ns	0.9906	AV-BH
R298G 50ng vs. R313G 150ng	0.4393	0,07327 to 0,8054	Yes	**	0.0021	AV-BI
R298G 150ng vs. R304W 25ng	-0.4647	-0,8307 to -0,09862	Yes	***	0.0006	AW-AX
R298G 150ng vs. R304W 50ng	-0.4777	-0,8438 to -0,1117	Yes	***	0.0003	AW-AY
R298G 150ng vs. R304W 150ng	-0.3274	-0,6934 to 0,03868	No	ns	0.1842	AW-AZ
R298G 150ng vs. C308S 25ng	-0.3084	-0,6745 to 0,05766	No	ns	0.3091	AW-BA
R298G 150ng vs. C308S 50ng	0.1293	-0,2367 to 0,4954	No	ns	>0,9999	AW-BB
R298G 150ng vs. C308S 150ng	0.4269	0,06088 to 0,7930	Yes	**	0.0038	AW-BC
R298G 150ng vs. C308Y 25ng	-0.5477	-0,9138 to -0,1816	Yes	****	<0,0001	AW-BD
R298G 150ng vs. C308Y 50ng	-0.5116	-0,8776 to -0,1455	Yes	****	<0,0001	AW-BE
R298G 150ng vs. C308Y 150ng	-1.216	-1,582 to -0,8495	Yes	****	<0,0001	AW-BF
R298G 150ng vs. R313G 25ng	-0.4221	-0,7882 to -0,05605	Yes	**	0.0048	AW-BG
R298G 150ng vs. R313G 50ng	-0.4946	-0,8606 to -0,1285	Yes	***	0.0001	AW-BH
R298G 150ng vs. R313G 150ng	-0.2588	-0,6248 to 0,1073	No	ns	0.7561	AW-BI
R304W 25ng vs. R304W 50ng	-0.01305	-0,3791 to 0,3530	No	ns	>0,9999	AX-AY
R304W 25ng vs. R304W 150ng	0.1373	-0,2288 to 0,5034	No	ns	>0,9999	AX-AZ
R304W 25ng vs. C308S 25ng	0.1563	-0,2098 to 0,5223	No	ns	>0,9999	AX-BA
R304W 25ng vs. C308S 50ng	0.594	0,2279 to 0,9601	Yes	****	<0,0001	AX-BB
R304W 25ng vs. C308S 150ng	0.8916	0,5256 to 1,258	Yes	****	<0,0001	AX-BC
R304W 25ng vs. C308Y 25ng	-0.08302	-0,4491 to 0,2830	No	ns	>0,9999	AX-BD
R304W 25ng vs. C308Y 50ng	-0.04691	-0,4130 to 0,3191	No	ns	>0,9999	AX-BE
R304W 25ng vs. C308Y 150ng	-0.7509	-1,117 to -0,3848	Yes	****	<0,0001	AX-BF
R304W 25ng vs. R313G 25ng	0.04257	-0,3235 to 0,4086	No	ns	>0,9999	AX-BG
R304W 25ng vs. R313G 50ng	-0.02989	-0,3960 to 0,3362	No	ns	>0,9999	AX-BH
R304W 25ng vs. R313G 150ng	0.2059	-0,1602 to 0,5720	No	ns	0.9884	AX-BI
R304W 50ng vs. R304W 150ng	0.1503	-0,2157 to 0,5164	No	ns	>0,9999	AY-AZ
R304W 50ng vs. C308S 25ng	0.1693	-0,1967 to 0,5354	No	ns	0.9999	AY-BA
R304W 50ng vs. C308S 50ng	0.6071	0,2410 to 0,9731	Yes	****	<0,0001	AY-BB
R304W 50ng vs. C308S 150ng	0.9047	0,5386 to 1,271	Yes	****	<0,0001	AY-BC
R304W 50ng vs. C308Y 25ng	-0.06997	-0,4360 to 0,2961	No	ns	>0,9999	AY-BD
R304W 50ng vs. C308Y 50ng	-0.03386	-0,3999 to 0,3322	No	ns	>0,9999	AY-BE
R304W 50ng vs. C308Y 150ng	-0.7378	-1,104 to -0,3717	Yes	****	<0,0001	AY-BF
R304W 50ng vs. R313G 25ng	0.05562	-0,3104 to 0,4217	No	ns	>0,9999	AY-BG
R304W 50ng vs. R313G 50ng	-0.01684	-0,3829 to 0,3492	No	ns	>0,9999	AY-BH
R304W 50ng vs. R313G 150ng	0.219	-0,1471 to 0,5850	No	ns	0.9675	AY-BI
R304W 150ng vs. C308S 25ng	0.01898	-0,3471 to 0,3850	No	ns	>0,9999	AZ-BA
R304W 150ng vs. C308S 50ng	0.4567	0,09065 to 0,8228	Yes	***	0.0009	AZ-BB
R304W 150ng vs. C308S 150ng	0.7543	0,3883 to 1,120	Yes	****	<0,0001	AZ-BC
R304W 150ng vs. C308Y 25ng	-0.2203	-0,5864 to 0,1457	No	ns	0.9643	AZ-BD
R304W 150ng vs. C308Y 50ng	-0.1842	-0,5503 to 0,1819	No	ns	0.9988	AZ-BE
R304W 150ng vs. C308Y 150ng	-0.8881	-1,254 to -0,5221	Yes	****	<0,0001	AZ-BF
R304W 150ng vs. R313G 25ng	-0.09473	-0,4608 to 0,2713	No	ns	>0,9999	AZ-BG
R304W 150ng vs. R313G 50ng	-0.1672	-0,5332 to 0,1989	No	ns	0.9999	AZ-BH
R304W 150ng vs. R313G 150ng	0.06861	-0,2975 to 0,4347	No	ns	>0,9999	AZ-BI
C308S 25ng vs. C308S 50ng	0.4377	0,07166 to 0,8038	Yes	**	0.0023	BA-BB
C308S 25ng vs. C308S 150ng	0.7353	0,3693 to 1,101	Yes	****	<0,0001	BA-BC
C308S 25ng vs. C308Y 25ng	-0.2393	-0,6054 to 0,1268	No	ns	0.891	BA-BD
C308S 25ng vs. C308Y 50ng	-0.2032	-0,5692 to 0,1629	No	ns	0.9909	BA-BE
C308S 25ng vs. C308Y 150ng	-0.9071	-1,273 to -0,5411	Yes	****	<0,0001	BA-BF
C308S 25ng vs. R313G 25ng	-0.1137	-0,4798 to 0,2524	No	ns	>0,9999	BA-BG
C308S 25ng vs. R313G 50ng	-0.1862	-0,5522 to 0,1799	No	ns	0.9985	BA-BH
C308S 25ng vs. R313G 150ng	0.04963	-0,3164 to 0,4157	No	ns	>0,9999	BA-BI
C308S 50ng vs. C308S 150ng	0.2976	-0,06844 to 0,6637	No	ns	0.3981	BB-BC
C308S 50ng vs. C308Y 25ng	-0.677	-1,043 to -0,3110	Yes	****	<0,0001	BB-BD
C308S 50ng vs. C308Y 50ng	-0.6409	-1,007 to -0,2748	Yes	****	<0,0001	BB-BE
C308S 50ng vs. C308Y 150ng	-1.345	-1,711 to -0,9788	Yes	****	<0,0001	BB-BF
C308S 50ng vs. R313G 25ng	-0.5514	-0,9175 to -0,1854	Yes	****	<0,0001	BB-BG
C308S 50ng vs. R313G 50ng	-0.6239	-0,9900 to -0,2578	Yes	****	<0,0001	BB-BH
C308S 50ng vs. R313G 150ng	-0.3881	-0,7542 to -0,02204	Yes	*	0.021	BB-BI
C308S 150ng vs. C308Y 25ng	-0.9746	-1,341 to -0,6086	Yes	****	<0,0001	BC-BD
C308S 150ng vs. C308Y 50ng	-0.9385	-1,305 to -0,5725	Yes	****	<0,0001	BC-BE
C308S 150ng vs. C308Y 150ng	-1.642	-2,009 to -1,276	Yes	****	<0,0001	BC-BF
C308S 150ng vs. R313G 25ng	-0.849	-1,215 to -0,4830	Yes	****	<0,0001	BC-BG
C308S 150ng vs. R313G 50ng	-0.9215	-1,288 to -0,5554	Yes	****	<0,0001	BC-BH
C308S 150ng vs. R313G 150ng	-0.6857	-1,052 to -0,3197	Yes	****	<0,0001	BC-BI
C308Y 25ng vs. C308Y 50ng	0.03611	-0,3300 to 0,4022	No	ns	>0,9999	BD-BE
C308Y 25ng vs. C308Y 150ng	-0.6678	-1,034 to -0,3018	Yes	****	<0,0001	BD-BF
C308Y 25ng vs. R313G 25ng	0.1256	-0,2405 to 0,4916	No	ns	>0,9999	BD-BG
C308Y 25ng vs. R313G 50ng	0.05312	-0,3129 to 0,4192	No	ns	>0,9999	BD-BH
C308Y 25ng vs. R313G 150ng	0.2889	-0,07714 to 0,6550	No	ns	0.4771	BD-BI
C308Y 50ng vs. C308Y 150ng	-0.7039	-1,070 to -0,3379	Yes	****	<0,0001	BE-BF
C308Y 50ng vs. R313G 25ng	0.08948	-0,2766 to 0,4555	No	ns	>0,9999	BE-BG
C308Y 50ng vs. R313G 50ng	0.01702	-0,3490 to 0,3831	No	ns	>0,9999	BE-BH
C308Y 50ng vs. R313G 150ng	0.2528	-0,1132 to 0,6189	No	ns	0.8034	BE-BI
C308Y 150ng vs. R313G 25ng	0.7934	0,4274 to 1,159	Yes	****	<0,0001	BF-BG
C308Y 150ng vs. R313G 50ng	0.721	0,3549 to 1,087	Yes	****	<0,0001	BF-BH
C308Y 150ng vs. R313G 150ng	0.9568	0,5907 to 1,323	Yes	****	<0,0001	BF-BI
R313G 25ng vs. R313G 50ng	-0.07246	-0,4385 to 0,2936	No	ns	>0,9999	BG-BH
R313G 25ng vs. R313G 150ng	0.1633	-0,2027 to 0,5294	No	ns	>0,9999	BG-BI
R313G 50ng vs. R313G 150ng	0.2358	-0,1303 to 0,6019	No	ns	0.9088	BH-BI
Test details	Mean 1	Mean 2	Mean Diff,	SE of diff,	n1	n2	q	DF
none vs. WT 25ng	1	0.3702	0.6298	0.04386	12	12	20.31	158
none vs. WT 50ng	1	0.157	0.843	0.04386	12	12	27.18	158
none vs. WT 150ng	1	0.03186	0.9681	0.04386	12	12	31.21	158
none vs. G134D 25ng	1	0.8992	0.1008	0.06935	12	3	2.056	158
none vs. G134D 50ng	1	0.4653	0.5347	0.06935	12	3	10.9	158
none vs. G134D 150ng	1	0.102	0.898	0.06935	12	3	18.31	158
none vs. I172A 25ng	1	0.5376	0.4624	0.06935	12	3	9.429	158
none vs. I172A 50ng	1	0.2771	0.7229	0.06935	12	3	14.74	158
none vs. I172A 150ng	1	0.04017	0.9598	0.06935	12	3	19.57	158
none vs. Y192C 25ng	1	0.9407	0.05934	0.06935	12	3	1.21	158
none vs. Y192C 50ng	1	0.8851	0.1149	0.06935	12	3	2.342	158
none vs. Y192C 150ng	1	0.8592	0.1408	0.06935	12	3	2.871	158
none vs. K193E 25ng	1	1.223	-0.2234	0.06935	12	3	4.556	158
none vs. K193E 50ng	1	1.399	-0.3987	0.06935	12	3	8.129	158
none vs. K193E 150ng	1	0.3973	0.6027	0.06935	12	3	12.29	158
none vs. K194E 25ng	1	1.092	-0.09155	0.06935	12	3	1.867	158
none vs. K194E 50ng	1	1.21	-0.2096	0.06935	12	3	4.274	158
none vs. K194E 150ng	1	0.8646	0.1354	0.06935	12	3	2.761	158
none vs. V202M 25ng	1	0.7866	0.2134	0.06935	12	3	4.352	158
none vs. V202M 50ng	1	0.9718	0.0282	0.06935	12	3	0.575	158
none vs. V202M 150ng	1	0.8758	0.1242	0.06935	12	3	2.532	158
none vs. R204W 25ng	1	1.183	-0.1834	0.06935	12	3	3.74	158
none vs. R204W 50ng	1	1.207	-0.2069	0.06935	12	3	4.22	158
none vs. R204W 150ng	1	1.311	-0.3108	0.06935	12	3	6.337	158
none vs. R204Q 25ng	1	1.127	-0.1267	0.06935	12	3	2.583	158
none vs. R204Q 50ng	1	1.306	-0.3055	0.06935	12	3	6.23	158
none vs. R204Q 150ng	1	0.8361	0.1639	0.06935	12	3	3.342	158
none vs. R204L 25ng	1	1.324	-0.3241	0.06935	12	3	6.608	158
none vs. R204L 50ng	1	1.132	-0.1323	0.06935	12	3	2.698	158
none vs. R204L 150ng	1	0.8159	0.1841	0.06935	12	3	3.754	158
none vs. R227Q 25ng	1	0.9015	0.09853	0.06935	12	3	2.009	158
none vs. R227Q 50ng	1	0.7098	0.2902	0.06935	12	3	5.918	158
none vs. R227Q 150ng	1	0.2897	0.7103	0.06935	12	3	14.48	158
none vs. R280S 25ng	1	1.154	-0.1541	0.06935	12	3	3.143	158
none vs. R280S 50ng	1	1.34	-0.34	0.06935	12	3	6.932	158
none vs. R280S 150ng	1	1.408	-0.4082	0.06935	12	3	8.324	158
none vs. R280C 25ng	1	1.362	-0.3618	0.06935	12	3	7.377	158
none vs. R280C 50ng	1	1.562	-0.5625	0.06935	12	3	11.47	158
none vs. R280C 150ng	1	1.393	-0.3934	0.06935	12	3	8.021	158
none vs. R280H 25ng	1	1.199	-0.1989	0.06935	12	3	4.056	158
none vs. R280H 50ng	1	1.215	-0.2154	0.06935	12	3	4.392	158
none vs. R280H 150ng	1	0.3696	0.6304	0.06935	12	3	12.85	158
none vs. R298Q 25ng	1	1.132	-0.1321	0.06935	12	3	2.694	158
none vs. R298Q 50ng	1	1.248	-0.2475	0.06935	12	3	5.048	158
none vs. R298Q 150ng	1	0.7177	0.2823	0.06935	12	3	5.756	158
none vs. R298G 25ng	1	1.307	-0.307	0.06935	12	3	6.261	158
none vs. R298G 50ng	1	1.241	-0.2407	0.06935	12	3	4.908	158
none vs. R298G 150ng	1	0.5426	0.4574	0.06935	12	3	9.327	158
none vs. R304W 25ng	1	1.007	-0.007252	0.06935	12	3	0.1479	158
none vs. R304W 50ng	1	1.02	-0.0203	0.06935	12	3	0.414	158
none vs. R304W 150ng	1	0.87	0.13	0.06935	12	3	2.652	158
none vs. C308S 25ng	1	0.851	0.149	0.06935	12	3	3.039	158
none vs. C308S 50ng	1	0.4133	0.5867	0.06935	12	3	11.96	158
none vs. C308S 150ng	1	0.1156	0.8844	0.06935	12	3	18.03	158
none vs. C308Y 25ng	1	1.09	-0.09027	0.06935	12	3	1.841	158
none vs. C308Y 50ng	1	1.054	-0.05416	0.06935	12	3	1.104	158
none vs. C308Y 150ng	1	1.758	-0.7581	0.06935	12	3	15.46	158
none vs. R313G 25ng	1	0.9647	0.03532	0.06935	12	3	0.7202	158
none vs. R313G 50ng	1	1.037	-0.03714	0.06935	12	3	0.7574	158
none vs. R313G 150ng	1	0.8013	0.1987	0.06935	12	3	4.051	158
WT 25ng vs. WT 50ng	0.3702	0.157	0.2132	0.04386	12	12	6.873	158
WT 25ng vs. WT 150ng	0.3702	0.03186	0.3383	0.04386	12	12	10.91	158
WT 25ng vs. G134D 25ng	0.3702	0.8992	-0.529	0.06935	12	3	10.79	158
WT 25ng vs. G134D 50ng	0.3702	0.4653	-0.09514	0.06935	12	3	1.94	158
WT 25ng vs. G134D 150ng	0.3702	0.102	0.2682	0.06935	12	3	5.469	158
WT 25ng vs. I172A 25ng	0.3702	0.5376	-0.1674	0.06935	12	3	3.414	158
WT 25ng vs. I172A 50ng	0.3702	0.2771	0.09309	0.06935	12	3	1.898	158
WT 25ng vs. I172A 150ng	0.3702	0.04017	0.33	0.06935	12	3	6.729	158
WT 25ng vs. Y192C 25ng	0.3702	0.9407	-0.5705	0.06935	12	3	11.63	158
WT 25ng vs. Y192C 50ng	0.3702	0.8851	-0.515	0.06935	12	3	10.5	158
WT 25ng vs. Y192C 150ng	0.3702	0.8592	-0.489	0.06935	12	3	9.972	158
WT 25ng vs. K193E 25ng	0.3702	1.223	-0.8532	0.06935	12	3	17.4	158
WT 25ng vs. K193E 50ng	0.3702	1.399	-1.029	0.06935	12	3	20.97	158
WT 25ng vs. K193E 150ng	0.3702	0.3973	-0.0271	0.06935	12	3	0.5527	158
WT 25ng vs. K194E 25ng	0.3702	1.092	-0.7214	0.06935	12	3	14.71	158
WT 25ng vs. K194E 50ng	0.3702	1.21	-0.8394	0.06935	12	3	17.12	158
WT 25ng vs. K194E 150ng	0.3702	0.8646	-0.4944	0.06935	12	3	10.08	158
WT 25ng vs. V202M 25ng	0.3702	0.7866	-0.4164	0.06935	12	3	8.491	158
WT 25ng vs. V202M 50ng	0.3702	0.9718	-0.6016	0.06935	12	3	12.27	158
WT 25ng vs. V202M 150ng	0.3702	0.8758	-0.5057	0.06935	12	3	10.31	158
WT 25ng vs. R204W 25ng	0.3702	1.183	-0.8132	0.06935	12	3	16.58	158
WT 25ng vs. R204W 50ng	0.3702	1.207	-0.8368	0.06935	12	3	17.06	158
WT 25ng vs. R204W 150ng	0.3702	1.311	-0.9406	0.06935	12	3	19.18	158
WT 25ng vs. R204Q 25ng	0.3702	1.127	-0.7565	0.06935	12	3	15.43	158
WT 25ng vs. R204Q 50ng	0.3702	1.306	-0.9354	0.06935	12	3	19.07	158
WT 25ng vs. R204Q 150ng	0.3702	0.8361	-0.4659	0.06935	12	3	9.501	158
WT 25ng vs. R204L 25ng	0.3702	1.324	-0.9539	0.06935	12	3	19.45	158
WT 25ng vs. R204L 50ng	0.3702	1.132	-0.7621	0.06935	12	3	15.54	158
WT 25ng vs. R204L 150ng	0.3702	0.8159	-0.4457	0.06935	12	3	9.088	158
WT 25ng vs. R227Q 25ng	0.3702	0.9015	-0.5313	0.06935	12	3	10.83	158
WT 25ng vs. R227Q 50ng	0.3702	0.7098	-0.3396	0.06935	12	3	6.925	158
WT 25ng vs. R227Q 150ng	0.3702	0.2897	0.08042	0.06935	12	3	1.64	158
WT 25ng vs. R280S 25ng	0.3702	1.154	-0.784	0.06935	12	3	15.99	158
WT 25ng vs. R280S 50ng	0.3702	1.34	-0.9698	0.06935	12	3	19.77	158
WT 25ng vs. R280S 150ng	0.3702	1.408	-1.038	0.06935	12	3	21.17	158
WT 25ng vs. R280C 25ng	0.3702	1.362	-0.9916	0.06935	12	3	20.22	158
WT 25ng vs. R280C 50ng	0.3702	1.562	-1.192	0.06935	12	3	24.31	158
WT 25ng vs. R280C 150ng	0.3702	1.393	-1.023	0.06935	12	3	20.86	158
WT 25ng vs. R280H 25ng	0.3702	1.199	-0.8287	0.06935	12	3	16.9	158
WT 25ng vs. R280H 50ng	0.3702	1.215	-0.8452	0.06935	12	3	17.24	158
WT 25ng vs. R280H 150ng	0.3702	0.3696	0.0005633	0.06935	12	3	0.01149	158
WT 25ng vs. R298Q 25ng	0.3702	1.132	-0.7619	0.06935	12	3	15.54	158
WT 25ng vs. R298Q 50ng	0.3702	1.248	-0.8774	0.06935	12	3	17.89	158
WT 25ng vs. R298Q 150ng	0.3702	0.7177	-0.3475	0.06935	12	3	7.086	158
WT 25ng vs. R298G 25ng	0.3702	1.307	-0.9369	0.06935	12	3	19.1	158
WT 25ng vs. R298G 50ng	0.3702	1.241	-0.8705	0.06935	12	3	17.75	158
WT 25ng vs. R298G 150ng	0.3702	0.5426	-0.1724	0.06935	12	3	3.516	158
WT 25ng vs. R304W 25ng	0.3702	1.007	-0.6371	0.06935	12	3	12.99	158
WT 25ng vs. R304W 50ng	0.3702	1.02	-0.6501	0.06935	12	3	13.26	158
WT 25ng vs. R304W 150ng	0.3702	0.87	-0.4998	0.06935	12	3	10.19	158
WT 25ng vs. C308S 25ng	0.3702	0.851	-0.4808	0.06935	12	3	9.804	158
WT 25ng vs. C308S 50ng	0.3702	0.4133	-0.04308	0.06935	12	3	0.8785	158
WT 25ng vs. C308S 150ng	0.3702	0.1156	0.2545	0.06935	12	3	5.19	158
WT 25ng vs. C308Y 25ng	0.3702	1.09	-0.7201	0.06935	12	3	14.68	158
WT 25ng vs. C308Y 50ng	0.3702	1.054	-0.684	0.06935	12	3	13.95	158
WT 25ng vs. C308Y 150ng	0.3702	1.758	-1.388	0.06935	12	3	28.3	158
WT 25ng vs. R313G 25ng	0.3702	0.9647	-0.5945	0.06935	12	3	12.12	158
WT 25ng vs. R313G 50ng	0.3702	1.037	-0.667	0.06935	12	3	13.6	158
WT 25ng vs. R313G 150ng	0.3702	0.8013	-0.4312	0.06935	12	3	8.792	158
WT 50ng vs. WT 150ng	0.157	0.03186	0.1252	0.04386	12	12	4.035	158
WT 50ng vs. G134D 25ng	0.157	0.8992	-0.7422	0.06935	12	3	15.13	158
WT 50ng vs. G134D 50ng	0.157	0.4653	-0.3083	0.06935	12	3	6.287	158
WT 50ng vs. G134D 150ng	0.157	0.102	0.05502	0.06935	12	3	1.122	158
WT 50ng vs. I172A 25ng	0.157	0.5376	-0.3806	0.06935	12	3	7.76	158
WT 50ng vs. I172A 50ng	0.157	0.2771	-0.1201	0.06935	12	3	2.448	158
WT 50ng vs. I172A 150ng	0.157	0.04017	0.1168	0.06935	12	3	2.382	158
WT 50ng vs. Y192C 25ng	0.157	0.9407	-0.7837	0.06935	12	3	15.98	158
WT 50ng vs. Y192C 50ng	0.157	0.8851	-0.7281	0.06935	12	3	14.85	158
WT 50ng vs. Y192C 150ng	0.157	0.8592	-0.7022	0.06935	12	3	14.32	158
WT 50ng vs. K193E 25ng	0.157	1.223	-1.066	0.06935	12	3	21.75	158
WT 50ng vs. K193E 50ng	0.157	1.399	-1.242	0.06935	12	3	25.32	158
WT 50ng vs. K193E 150ng	0.157	0.3973	-0.2403	0.06935	12	3	4.899	158
WT 50ng vs. K194E 25ng	0.157	1.092	-0.9345	0.06935	12	3	19.06	158
WT 50ng vs. K194E 50ng	0.157	1.21	-1.053	0.06935	12	3	21.46	158
WT 50ng vs. K194E 150ng	0.157	0.8646	-0.7076	0.06935	12	3	14.43	158
WT 50ng vs. V202M 25ng	0.157	0.7866	-0.6296	0.06935	12	3	12.84	158
WT 50ng vs. V202M 50ng	0.157	0.9718	-0.8148	0.06935	12	3	16.61	158
WT 50ng vs. V202M 150ng	0.157	0.8758	-0.7188	0.06935	12	3	14.66	158
WT 50ng vs. R204W 25ng	0.157	1.183	-1.026	0.06935	12	3	20.93	158
WT 50ng vs. R204W 50ng	0.157	1.207	-1.05	0.06935	12	3	21.41	158
WT 50ng vs. R204W 150ng	0.157	1.311	-1.154	0.06935	12	3	23.53	158
WT 50ng vs. R204Q 25ng	0.157	1.127	-0.9697	0.06935	12	3	19.77	158
WT 50ng vs. R204Q 50ng	0.157	1.306	-1.149	0.06935	12	3	23.42	158
WT 50ng vs. R204Q 150ng	0.157	0.8361	-0.6791	0.06935	12	3	13.85	158
WT 50ng vs. R204L 25ng	0.157	1.324	-1.167	0.06935	12	3	23.8	158
WT 50ng vs. R204L 50ng	0.157	1.132	-0.9753	0.06935	12	3	19.89	158
WT 50ng vs. R204L 150ng	0.157	0.8159	-0.6589	0.06935	12	3	13.44	158
WT 50ng vs. R227Q 25ng	0.157	0.9015	-0.7445	0.06935	12	3	15.18	158
WT 50ng vs. R227Q 50ng	0.157	0.7098	-0.5528	0.06935	12	3	11.27	158
WT 50ng vs. R227Q 150ng	0.157	0.2897	-0.1327	0.06935	12	3	2.707	158
WT 50ng vs. R280S 25ng	0.157	1.154	-0.9971	0.06935	12	3	20.33	158
WT 50ng vs. R280S 50ng	0.157	1.34	-1.183	0.06935	12	3	24.12	158
WT 50ng vs. R280S 150ng	0.157	1.408	-1.251	0.06935	12	3	25.51	158
WT 50ng vs. R280C 25ng	0.157	1.362	-1.205	0.06935	12	3	24.57	158
WT 50ng vs. R280C 50ng	0.157	1.562	-1.405	0.06935	12	3	28.66	158
WT 50ng vs. R280C 150ng	0.157	1.393	-1.236	0.06935	12	3	25.21	158
WT 50ng vs. R280H 25ng	0.157	1.199	-1.042	0.06935	12	3	21.25	158
WT 50ng vs. R280H 50ng	0.157	1.215	-1.058	0.06935	12	3	21.58	158
WT 50ng vs. R280H 150ng	0.157	0.3696	-0.2126	0.06935	12	3	4.335	158
WT 50ng vs. R298Q 25ng	0.157	1.132	-0.9751	0.06935	12	3	19.88	158
WT 50ng vs. R298Q 50ng	0.157	1.248	-1.091	0.06935	12	3	22.24	158
WT 50ng vs. R298Q 150ng	0.157	0.7177	-0.5607	0.06935	12	3	11.43	158
WT 50ng vs. R298G 25ng	0.157	1.307	-1.15	0.06935	12	3	23.45	158
WT 50ng vs. R298G 50ng	0.157	1.241	-1.084	0.06935	12	3	22.1	158
WT 50ng vs. R298G 150ng	0.157	0.5426	-0.3856	0.06935	12	3	7.862	158
[truncated: 1,665 more rows]

## Sheet: Figure 2D
	WT	R227Q	R298Q	R280H	K193E	R280S	R304W
Specific binding with Hill slope
Best-fit values
Bmax	532	637.7	640.5	573.7	862.5	482.5	295.8
h	0.7819	0.5842	0.6323	0.4285	0.4364	0.7152	0.8085
Kd	67.9	514.8	435.1	1125	9919	11768	27039
95% CI (profile likelihood)
Bmax	514,8 to 551,3	613,8 to 665,4	614,5 to 671,1	524,9 to 643,8	784,1 to 972,8	446,5 to 530,0	217,8 to 645,8
h	0,7188 to 0,8507	0,5441 to 0,6263	0,5925 to 0,6741	0,3824 to 0,4767	0,4027 to 0,4712	0,6636 to 0,7696	0,6138 to 1,047
Kd	59,06 to 79,17	431,2 to 630,5	363,7 to 534,2	692,3 to 2173	6210 to 18168	9134 to 16077	12244 to 204831
Goodness of Fit
Degrees of Freedom	39	39	39	39	39	39	39
R squared	0.9936	0.9952	0.9965	0.9899	0.9957	0.9964	0.9663
Sum of Squares	9428	7240	5458	8174	5540	2034	4684
Sy.x	15.55	13.62	11.83	14.48	11.92	7.222	10.96
Number of points
# of X values	42	84	126	252	168	294	210
# Y values analyzed	42	42	42	42	42	42	42

## Sheet: Figure S2A
p63											p53
Number of families	1										Number of families	1
Number of comparisons per family	120										Number of comparisons per family	120
Alpha	0.05										Alpha	0.05
Tukey's multiple comparisons test	Mean Diff,	95,00% CI of diff,	Significant?	Summary	Adjusted P Value						Tukey's multiple comparisons test	Mean Diff,	95,00% CI of diff,	Significant?	Summary	Adjusted P Value
WT vs. I172A	0.158	-0,3887 to 0,7048	No	ns	0.9991	A-B					WT vs. V143A	1.029	0,8042 to 1,254	Yes	****	<0,0001	A-B
WT vs. I186F	0.1528	-0,3939 to 0,6996	No	ns	0.9994	A-C					WT vs. V157F	1.035	0,8098 to 1,260	Yes	****	<0,0001	A-C
WT vs. 187InsF	0.6144	0,06770 to 1,161	Yes	*	0.0162	A-D					WT vs. Ins158F	1.033	0,8079 to 1,258	Yes	****	<0,0001	A-D
WT vs. Y192C	0.3985	-0,1482 to 0,9453	No	ns	0.3711	A-E					WT vs. Y163C	1.022	0,7969 to 1,247	Yes	****	<0,0001	A-E
WT vs. V202M	0.4715	-0,07522 to 1,018	No	ns	0.1531	A-F					WT vs. V173M	1.014	0,7889 to 1,239	Yes	****	<0,0001	A-F
WT vs. R204W	0.9654	0,4187 to 1,512	Yes	****	<0,0001	A-G					WT vs. R175H	1.023	0,7981 to 1,248	Yes	****	<0,0001	A-G
WT vs. H208Y	0.9355	0,3888 to 1,482	Yes	****	<0,0001	A-H					WT vs. H179Y	1.022	0,7973 to 1,248	Yes	****	<0,0001	A-H
WT vs. R227Q	-0.04337	-0,5901 to 0,5034	No	ns	>0,9999	A-I					WT vs. R196Q	-0.2535	-0,4786 to -0,02841	Yes	*	0.0158	A-I
WT vs. Y265C	-0.2466	-0,7933 to 0,3002	No	ns	0.9396	A-J					WT vs. Y234C	1.019	0,7936 to 1,244	Yes	****	<0,0001	A-J
WT vs. G276S	-0.003746	-0,5505 to 0,5430	No	ns	>0,9999	A-K					WT vs. G245S	1.022	0,7973 to 1,248	Yes	****	<0,0001	A-K
WT vs. R279H	0.9366	0,3898 to 1,483	Yes	****	<0,0001	A-L					WT vs. R248W	0.9783	0,7531 to 1,203	Yes	****	<0,0001	A-L
WT vs. R280S	0.9219	0,3752 to 1,469	Yes	****	<0,0001	A-M					WT vs. R249S	1.019	0,7938 to 1,244	Yes	****	<0,0001	A-M
WT vs. R304W	0.9912	0,4445 to 1,538	Yes	****	<0,0001	A-N					WT vs. R273H	0.9902	0,7651 to 1,215	Yes	****	<0,0001	A-N
WT vs. R313G	0.9646	0,4179 to 1,511	Yes	****	<0,0001	A-O					WT vs. R282G	1.017	0,7916 to 1,242	Yes	****	<0,0001	A-O
WT vs. R313W	0.133	-0,4138 to 0,6797	No	ns	0.9999	A-P					WT vs. R282W	1.007	0,7815 to 1,232	Yes	****	<0,0001	A-P
I172A vs. I186F	-0.005173	-0,5519 to 0,5416	No	ns	>0,9999	B-C					V143A vs. V157F	0.005618	-0,2195 to 0,2307	No	ns	>0,9999	B-C
I172A vs. 187InsF	0.4564	-0,09032 to 1,003	No	ns	0.1874	B-D					V143A vs. Ins158F	0.00373	-0,2214 to 0,2288	No	ns	>0,9999	B-D
I172A vs. Y192C	0.2405	-0,3062 to 0,7872	No	ns	0.9499	B-E					V143A vs. Y163C	-0.007309	-0,2324 to 0,2178	No	ns	>0,9999	B-E
I172A vs. V202M	0.3135	-0,2332 to 0,8602	No	ns	0.7365	B-F					V143A vs. V173M	-0.01535	-0,2405 to 0,2098	No	ns	>0,9999	B-F
I172A vs. R204W	0.8074	0,2607 to 1,354	Yes	***	0.0005	B-G					V143A vs. R175H	-0.006155	-0,2313 to 0,2190	No	ns	>0,9999	B-G
I172A vs. H208Y	0.7775	0,2307 to 1,324	Yes	***	0.0008	B-H					V143A vs. H179Y	-0.006866	-0,2320 to 0,2183	No	ns	>0,9999	B-H
I172A vs. R227Q	-0.2014	-0,7481 to 0,3453	No	ns	0.9888	B-I					V143A vs. R196Q	-1.283	-1,508 to -1,058	Yes	****	<0,0001	B-I
I172A vs. Y265C	-0.4046	-0,9513 to 0,1422	No	ns	0.3481	B-J					V143A vs. Y234C	-0.01065	-0,2358 to 0,2145	No	ns	>0,9999	B-J
I172A vs. G276S	-0.1618	-0,7085 to 0,3850	No	ns	0.9988	B-K					V143A vs. G245S	-0.006917	-0,2320 to 0,2182	No	ns	>0,9999	B-K
I172A vs. R279H	0.7785	0,2318 to 1,325	Yes	***	0.0008	B-L					V143A vs. R248W	-0.05107	-0,2762 to 0,1740	No	ns	>0,9999	B-L
I172A vs. R280S	0.7639	0,2172 to 1,311	Yes	**	0.0011	B-M					V143A vs. R249S	-0.01044	-0,2356 to 0,2147	No	ns	>0,9999	B-M
I172A vs. R304W	0.8332	0,2865 to 1,380	Yes	***	0.0003	B-N					V143A vs. R273H	-0.0391	-0,2642 to 0,1860	No	ns	>0,9999	B-N
I172A vs. R313G	0.8066	0,2598 to 1,353	Yes	***	0.0005	B-O					V143A vs. R282G	-0.01258	-0,2377 to 0,2125	No	ns	>0,9999	B-O
I172A vs. R313W	-0.02505	-0,5718 to 0,5217	No	ns	>0,9999	B-P					V143A vs. R282W	-0.02267	-0,2478 to 0,2024	No	ns	>0,9999	B-P
I186F vs. 187InsF	0.4616	-0,08515 to 1,008	No	ns	0.175	C-D					V157F vs. Ins158F	-0.001888	-0,2270 to 0,2232	No	ns	>0,9999	C-D
I186F vs. Y192C	0.2457	-0,3011 to 0,7924	No	ns	0.9412	C-E					V157F vs. Y163C	-0.01293	-0,2380 to 0,2122	No	ns	>0,9999	C-E
I186F vs. V202M	0.3187	-0,2281 to 0,8654	No	ns	0.7151	C-F					V157F vs. V173M	-0.02096	-0,2461 to 0,2042	No	ns	>0,9999	C-F
I186F vs. R204W	0.8126	0,2658 to 1,359	Yes	***	0.0004	C-G					V157F vs. R175H	-0.01177	-0,2369 to 0,2133	No	ns	>0,9999	C-G
I186F vs. H208Y	0.7826	0,2359 to 1,329	Yes	***	0.0007	C-H					V157F vs. H179Y	-0.01248	-0,2376 to 0,2126	No	ns	>0,9999	C-H
I186F vs. R227Q	-0.1962	-0,7430 to 0,3505	No	ns	0.9912	C-I					V157F vs. R196Q	-1.288	-1,514 to -1,063	Yes	****	<0,0001	C-I
I186F vs. Y265C	-0.3994	-0,9461 to 0,1473	No	ns	0.3677	C-J					V157F vs. Y234C	-0.01627	-0,2414 to 0,2089	No	ns	>0,9999	C-J
I186F vs. G276S	-0.1566	-0,7033 to 0,3901	No	ns	0.9992	C-K					V157F vs. G245S	-0.01253	-0,2377 to 0,2126	No	ns	>0,9999	C-K
I186F vs. R279H	0.7837	0,2370 to 1,330	Yes	***	0.0007	C-L					V157F vs. R248W	-0.05669	-0,2818 to 0,1684	No	ns	0.9998	C-L
I186F vs. R280S	0.7691	0,2224 to 1,316	Yes	***	0.001	C-M					V157F vs. R249S	-0.01606	-0,2412 to 0,2091	No	ns	>0,9999	C-M
I186F vs. R304W	0.8384	0,2916 to 1,385	Yes	***	0.0003	C-N					V157F vs. R273H	-0.04472	-0,2698 to 0,1804	No	ns	>0,9999	C-N
I186F vs. R313G	0.8118	0,2650 to 1,358	Yes	***	0.0004	C-O					V157F vs. R282G	-0.01819	-0,2433 to 0,2069	No	ns	>0,9999	C-O
I186F vs. R313W	-0.01988	-0,5666 to 0,5269	No	ns	>0,9999	C-P					V157F vs. R282W	-0.02829	-0,2534 to 0,1968	No	ns	>0,9999	C-P
187InsF vs. Y192C	-0.2159	-0,7627 to 0,3308	No	ns	0.9792	D-E					Ins158F vs. Y163C	-0.01104	-0,2362 to 0,2141	No	ns	>0,9999	D-E
187InsF vs. V202M	-0.1429	-0,6897 to 0,4038	No	ns	0.9997	D-F					Ins158F vs. V173M	-0.01908	-0,2442 to 0,2060	No	ns	>0,9999	D-F
187InsF vs. R204W	0.351	-0,1958 to 0,8977	No	ns	0.5733	D-G					Ins158F vs. R175H	-0.009884	-0,2350 to 0,2152	No	ns	>0,9999	D-G
187InsF vs. H208Y	0.3211	-0,2257 to 0,8678	No	ns	0.705	D-H					Ins158F vs. H179Y	-0.0106	-0,2357 to 0,2145	No	ns	>0,9999	D-H
187InsF vs. R227Q	-0.6578	-1,205 to -0,1111	Yes	**	0.0075	D-I					Ins158F vs. R196Q	-1.287	-1,512 to -1,061	Yes	****	<0,0001	D-I
187InsF vs. Y265C	-0.861	-1,408 to -0,3143	Yes	***	0.0002	D-J					Ins158F vs. Y234C	-0.01438	-0,2395 to 0,2107	No	ns	>0,9999	D-J
187InsF vs. G276S	-0.6182	-1,165 to -0,07145	Yes	*	0.0151	D-K					Ins158F vs. G245S	-0.01065	-0,2358 to 0,2145	No	ns	>0,9999	D-K
187InsF vs. R279H	0.3221	-0,2246 to 0,8689	No	ns	0.7005	D-L					Ins158F vs. R248W	-0.0548	-0,2799 to 0,1703	No	ns	0.9999	D-L
187InsF vs. R280S	0.3075	-0,2392 to 0,8542	No	ns	0.7606	D-M					Ins158F vs. R249S	-0.01417	-0,2393 to 0,2110	No	ns	>0,9999	D-M
187InsF vs. R304W	0.3768	-0,1700 to 0,9235	No	ns	0.4599	D-N					Ins158F vs. R273H	-0.04283	-0,2680 to 0,1823	No	ns	>0,9999	D-N
187InsF vs. R313G	0.3502	-0,1966 to 0,8969	No	ns	0.577	D-O					Ins158F vs. R282G	-0.01631	-0,2414 to 0,2088	No	ns	>0,9999	D-O
187InsF vs. R313W	-0.4815	-1,028 to 0,06527	No	ns	0.1334	D-P					Ins158F vs. R282W	-0.0264	-0,2515 to 0,1987	No	ns	>0,9999	D-P
Y192C vs. V202M	0.07299	-0,4737 to 0,6197	No	ns	>0,9999	E-F					Y163C vs. V173M	-0.008036	-0,2332 to 0,2171	No	ns	>0,9999	E-F
Y192C vs. R204W	0.5669	0,02016 to 1,114	Yes	*	0.0361	E-G					Y163C vs. R175H	0.001154	-0,2240 to 0,2263	No	ns	>0,9999	E-G
Y192C vs. H208Y	0.537	-0,009768 to 1,084	No	ns	0.0584	E-H					Y163C vs. H179Y	0.0004433	-0,2247 to 0,2256	No	ns	>0,9999	E-H
Y192C vs. R227Q	-0.4419	-0,9886 to 0,1048	No	ns	0.2255	E-I					Y163C vs. R196Q	-1.276	-1,501 to -1,050	Yes	****	<0,0001	E-I
Y192C vs. Y265C	-0.6451	-1,192 to -0,09834	Yes	**	0.0094	E-J					Y163C vs. Y234C	-0.00334	-0,2285 to 0,2218	No	ns	>0,9999	E-J
Y192C vs. G276S	-0.4023	-0,9490 to 0,1445	No	ns	0.3568	E-K					Y163C vs. G245S	0.0003927	-0,2247 to 0,2255	No	ns	>0,9999	E-K
Y192C vs. R279H	0.538	-0,008698 to 1,085	No	ns	0.0574	E-L					Y163C vs. R248W	-0.04376	-0,2689 to 0,1814	No	ns	>0,9999	E-L
Y192C vs. R280S	0.5234	-0,02332 to 1,070	No	ns	0.072	E-M					Y163C vs. R249S	-0.003129	-0,2282 to 0,2220	No	ns	>0,9999	E-M
Y192C vs. R304W	0.5927	0,04595 to 1,139	Yes	*	0.0235	E-N					Y163C vs. R273H	-0.03179	-0,2569 to 0,1933	No	ns	>0,9999	E-N
Y192C vs. R313G	0.5661	0,01934 to 1,113	Yes	*	0.0366	E-O					Y163C vs. R282G	-0.005267	-0,2304 to 0,2199	No	ns	>0,9999	E-O
Y192C vs. R313W	-0.2656	-0,8123 to 0,2812	No	ns	0.8984	E-P					Y163C vs. R282W	-0.01536	-0,2405 to 0,2098	No	ns	>0,9999	E-P
V202M vs. R204W	0.4939	-0,05283 to 1,041	No	ns	0.1118	F-G					V173M vs. R175H	0.009191	-0,2159 to 0,2343	No	ns	>0,9999	F-G
V202M vs. H208Y	0.464	-0,08276 to 1,011	No	ns	0.1696	F-H					V173M vs. H179Y	0.00848	-0,2166 to 0,2336	No	ns	>0,9999	F-H
V202M vs. R227Q	-0.5149	-1,062 to 0,03184	No	ns	0.082	F-I					V173M vs. R196Q	-1.268	-1,493 to -1,042	Yes	****	<0,0001	F-I
V202M vs. Y265C	-0.7181	-1,265 to -0,1713	Yes	**	0.0025	F-J					V173M vs. Y234C	0.004696	-0,2204 to 0,2298	No	ns	>0,9999	F-J
V202M vs. G276S	-0.4753	-1,022 to 0,07147	No	ns	0.1454	F-K					V173M vs. G245S	0.008429	-0,2167 to 0,2335	No	ns	>0,9999	F-K
V202M vs. R279H	0.465	-0,08169 to 1,012	No	ns	0.1671	F-L					V173M vs. R248W	-0.03573	-0,2608 to 0,1894	No	ns	>0,9999	F-L
V202M vs. R280S	0.4504	-0,09632 to 0,9972	No	ns	0.2025	F-M					V173M vs. R249S	0.004907	-0,2202 to 0,2300	No	ns	>0,9999	F-M
V202M vs. R304W	0.5197	-0,02704 to 1,066	No	ns	0.0762	F-N					V173M vs. R273H	-0.02376	-0,2489 to 0,2014	No	ns	>0,9999	F-N
V202M vs. R313G	0.4931	-0,05365 to 1,040	No	ns	0.1131	F-O					V173M vs. R282G	0.002769	-0,2224 to 0,2279	No	ns	>0,9999	F-O
V202M vs. R313W	-0.3385	-0,8853 to 0,2082	No	ns	0.6289	F-P					V173M vs. R282W	-0.007328	-0,2324 to 0,2178	No	ns	>0,9999	F-P
R204W vs. H208Y	-0.02993	-0,5767 to 0,5168	No	ns	>0,9999	G-H					R175H vs. H179Y	-0.0007112	-0,2258 to 0,2244	No	ns	>0,9999	G-H
R204W vs. R227Q	-1.009	-1,556 to -0,4621	Yes	****	<0,0001	G-I					R175H vs. R196Q	-1.277	-1,502 to -1,052	Yes	****	<0,0001	G-I
R204W vs. Y265C	-1.212	-1,759 to -0,6652	Yes	****	<0,0001	G-J					R175H vs. Y234C	-0.004494	-0,2296 to 0,2206	No	ns	>0,9999	G-J
R204W vs. G276S	-0.9692	-1,516 to -0,4224	Yes	****	<0,0001	G-K					R175H vs. G245S	-0.0007618	-0,2259 to 0,2244	No	ns	>0,9999	G-K
R204W vs. R279H	-0.02886	-0,5756 to 0,5179	No	ns	>0,9999	G-L					R175H vs. R248W	-0.04492	-0,2700 to 0,1802	No	ns	>0,9999	G-L
R204W vs. R280S	-0.04348	-0,5902 to 0,5033	No	ns	>0,9999	G-M					R175H vs. R249S	-0.004283	-0,2294 to 0,2208	No	ns	>0,9999	G-M
R204W vs. R304W	0.02579	-0,5209 to 0,5725	No	ns	>0,9999	G-N					R175H vs. R273H	-0.03295	-0,2581 to 0,1922	No	ns	>0,9999	G-N
R204W vs. R313G	-0.0008219	-0,5476 to 0,5459	No	ns	>0,9999	G-O					R175H vs. R282G	-0.006421	-0,2315 to 0,2187	No	ns	>0,9999	G-O
R204W vs. R313W	-0.8325	-1,379 to -0,2857	Yes	***	0.0003	G-P					R175H vs. R282W	-0.01652	-0,2416 to 0,2086	No	ns	>0,9999	G-P
H208Y vs. R227Q	-0.9789	-1,526 to -0,4321	Yes	****	<0,0001	H-I					H179Y vs. R196Q	-1.276	-1,501 to -1,051	Yes	****	<0,0001	H-I
H208Y vs. Y265C	-1.182	-1,729 to -0,6353	Yes	****	<0,0001	H-J					H179Y vs. Y234C	-0.003783	-0,2289 to 0,2213	No	ns	>0,9999	H-J
H208Y vs. G276S	-0.9392	-1,486 to -0,3925	Yes	****	<0,0001	H-K					H179Y vs. G245S	-5.069e-05	-0,2252 to 0,2251	No	ns	>0,9999	H-K
H208Y vs. R279H	0.00107	-0,5457 to 0,5478	No	ns	>0,9999	H-L					H179Y vs. R248W	-0.04421	-0,2693 to 0,1809	No	ns	>0,9999	H-L
H208Y vs. R280S	-0.01355	-0,5603 to 0,5332	No	ns	>0,9999	H-M					H179Y vs. R249S	-0.003572	-0,2287 to 0,2215	No	ns	>0,9999	H-M
H208Y vs. R304W	0.05572	-0,4910 to 0,6025	No	ns	>0,9999	H-N					H179Y vs. R273H	-0.03224	-0,2574 to 0,1929	No	ns	>0,9999	H-N
H208Y vs. R313G	0.02911	-0,5176 to 0,5758	No	ns	>0,9999	H-O					H179Y vs. R282G	-0.00571	-0,2308 to 0,2194	No	ns	>0,9999	H-O
H208Y vs. R313W	-0.8025	-1,349 to -0,2558	Yes	***	0.0005	H-P					H179Y vs. R282W	-0.01581	-0,2409 to 0,2093	No	ns	>0,9999	H-P
R227Q vs. Y265C	-0.2032	-0,7499 to 0,3436	No	ns	0.9879	I-J					R196Q vs. Y234C	1.272	1,047 to 1,497	Yes	****	<0,0001	I-J
R227Q vs. G276S	0.03963	-0,5071 to 0,5864	No	ns	>0,9999	I-K					R196Q vs. G245S	1.276	1,051 to 1,501	Yes	****	<0,0001	I-K
R227Q vs. R279H	0.9799	0,4332 to 1,527	Yes	****	<0,0001	I-L					R196Q vs. R248W	1.232	1,007 to 1,457	Yes	****	<0,0001	I-L
R227Q vs. R280S	0.9653	0,4186 to 1,512	Yes	****	<0,0001	I-M					R196Q vs. R249S	1.272	1,047 to 1,498	Yes	****	<0,0001	I-M
R227Q vs. R304W	1.035	0,4879 to 1,581	Yes	****	<0,0001	I-N					R196Q vs. R273H	1.244	1,019 to 1,469	Yes	****	<0,0001	I-N
R227Q vs. R313G	1.008	0,4612 to 1,555	Yes	****	<0,0001	I-O					R196Q vs. R282G	1.27	1,045 to 1,495	Yes	****	<0,0001	I-O
R227Q vs. R313W	0.1763	-0,3704 to 0,7231	No	ns	0.997	I-P					R196Q vs. R282W	1.26	1,035 to 1,485	Yes	****	<0,0001	I-P
Y265C vs. G276S	0.2428	-0,3039 to 0,7895	No	ns	0.9461	J-K					Y234C vs. G245S	0.003732	-0,2214 to 0,2289	No	ns	>0,9999	J-K
Y265C vs. R279H	1.183	0,6364 to 1,730	Yes	****	<0,0001	J-L					Y234C vs. R248W	-0.04042	-0,2655 to 0,1847	No	ns	>0,9999	J-L
Y265C vs. R280S	1.168	0,6218 to 1,715	Yes	****	<0,0001	J-M					Y234C vs. R249S	0.000211	-0,2249 to 0,2253	No	ns	>0,9999	J-M
Y265C vs. R304W	1.238	0,6910 to 1,785	Yes	****	<0,0001	J-N					Y234C vs. R273H	-0.02845	-0,2536 to 0,1967	No	ns	>0,9999	J-N
Y265C vs. R313G	1.211	0,6644 to 1,758	Yes	****	<0,0001	J-O					Y234C vs. R282G	-0.001927	-0,2270 to 0,2232	No	ns	>0,9999	J-O
Y265C vs. R313W	0.3795	-0,1672 to 0,9263	No	ns	0.4482	J-P					Y234C vs. R282W	-0.01202	-0,2371 to 0,2131	No	ns	>0,9999	J-P
G276S vs. R279H	0.9403	0,3936 to 1,487	Yes	****	<0,0001	K-L					G245S vs. R248W	-0.04415	-0,2693 to 0,1810	No	ns	>0,9999	K-L
G276S vs. R280S	0.9257	0,3790 to 1,472	Yes	****	<0,0001	K-M					G245S vs. R249S	-0.003521	-0,2286 to 0,2216	No	ns	>0,9999	K-M
G276S vs. R304W	0.995	0,4482 to 1,542	Yes	****	<0,0001	K-N					G245S vs. R273H	-0.03219	-0,2573 to 0,1929	No	ns	>0,9999	K-N
G276S vs. R313G	0.9684	0,4216 to 1,515	Yes	****	<0,0001	K-O					G245S vs. R282G	-0.00566	-0,2308 to 0,2195	No	ns	>0,9999	K-O
G276S vs. R313W	0.1367	-0,4100 to 0,6835	No	ns	0.9998	K-P					G245S vs. R282W	-0.01576	-0,2409 to 0,2094	No	ns	>0,9999	K-P
R279H vs. R280S	-0.01462	-0,5614 to 0,5321	No	ns	>0,9999	L-M					R248W vs. R249S	0.04063	-0,1845 to 0,2658	No	ns	>0,9999	L-M
R279H vs. R304W	0.05465	-0,4921 to 0,6014	No	ns	>0,9999	L-N					R248W vs. R273H	0.01197	-0,2132 to 0,2371	No	ns	>0,9999	L-N
R279H vs. R313G	0.02804	-0,5187 to 0,5748	No	ns	>0,9999	L-O					R248W vs. R282G	0.0385	-0,1866 to 0,2636	No	ns	>0,9999	L-O
R279H vs. R313W	-0.8036	-1,350 to -0,2569	Yes	***	0.0005	L-P					R248W vs. R282W	0.0284	-0,1967 to 0,2535	No	ns	>0,9999	L-P
R280S vs. R304W	0.06927	-0,4775 to 0,6160	No	ns	>0,9999	M-N					R249S vs. R273H	-0.02866	-0,2538 to 0,1965	No	ns	>0,9999	M-N
R280S vs. R313G	0.04266	-0,5041 to 0,5894	No	ns	>0,9999	M-O					R249S vs. R282G	-0.002138	-0,2273 to 0,2230	No	ns	>0,9999	M-O
R280S vs. R313W	-0.789	-1,336 to -0,2422	Yes	***	0.0007	M-P					R249S vs. R282W	-0.01224	-0,2374 to 0,2129	No	ns	>0,9999	M-P
R304W vs. R313G	-0.02661	-0,5733 to 0,5201	No	ns	>0,9999	N-O					R273H vs. R282G	0.02653	-0,1986 to 0,2516	No	ns	>0,9999	N-O
R304W vs. R313W	-0.8582	-1,405 to -0,3115	Yes	***	0.0002	N-P					R273H vs. R282W	0.01643	-0,2087 to 0,2415	No	ns	>0,9999	N-P
R313G vs. R313W	-0.8316	-1,378 to -0,2849	Yes	***	0.0003	O-P					R282G vs. R282W	-0.0101	-0,2352 to 0,2150	No	ns	>0,9999	O-P
Test details	Mean 1	Mean 2	Mean Diff,	SE of diff,	n1	n2	q	DF			Test details	Mean 1	Mean 2	Mean Diff,	SE of diff,	n1	n2	q	DF
WT vs. I172A	1	0.842	0.158	0.1474	3	3	1.516	32			WT vs. V143A	1	-0.02933	1.029	0.06071	3	3	23.98	32
WT vs. I186F	1	0.8472	0.1528	0.1474	3	3	1.466	32			WT vs. V157F	1	-0.03495	1.035	0.06071	3	3	24.11	32
WT vs. 187InsF	1	0.3856	0.6144	0.1474	3	3	5.893	32			WT vs. Ins158F	1	-0.03306	1.033	0.06071	3	3	24.06	32
WT vs. Y192C	1	0.6015	0.3985	0.1474	3	3	3.822	32			WT vs. Y163C	1	-0.02202	1.022	0.06071	3	3	23.81	32
WT vs. V202M	1	0.5285	0.4715	0.1474	3	3	4.523	32			WT vs. V173M	1	-0.01399	1.014	0.06071	3	3	23.62	32
WT vs. R204W	1	0.03457	0.9654	0.1474	3	3	9.26	32			WT vs. R175H	1	-0.02318	1.023	0.06071	3	3	23.83	32
WT vs. H208Y	1	0.0645	0.9355	0.1474	3	3	8.973	32			WT vs. H179Y	1	-0.02247	1.022	0.06071	3	3	23.82	32
WT vs. R227Q	1	1.043	-0.04337	0.1474	3	3	0.416	32			WT vs. R196Q	1	1.254	-0.2535	0.06071	3	3	5.906	32
WT vs. Y265C	1	1.247	-0.2466	0.1474	3	3	2.365	32			WT vs. Y234C	1	-0.01868	1.019	0.06071	3	3	23.73	32
WT vs. G276S	1	1.004	-0.003746	0.1474	3	3	0.03593	32			WT vs. G245S	1	-0.02242	1.022	0.06071	3	3	23.82	32
WT vs. R279H	1	0.06343	0.9366	0.1474	3	3	8.983	32			WT vs. R248W	1	0.02174	0.9783	0.06071	3	3	22.79	32
WT vs. R280S	1	0.07805	0.9219	0.1474	3	3	8.843	32			WT vs. R249S	1	-0.0189	1.019	0.06071	3	3	23.73	32
WT vs. R304W	1	0.008781	0.9912	0.1474	3	3	9.507	32			WT vs. R273H	1	0.009769	0.9902	0.06071	3	3	23.07	32
WT vs. R313G	1	0.03539	0.9646	0.1474	3	3	9.252	32			WT vs. R282G	1	-0.01676	1.017	0.06071	3	3	23.68	32
WT vs. R313W	1	0.867	0.133	0.1474	3	3	1.275	32			WT vs. R282W	1	-0.00666	1.007	0.06071	3	3	23.45	32
I172A vs. I186F	0.842	0.8472	-0.005173	0.1474	3	3	0.04962	32			V143A vs. V157F	-0.02933	-0.03495	0.005618	0.06071	3	3	0.1309	32
I172A vs. 187InsF	0.842	0.3856	0.4564	0.1474	3	3	4.378	32			V143A vs. Ins158F	-0.02933	-0.03306	0.00373	0.06071	3	3	0.08688	32
I172A vs. Y192C	0.842	0.6015	0.2405	0.1474	3	3	2.307	32			V143A vs. Y163C	-0.02933	-0.02202	-0.007309	0.06071	3	3	0.1703	32
I172A vs. V202M	0.842	0.5285	0.3135	0.1474	3	3	3.007	32			V143A vs. V173M	-0.02933	-0.01399	-0.01535	0.06071	3	3	0.3575	32
I172A vs. R204W	0.842	0.03457	0.8074	0.1474	3	3	7.744	32			V143A vs. R175H	-0.02933	-0.02318	-0.006155	0.06071	3	3	0.1434	32
I172A vs. H208Y	0.842	0.0645	0.7775	0.1474	3	3	7.457	32			V143A vs. H179Y	-0.02933	-0.02247	-0.006866	0.06071	3	3	0.1599	32
I172A vs. R227Q	0.842	1.043	-0.2014	0.1474	3	3	1.932	32			V143A vs. R196Q	-0.02933	1.254	-1.283	0.06071	3	3	29.88	32
I172A vs. Y265C	0.842	1.247	-0.4046	0.1474	3	3	3.88	32			V143A vs. Y234C	-0.02933	-0.01868	-0.01065	0.06071	3	3	0.2481	32
I172A vs. G276S	0.842	1.004	-0.1618	0.1474	3	3	1.552	32			V143A vs. G245S	-0.02933	-0.02242	-0.006917	0.06071	3	3	0.1611	32
I172A vs. R279H	0.842	0.06343	0.7785	0.1474	3	3	7.467	32			V143A vs. R248W	-0.02933	0.02174	-0.05107	0.06071	3	3	1.19	32
I172A vs. R280S	0.842	0.07805	0.7639	0.1474	3	3	7.327	32			V143A vs. R249S	-0.02933	-0.0189	-0.01044	0.06071	3	3	0.2431	32
I172A vs. R304W	0.842	0.008781	0.8332	0.1474	3	3	7.992	32			V143A vs. R273H	-0.02933	0.009769	-0.0391	0.06071	3	3	0.9109	32
I172A vs. R313G	0.842	0.03539	0.8066	0.1474	3	3	7.736	32			V143A vs. R282G	-0.02933	-0.01676	-0.01258	0.06071	3	3	0.293	32
I172A vs. R313W	0.842	0.867	-0.02505	0.1474	3	3	0.2403	32			V143A vs. R282W	-0.02933	-0.00666	-0.02267	0.06071	3	3	0.5282	32
I186F vs. 187InsF	0.8472	0.3856	0.4616	0.1474	3	3	4.427	32			V157F vs. Ins158F	-0.03495	-0.03306	-0.001888	0.06071	3	3	0.04398	32
I186F vs. Y192C	0.8472	0.6015	0.2457	0.1474	3	3	2.356	32			V157F vs. Y163C	-0.03495	-0.02202	-0.01293	0.06071	3	3	0.3011	32
I186F vs. V202M	0.8472	0.5285	0.3187	0.1474	3	3	3.057	32			V157F vs. V173M	-0.03495	-0.01399	-0.02096	0.06071	3	3	0.4883	32
I186F vs. R204W	0.8472	0.03457	0.8126	0.1474	3	3	7.794	32			V157F vs. R175H	-0.03495	-0.02318	-0.01177	0.06071	3	3	0.2742	32
I186F vs. H208Y	0.8472	0.0645	0.7826	0.1474	3	3	7.507	32			V157F vs. H179Y	-0.03495	-0.02247	-0.01248	0.06071	3	3	0.2908	32
I186F vs. R227Q	0.8472	1.043	-0.1962	0.1474	3	3	1.882	32			V157F vs. R196Q	-0.03495	1.254	-1.288	0.06071	3	3	30.01	32
I186F vs. Y265C	0.8472	1.247	-0.3994	0.1474	3	3	3.831	32			V157F vs. Y234C	-0.03495	-0.01868	-0.01627	0.06071	3	3	0.3789	32
I186F vs. G276S	0.8472	1.004	-0.1566	0.1474	3	3	1.502	32			V157F vs. G245S	-0.03495	-0.02242	-0.01253	0.06071	3	3	0.292	32
I186F vs. R279H	0.8472	0.06343	0.7837	0.1474	3	3	7.517	32			V157F vs. R248W	-0.03495	0.02174	-0.05669	0.06071	3	3	1.321	32
I186F vs. R280S	0.8472	0.07805	0.7691	0.1474	3	3	7.377	32			V157F vs. R249S	-0.03495	-0.0189	-0.01606	0.06071	3	3	0.374	32
I186F vs. R304W	0.8472	0.008781	0.8384	0.1474	3	3	8.041	32			V157F vs. R273H	-0.03495	0.009769	-0.04472	0.06071	3	3	1.042	32
I186F vs. R313G	0.8472	0.03539	0.8118	0.1474	3	3	7.786	32			V157F vs. R282G	-0.03495	-0.01676	-0.01819	0.06071	3	3	0.4238	32
I186F vs. R313W	0.8472	0.867	-0.01988	0.1474	3	3	0.1907	32			V157F vs. R282W	-0.03495	-0.00666	-0.02829	0.06071	3	3	0.659	32
187InsF vs. Y192C	0.3856	0.6015	-0.2159	0.1474	3	3	2.071	32			Ins158F vs. Y163C	-0.03306	-0.02202	-0.01104	0.06071	3	3	0.2571	32
187InsF vs. V202M	0.3856	0.5285	-0.1429	0.1474	3	3	1.371	32			Ins158F vs. V173M	-0.03306	-0.01399	-0.01908	0.06071	3	3	0.4443	32
187InsF vs. R204W	0.3856	0.03457	0.351	0.1474	3	3	3.366	32			Ins158F vs. R175H	-0.03306	-0.02318	-0.009884	0.06071	3	3	0.2302	32
187InsF vs. H208Y	0.3856	0.0645	0.3211	0.1474	3	3	3.079	32			Ins158F vs. H179Y	-0.03306	-0.02247	-0.0106	0.06071	3	3	0.2468	32
187InsF vs. R227Q	0.3856	1.043	-0.6578	0.1474	3	3	6.309	32			Ins158F vs. R196Q	-0.03306	1.254	-1.287	0.06071	3	3	29.97	32
187InsF vs. Y265C	0.3856	1.247	-0.861	0.1474	3	3	8.258	32			Ins158F vs. Y234C	-0.03306	-0.01868	-0.01438	0.06071	3	3	0.3349	32
187InsF vs. G276S	0.3856	1.004	-0.6182	0.1474	3	3	5.929	32			Ins158F vs. G245S	-0.03306	-0.02242	-0.01065	0.06071	3	3	0.248	32
187InsF vs. R279H	0.3856	0.06343	0.3221	0.1474	3	3	3.09	32			Ins158F vs. R248W	-0.03306	0.02174	-0.0548	0.06071	3	3	1.277	32
187InsF vs. R280S	0.3856	0.07805	0.3075	0.1474	3	3	2.949	32			Ins158F vs. R249S	-0.03306	-0.0189	-0.01417	0.06071	3	3	0.33	32
187InsF vs. R304W	0.3856	0.008781	0.3768	0.1474	3	3	3.614	32			Ins158F vs. R273H	-0.03306	0.009769	-0.04283	0.06071	3	3	0.9978	32
187InsF vs. R313G	0.3856	0.03539	0.3502	0.1474	3	3	3.359	32			Ins158F vs. R282G	-0.03306	-0.01676	-0.01631	0.06071	3	3	0.3798	32
187InsF vs. R313W	0.3856	0.867	-0.4815	0.1474	3	3	4.618	32			Ins158F vs. R282W	-0.03306	-0.00666	-0.0264	0.06071	3	3	0.615	32
Y192C vs. V202M	0.6015	0.5285	0.07299	0.1474	3	3	0.7001	32			Y163C vs. V173M	-0.02202	-0.01399	-0.008036	0.06071	3	3	0.1872	32
Y192C vs. R204W	0.6015	0.03457	0.5669	0.1474	3	3	5.437	32			Y163C vs. R175H	-0.02202	-0.02318	0.001154	0.06071	3	3	0.02689	32
Y192C vs. H208Y	0.6015	0.0645	0.537	0.1474	3	3	5.15	32			Y163C vs. H179Y	-0.02202	-0.02247	0.0004433	0.06071	3	3	0.01033	32
Y192C vs. R227Q	0.6015	1.043	-0.4419	0.1474	3	3	4.238	32			Y163C vs. R196Q	-0.02202	1.254	-1.276	0.06071	3	3	29.71	32
Y192C vs. Y265C	0.6015	1.247	-0.6451	0.1474	3	3	6.187	32			Y163C vs. Y234C	-0.02202	-0.01868	-0.00334	0.06071	3	3	0.0778	32
Y192C vs. G276S	0.6015	1.004	-0.4023	0.1474	3	3	3.858	32			Y163C vs. G245S	-0.02202	-0.02242	0.0003927	0.06071	3	3	0.009147	32
Y192C vs. R279H	0.6015	0.06343	0.538	0.1474	3	3	5.161	32			Y163C vs. R248W	-0.02202	0.02174	-0.04376	0.06071	3	3	1.019	32
Y192C vs. R280S	0.6015	0.07805	0.5234	0.1474	3	3	5.02	32			Y163C vs. R249S	-0.02202	-0.0189	-0.003129	0.06071	3	3	0.07288	32
Y192C vs. R304W	0.6015	0.008781	0.5927	0.1474	3	3	5.685	32			Y163C vs. R273H	-0.02202	0.009769	-0.03179	0.06071	3	3	0.7406	32
Y192C vs. R313G	0.6015	0.03539	0.5661	0.1474	3	3	5.43	32			Y163C vs. R282G	-0.02202	-0.01676	-0.005267	0.06071	3	3	0.1227	32
Y192C vs. R313W	0.6015	0.867	-0.2656	0.1474	3	3	2.547	32			Y163C vs. R282W	-0.02202	-0.00666	-0.01536	0.06071	3	3	0.3579	32
V202M vs. R204W	0.5285	0.03457	0.4939	0.1474	3	3	4.737	32			V173M vs. R175H	-0.01399	-0.02318	0.009191	0.06071	3	3	0.2141	32
V202M vs. H208Y	0.5285	0.0645	0.464	0.1474	3	3	4.45	32			V173M vs. H179Y	-0.01399	-0.02247	0.00848	0.06071	3	3	0.1975	32
V202M vs. R227Q	0.5285	1.043	-0.5149	0.1474	3	3	4.939	32			V173M vs. R196Q	-0.01399	1.254	-1.268	0.06071	3	3	29.53	32
V202M vs. Y265C	0.5285	1.247	-0.7181	0.1474	3	3	6.887	32			V173M vs. Y234C	-0.01399	-0.01868	0.004696	0.06071	3	3	0.1094	32
V202M vs. G276S	0.5285	1.004	-0.4753	0.1474	3	3	4.559	32			V173M vs. G245S	-0.01399	-0.02242	0.008429	0.06071	3	3	0.1963	32
V202M vs. R279H	0.5285	0.06343	0.465	0.1474	3	3	4.46	32			V173M vs. R248W	-0.01399	0.02174	-0.03573	0.06071	3	3	0.8322	32
V202M vs. R280S	0.5285	0.07805	0.4504	0.1474	3	3	4.32	32			V173M vs. R249S	-0.01399	-0.0189	0.004907	0.06071	3	3	0.1143	32
V202M vs. R304W	0.5285	0.008781	0.5197	0.1474	3	3	4.985	32			V173M vs. R273H	-0.01399	0.009769	-0.02376	0.06071	3	3	0.5534	32
V202M vs. R313G	0.5285	0.03539	0.4931	0.1474	3	3	4.729	32			V173M vs. R282G	-0.01399	-0.01676	0.002769	0.06071	3	3	0.06451	32
V202M vs. R313W	0.5285	0.867	-0.3385	0.1474	3	3	3.247	32			V173M vs. R282W	-0.01399	-0.00666	-0.007328	0.06071	3	3	0.1707	32
R204W vs. H208Y	0.03457	0.0645	-0.02993	0.1474	3	3	0.2871	32			R175H vs. H179Y	-0.02318	-0.02247	-0.0007112	0.06071	3	3	0.01657	32
R204W vs. R227Q	0.03457	1.043	-1.009	0.1474	3	3	9.676	32			R175H vs. R196Q	-0.02318	1.254	-1.277	0.06071	3	3	29.74	32
R204W vs. Y265C	0.03457	1.247	-1.212	0.1474	3	3	11.62	32			R175H vs. Y234C	-0.02318	-0.01868	-0.004494	0.06071	3	3	0.1047	32
R204W vs. G276S	0.03457	1.004	-0.9692	0.1474	3	3	9.296	32			R175H vs. G245S	-0.02318	-0.02242	-0.0007618	0.06071	3	3	0.01775	32
R204W vs. R279H	0.03457	0.06343	-0.02886	0.1474	3	3	0.2768	32			R175H vs. R248W	-0.02318	0.02174	-0.04492	0.06071	3	3	1.046	32
R204W vs. R280S	0.03457	0.07805	-0.04348	0.1474	3	3	0.4171	32			R175H vs. R249S	-0.02318	-0.0189	-0.004283	0.06071	3	3	0.09978	32
R204W vs. R304W	0.03457	0.008781	0.02579	0.1474	3	3	0.2474	32			R175H vs. R273H	-0.02318	0.009769	-0.03295	0.06071	3	3	0.7675	32
R204W vs. R313G	0.03457	0.03539	-0.0008219	0.1474	3	3	0.007883	32			R175H vs. R282G	-0.02318	-0.01676	-0.006421	0.06071	3	3	0.1496	32
R204W vs. R313W	0.03457	0.867	-0.8325	0.1474	3	3	7.984	32			R175H vs. R282W	-0.02318	-0.00666	-0.01652	0.06071	3	3	0.3848	32
H208Y vs. R227Q	0.0645	1.043	-0.9789	0.1474	3	3	9.389	32			H179Y vs. R196Q	-0.02247	1.254	-1.276	0.06071	3	3	29.72	32
H208Y vs. Y265C	0.0645	1.247	-1.182	0.1474	3	3	11.34	32			H179Y vs. Y234C	-0.02247	-0.01868	-0.003783	0.06071	3	3	0.08812	32
H208Y vs. G276S	0.0645	1.004	-0.9392	0.1474	3	3	9.009	32			H179Y vs. G245S	-0.02247	-0.02242	-5.069e-05	0.06071	3	3	0.001181	32
H208Y vs. R279H	0.0645	0.06343	0.00107	0.1474	3	3	0.01026	32			H179Y vs. R248W	-0.02247	0.02174	-0.04421	0.06071	3	3	1.03	32
H208Y vs. R280S	0.0645	0.07805	-0.01355	0.1474	3	3	0.13	32			H179Y vs. R249S	-0.02247	-0.0189	-0.003572	0.06071	3	3	0.08321	32
H208Y vs. R304W	0.0645	0.008781	0.05572	0.1474	3	3	0.5344	32			H179Y vs. R273H	-0.02247	0.009769	-0.03224	0.06071	3	3	0.7509	32
H208Y vs. R313G	0.0645	0.03539	0.02911	0.1474	3	3	0.2792	32			H179Y vs. R282G	-0.02247	-0.01676	-0.00571	0.06071	3	3	0.133	32
H208Y vs. R313W	0.0645	0.867	-0.8025	0.1474	3	3	7.697	32			H179Y vs. R282W	-0.02247	-0.00666	-0.01581	0.06071	3	3	0.3682	32
R227Q vs. Y265C	1.043	1.247	-0.2032	0.1474	3	3	1.949	32			R196Q vs. Y234C	1.254	-0.01868	1.272	0.06071	3	3	29.64	32
R227Q vs. G276S	1.043	1.004	0.03963	0.1474	3	3	0.3801	32			R196Q vs. G245S	1.254	-0.02242	1.276	0.06071	3	3	29.72	32
R227Q vs. R279H	1.043	0.06343	0.9799	0.1474	3	3	9.399	32			R196Q vs. R248W	1.254	0.02174	1.232	0.06071	3	3	28.69	32
R227Q vs. R280S	1.043	0.07805	0.9653	0.1474	3	3	9.259	32			R196Q vs. R249S	1.254	-0.0189	1.272	0.06071	3	3	29.64	32
R227Q vs. R304W	1.043	0.008781	1.035	0.1474	3	3	9.923	32			R196Q vs. R273H	1.254	0.009769	1.244	0.06071	3	3	28.97	32
R227Q vs. R313G	1.043	0.03539	1.008	0.1474	3	3	9.668	32			R196Q vs. R282G	1.254	-0.01676	1.27	0.06071	3	3	29.59	32
R227Q vs. R313W	1.043	0.867	0.1763	0.1474	3	3	1.691	32			R196Q vs. R282W	1.254	-0.00666	1.26	0.06071	3	3	29.36	32
Y265C vs. G276S	1.247	1.004	0.2428	0.1474	3	3	2.329	32			Y234C vs. G245S	-0.01868	-0.02242	0.003732	0.06071	3	3	0.08694	32
Y265C vs. R279H	1.247	0.06343	1.183	0.1474	3	3	11.35	32			Y234C vs. R248W	-0.01868	0.02174	-0.04042	0.06071	3	3	0.9416	32
Y265C vs. R280S	1.247	0.07805	1.168	0.1474	3	3	11.21	32			Y234C vs. R249S	-0.01868	-0.0189	0.000211	0.06071	3	3	0.004915	32
Y265C vs. R304W	1.247	0.008781	1.238	0.1474	3	3	11.87	32			Y234C vs. R273H	-0.01868	0.009769	-0.02845	0.06071	3	3	0.6628	32
Y265C vs. R313G	1.247	0.03539	1.211	0.1474	3	3	11.62	32			Y234C vs. R282G	-0.01868	-0.01676	-0.001927	0.06071	3	3	0.04489	32
Y265C vs. R313W	1.247	0.867	0.3795	0.1474	3	3	3.64	32			Y234C vs. R282W	-0.01868	-0.00666	-0.01202	0.06071	3	3	0.2801	32
G276S vs. R279H	1.004	0.06343	0.9403	0.1474	3	3	9.019	32			G245S vs. R248W	-0.02242	0.02174	-0.04415	0.06071	3	3	1.029	32
G276S vs. R280S	1.004	0.07805	0.9257	0.1474	3	3	8.879	32			G245S vs. R249S	-0.02242	-0.0189	-0.003521	0.06071	3	3	0.08203	32
G276S vs. R304W	1.004	0.008781	0.995	0.1474	3	3	9.543	32			G245S vs. R273H	-0.02242	0.009769	-0.03219	0.06071	3	3	0.7498	32
G276S vs. R313G	1.004	0.03539	0.9684	0.1474	3	3	9.288	32			G245S vs. R282G	-0.02242	-0.01676	-0.00566	0.06071	3	3	0.1318	32
G276S vs. R313W	1.004	0.867	0.1367	0.1474	3	3	1.311	32			G245S vs. R282W	-0.02242	-0.00666	-0.01576	0.06071	3	3	0.3671	32
R279H vs. R280S	0.06343	0.07805	-0.01462	0.1474	3	3	0.1403	32			R248W vs. R249S	0.02174	-0.0189	0.04063	0.06071	3	3	0.9465	32
R279H vs. R304W	0.06343	0.008781	0.05465	0.1474	3	3	0.5242	32			R248W vs. R273H	0.02174	0.009769	0.01197	0.06071	3	3	0.2788	32
R279H vs. R313G	0.06343	0.03539	0.02804	0.1474	3	3	0.2689	32			R248W vs. R282G	0.02174	-0.01676	0.0385	0.06071	3	3	0.8967	32
R279H vs. R313W	0.06343	0.867	-0.8036	0.1474	3	3	7.708	32			R248W vs. R282W	0.02174	-0.00666	0.0284	0.06071	3	3	0.6615	32
R280S vs. R304W	0.07805	0.008781	0.06927	0.1474	3	3	0.6644	32			R249S vs. R273H	-0.0189	0.009769	-0.02866	0.06071	3	3	0.6677	32
R280S vs. R313G	0.07805	0.03539	0.04266	0.1474	3	3	0.4092	32			R249S vs. R282G	-0.0189	-0.01676	-0.002138	0.06071	3	3	0.04981	32
R280S vs. R313W	0.07805	0.867	-0.789	0.1474	3	3	7.567	32			R249S vs. R282W	-0.0189	-0.00666	-0.01224	0.06071	3	3	0.285	32
R304W vs. R313G	0.008781	0.03539	-0.02661	0.1474	3	3	0.2552	32			R273H vs. R282G	0.009769	-0.01676	0.02653	0.06071	3	3	0.6179	32
R304W vs. R313W	0.008781	0.867	-0.8582	0.1474	3	3	8.232	32			R273H vs. R282W	0.009769	-0.00666	0.01643	0.06071	3	3	0.3827	32
R313G vs. R313W	0.03539	0.867	-0.8316	0.1474	3	3	7.977	32			R282G vs. R282W	-0.01676	-0.00666	-0.0101	0.06071	3	3	0.2352	32

## Sheet: Figure S2C
Number of families	1
Number of comparisons per family	55
Alpha	0.05
Tukey's multiple comparisons test	Mean Diff,	95,00% CI of diff,	Significant?	Summary	Adjusted P Value
WT vs. L162P	0.9961	0,8281 to 1,164	Yes	****	<0,0001	A-B
WT vs. Y163C	0.8981	0,7302 to 1,066	Yes	****	<0,0001	A-C
WT vs. C269Y	0.8217	0,6538 to 0,9896	Yes	****	<0,0001	A-D
WT vs. S272N	0.7838	0,6159 to 0,9517	Yes	****	<0,0001	A-E
WT vs. C273Y	0.8611	0,6932 to 1,029	Yes	****	<0,0001	A-F
WT vs. C306Y	0.9266	0,7587 to 1,095	Yes	****	<0,0001	A-G
WT vs. C308S	0.02417	-0,1437 to 0,1921	No	ns	>0,9999	A-H
WT vs. P309S	0.9443	0,7764 to 1,112	Yes	****	<0,0001	A-I
WT vs. D312G	0.8445	0,6766 to 1,012	Yes	****	<0,0001	A-J
WT vs. A315E	0.9378	0,7699 to 1,106	Yes	****	<0,0001	A-K
L162P vs. Y163C	-0.09798	-0,2659 to 0,06994	No	ns	0.5977	B-C
L162P vs. C269Y	-0.1744	-0,3423 to -0,006453	Yes	*	0.0374	B-D
L162P vs. S272N	-0.2122	-0,3801 to -0,04431	Yes	**	0.0062	B-E
L162P vs. C273Y	-0.1349	-0,3029 to 0,03297	No	ns	0.195	B-F
L162P vs. C306Y	-0.06944	-0,2374 to 0,09847	No	ns	0.9121	B-G
L162P vs. C308S	-0.9719	-1,140 to -0,8040	Yes	****	<0,0001	B-H
L162P vs. P309S	-0.05175	-0,2197 to 0,1162	No	ns	0.9866	B-I
L162P vs. D312G	-0.1515	-0,3194 to 0,01640	No	ns	0.1014	B-J
L162P vs. A315E	-0.05822	-0,2261 to 0,1097	No	ns	0.97	B-K
Y163C vs. C269Y	-0.07639	-0,2443 to 0,09152	No	ns	0.8548	C-D
Y163C vs. S272N	-0.1143	-0,2822 to 0,05366	No	ns	0.3912	C-E
Y163C vs. C273Y	-0.03697	-0,2049 to 0,1309	No	ns	0.999	C-F
Y163C vs. C306Y	0.02853	-0,1394 to 0,1964	No	ns	>0,9999	C-G
Y163C vs. C308S	-0.8739	-1,042 to -0,7060	Yes	****	<0,0001	C-H
Y163C vs. P309S	0.04622	-0,1217 to 0,2141	No	ns	0.9942	C-I
Y163C vs. D312G	-0.05354	-0,2215 to 0,1144	No	ns	0.983	C-J
Y163C vs. A315E	0.03976	-0,1282 to 0,2077	No	ns	0.9983	C-K
C269Y vs. S272N	-0.03786	-0,2058 to 0,1301	No	ns	0.9988	D-E
C269Y vs. C273Y	0.03942	-0,1285 to 0,2073	No	ns	0.9984	D-F
C269Y vs. C306Y	0.1049	-0,06299 to 0,2728	No	ns	0.5064	D-G
C269Y vs. C308S	-0.7975	-0,9654 to -0,6296	Yes	****	<0,0001	D-H
C269Y vs. P309S	0.1226	-0,04530 to 0,2905	No	ns	0.3009	D-I
C269Y vs. D312G	0.02285	-0,1451 to 0,1908	No	ns	>0,9999	D-J
C269Y vs. A315E	0.1162	-0,05176 to 0,2841	No	ns	0.3695	D-K
S272N vs. C273Y	0.07728	-0,09064 to 0,2452	No	ns	0.8464	E-F
S272N vs. C306Y	0.1428	-0,02513 to 0,3107	No	ns	0.1444	E-G
S272N vs. C308S	-0.7597	-0,9276 to -0,5917	Yes	****	<0,0001	E-H
S272N vs. P309S	0.1605	-0,007441 to 0,3284	No	ns	0.0693	E-I
S272N vs. D312G	0.06071	-0,1072 to 0,2286	No	ns	0.9606	E-J
S272N vs. A315E	0.154	-0,01391 to 0,3219	No	ns	0.0914	E-K
C273Y vs. C306Y	0.0655	-0,1024 to 0,2334	No	ns	0.9372	F-G
C273Y vs. C308S	-0.8369	-1,005 to -0,6690	Yes	****	<0,0001	F-H
C273Y vs. P309S	0.0832	-0,08472 to 0,2511	No	ns	0.7839	F-I
C273Y vs. D312G	-0.01657	-0,1845 to 0,1513	No	ns	>0,9999	F-J
C273Y vs. A315E	0.07673	-0,09118 to 0,2446	No	ns	0.8516	F-K
C306Y vs. C308S	-0.9024	-1,070 to -0,7345	Yes	****	<0,0001	G-H
C306Y vs. P309S	0.01769	-0,1502 to 0,1856	No	ns	>0,9999	G-I
C306Y vs. D312G	-0.08207	-0,2500 to 0,08584	No	ns	0.7965	G-J
C306Y vs. A315E	0.01123	-0,1567 to 0,1791	No	ns	>0,9999	G-K
C308S vs. P309S	0.9201	0,7522 to 1,088	Yes	****	<0,0001	H-I
C308S vs. D312G	0.8204	0,6525 to 0,9883	Yes	****	<0,0001	H-J
C308S vs. A315E	0.9137	0,7458 to 1,082	Yes	****	<0,0001	H-K
P309S vs. D312G	-0.09977	-0,2677 to 0,06815	No	ns	0.574	I-J
P309S vs. A315E	-0.006465	-0,1744 to 0,1615	No	ns	>0,9999	I-K
D312G vs. A315E	0.0933	-0,07461 to 0,2612	No	ns	0.6593	J-K
Test details	Mean 1	Mean 2	Mean Diff,	SE of diff,	n1	n2	q	DF
WT vs. L162P	1	0.003939	0.9961	0.04697	3	3	29.99	22
WT vs. Y163C	1	0.1019	0.8981	0.04697	3	3	27.04	22
WT vs. C269Y	1	0.1783	0.8217	0.04697	3	3	24.74	22
WT vs. S272N	1	0.2162	0.7838	0.04697	3	3	23.6	22
WT vs. C273Y	1	0.1389	0.8611	0.04697	3	3	25.93	22
WT vs. C306Y	1	0.07338	0.9266	0.04697	3	3	27.9	22
WT vs. C308S	1	0.9758	0.02417	0.04697	3	3	0.7278	22
WT vs. P309S	1	0.05569	0.9443	0.04697	3	3	28.43	22
WT vs. D312G	1	0.1555	0.8445	0.04697	3	3	25.43	22
WT vs. A315E	1	0.06216	0.9378	0.04697	3	3	28.24	22
L162P vs. Y163C	0.003939	0.1019	-0.09798	0.04697	3	3	2.95	22
L162P vs. C269Y	0.003939	0.1783	-0.1744	0.04697	3	3	5.25	22
L162P vs. S272N	0.003939	0.2162	-0.2122	0.04697	3	3	6.39	22
L162P vs. C273Y	0.003939	0.1389	-0.1349	0.04697	3	3	4.063	22
L162P vs. C306Y	0.003939	0.07338	-0.06944	0.04697	3	3	2.091	22
L162P vs. C308S	0.003939	0.9758	-0.9719	0.04697	3	3	29.26	22
L162P vs. P309S	0.003939	0.05569	-0.05175	0.04697	3	3	1.558	22
L162P vs. D312G	0.003939	0.1555	-0.1515	0.04697	3	3	4.562	22
L162P vs. A315E	0.003939	0.06216	-0.05822	0.04697	3	3	1.753	22
Y163C vs. C269Y	0.1019	0.1783	-0.07639	0.04697	3	3	2.3	22
Y163C vs. S272N	0.1019	0.2162	-0.1143	0.04697	3	3	3.44	22
Y163C vs. C273Y	0.1019	0.1389	-0.03697	0.04697	3	3	1.113	22
Y163C vs. C306Y	0.1019	0.07338	0.02853	0.04697	3	3	0.859	22
Y163C vs. C308S	0.1019	0.9758	-0.8739	0.04697	3	3	26.31	22
Y163C vs. P309S	0.1019	0.05569	0.04622	0.04697	3	3	1.392	22
Y163C vs. D312G	0.1019	0.1555	-0.05354	0.04697	3	3	1.612	22
Y163C vs. A315E	0.1019	0.06216	0.03976	0.04697	3	3	1.197	22
C269Y vs. S272N	0.1783	0.2162	-0.03786	0.04697	3	3	1.14	22
C269Y vs. C273Y	0.1783	0.1389	0.03942	0.04697	3	3	1.187	22
C269Y vs. C306Y	0.1783	0.07338	0.1049	0.04697	3	3	3.159	22
C269Y vs. C308S	0.1783	0.9758	-0.7975	0.04697	3	3	24.01	22
C269Y vs. P309S	0.1783	0.05569	0.1226	0.04697	3	3	3.692	22
C269Y vs. D312G	0.1783	0.1555	0.02285	0.04697	3	3	0.6879	22
C269Y vs. A315E	0.1783	0.06216	0.1162	0.04697	3	3	3.497	22
S272N vs. C273Y	0.2162	0.1389	0.07728	0.04697	3	3	2.327	22
S272N vs. C306Y	0.2162	0.07338	0.1428	0.04697	3	3	4.299	22
S272N vs. C308S	0.2162	0.9758	-0.7597	0.04697	3	3	22.87	22
S272N vs. P309S	0.2162	0.05569	0.1605	0.04697	3	3	4.832	22
S272N vs. D312G	0.2162	0.1555	0.06071	0.04697	3	3	1.828	22
S272N vs. A315E	0.2162	0.06216	0.154	0.04697	3	3	4.637	22
C273Y vs. C306Y	0.1389	0.07338	0.0655	0.04697	3	3	1.972	22
C273Y vs. C308S	0.1389	0.9758	-0.8369	0.04697	3	3	25.2	22
C273Y vs. P309S	0.1389	0.05569	0.0832	0.04697	3	3	2.505	22
C273Y vs. D312G	0.1389	0.1555	-0.01657	0.04697	3	3	0.4989	22
C273Y vs. A315E	0.1389	0.06216	0.07673	0.04697	3	3	2.31	22
C306Y vs. C308S	0.07338	0.9758	-0.9024	0.04697	3	3	27.17	22
C306Y vs. P309S	0.07338	0.05569	0.01769	0.04697	3	3	0.5327	22
C306Y vs. D312G	0.07338	0.1555	-0.08207	0.04697	3	3	2.471	22
C306Y vs. A315E	0.07338	0.06216	0.01123	0.04697	3	3	0.338	22
C308S vs. P309S	0.9758	0.05569	0.9201	0.04697	3	3	27.7	22
C308S vs. D312G	0.9758	0.1555	0.8204	0.04697	3	3	24.7	22
C308S vs. A315E	0.9758	0.06216	0.9137	0.04697	3	3	27.51	22
P309S vs. D312G	0.05569	0.1555	-0.09977	0.04697	3	3	3.004	22
P309S vs. A315E	0.05569	0.06216	-0.006465	0.04697	3	3	0.1946	22
D312G vs. A315E	0.1555	0.06216	0.0933	0.04697	3	3	2.809	22

## Sheet: Figure S2E
Number of families	1
Number of comparisons per family	21
Alpha	0.05
Tukey's multiple comparisons test	Mean Diff,	95,00% CI of diff,	Significant?	Summary	Adjusted P Value
WT vs. G134D	-1.771	-2,266 to -1,276	Yes	****	<0,0001	A-B
WT vs. 154InsP	0.3987	-0,09639 to 0,8937	No	ns	0.1559	A-C
WT vs. K193E	0.09716	-0,3979 to 0,5922	No	ns	0.9924	A-D
WT vs. K194E	0.2158	-0,2792 to 0,7109	No	ns	0.7469	A-E
WT vs. R298Q	-0.5495	-1,045 to -0,05449	Yes	*	0.0254	A-F
WT vs. R298G	-0.8269	-1,322 to -0,3319	Yes	***	0.0008	A-G
G134D vs. 154InsP	2.17	1,675 to 2,665	Yes	****	<0,0001	B-C
G134D vs. K193E	1.868	1,373 to 2,363	Yes	****	<0,0001	B-D
G134D vs. K194E	1.987	1,492 to 2,482	Yes	****	<0,0001	B-E
G134D vs. R298Q	1.222	0,7265 to 1,717	Yes	****	<0,0001	B-F
G134D vs. R298G	0.9441	0,4491 to 1,439	Yes	***	0.0002	B-G
154InsP vs. K193E	-0.3015	-0,7965 to 0,1935	No	ns	0.4131	C-D
154InsP vs. K194E	-0.1828	-0,6779 to 0,3122	No	ns	0.8582	C-E
154InsP vs. R298Q	-0.9482	-1,443 to -0,4532	Yes	***	0.0002	C-F
154InsP vs. R298G	-1.226	-1,721 to -0,7305	Yes	****	<0,0001	C-G
K193E vs. K194E	0.1187	-0,3764 to 0,6137	No	ns	0.9788	D-E
K193E vs. R298Q	-0.6467	-1,142 to -0,1517	Yes	**	0.0075	D-F
K193E vs. R298G	-0.9241	-1,419 to -0,4290	Yes	***	0.0003	D-G
K194E vs. R298Q	-0.7654	-1,260 to -0,2703	Yes	**	0.0017	E-F
K194E vs. R298G	-1.043	-1,538 to -0,5477	Yes	****	<0,0001	E-G
R298Q vs. R298G	-0.2774	-0,7724 to 0,2177	No	ns	0.5033	F-G
Test details	Mean 1	Mean 2	Mean Diff,	SE of diff,	n1	n2	q	DF
WT vs. G134D	1	2.771	-1.771	0.145	3	3	17.28	14
WT vs. 154InsP	1	0.6013	0.3987	0.145	3	3	3.889	14
WT vs. K193E	1	0.9028	0.09716	0.145	3	3	0.9477	14
WT vs. K194E	1	0.7842	0.2158	0.145	3	3	2.105	14
WT vs. R298Q	1	1.55	-0.5495	0.145	3	3	5.361	14
WT vs. R298G	1	1.827	-0.8269	0.145	3	3	8.066	14
G134D vs. 154InsP	2.771	0.6013	2.17	0.145	3	3	21.16	14
G134D vs. K193E	2.771	0.9028	1.868	0.145	3	3	18.22	14
G134D vs. K194E	2.771	0.7842	1.987	0.145	3	3	19.38	14
G134D vs. R298Q	2.771	1.55	1.222	0.145	3	3	11.92	14
G134D vs. R298G	2.771	1.827	0.9441	0.145	3	3	9.21	14
154InsP vs. K193E	0.6013	0.9028	-0.3015	0.145	3	3	2.941	14
154InsP vs. K194E	0.6013	0.7842	-0.1828	0.145	3	3	1.783	14
154InsP vs. R298Q	0.6013	1.55	-0.9482	0.145	3	3	9.249	14
154InsP vs. R298G	0.6013	1.827	-1.226	0.145	3	3	11.96	14
K193E vs. K194E	0.9028	0.7842	0.1187	0.145	3	3	1.158	14
K193E vs. R298Q	0.9028	1.55	-0.6467	0.145	3	3	6.308	14
K193E vs. R298G	0.9028	1.827	-0.9241	0.145	3	3	9.014	14
K194E vs. R298Q	0.7842	1.55	-0.7654	0.145	3	3	7.466	14
K194E vs. R298G	0.7842	1.827	-1.043	0.145	3	3	10.17	14
R298Q vs. R298G	1.55	1.827	-0.2774	0.145	3	3	2.706	14

## Sheet: Figure S2G
Number of families	1
Number of comparisons per family	231
Alpha	0.05
Tukey's multiple comparisons test	Mean Diff,	95,00% CI of diff,	Significant?	Summary	Adjusted P Value
WT vs. Y192C	0.4379	0,2880 to 0,5877	Yes	****	<0,0001	A-B
WT vs. Y192D	1.023	0,8732 to 1,173	Yes	****	<0,0001	A-C
WT vs. R204W	0.9469	0,7971 to 1,097	Yes	****	<0,0001	A-D
WT vs. R204Q	0.07585	-0,07402 to 0,2257	No	ns	0.9314	A-E
WT vs. R204L	0.03643	-0,1134 to 0,1863	No	ns	>0,9999	A-F
WT vs. C306Y	1.026	0,8762 to 1,176	Yes	****	<0,0001	A-G
WT vs. C306R	0.862	0,7122 to 1,012	Yes	****	<0,0001	A-H
WT vs. C308S	0.185	0,03515 to 0,3349	Yes	**	0.004	A-I
WT vs. C308Y	-0.1119	-0,2618 to 0,03798	No	ns	0.393	A-J
WT vs. R279H	0.946	0,7961 to 1,096	Yes	****	<0,0001	A-K
WT vs. R279C	0.9255	0,7756 to 1,075	Yes	****	<0,0001	A-L
WT vs. R279Q	0.9801	0,8302 to 1,130	Yes	****	<0,0001	A-M
WT vs. R280S	0.9478	0,7979 to 1,098	Yes	****	<0,0001	A-N
WT vs. R280C	0.7773	0,6274 to 0,9272	Yes	****	<0,0001	A-O
WT vs. R280H	-0.1359	-0,2857 to 0,01401	No	ns	0.1191	A-P
WT vs. R304W	1.024	0,8740 to 1,174	Yes	****	<0,0001	A-Q
WT vs. R304Q	1.019	0,8696 to 1,169	Yes	****	<0,0001	A-R
WT vs. R304P	1.04	0,8896 to 1,189	Yes	****	<0,0001	A-S
WT vs. D312G	0.9655	0,8156 to 1,115	Yes	****	<0,0001	A-T
WT vs. D312N	0.9383	0,7884 to 1,088	Yes	****	<0,0001	A-U
WT vs. D312H	0.7412	0,5913 to 0,8911	Yes	****	<0,0001	A-V
Y192C vs. Y192D	0.5852	0,4353 to 0,7351	Yes	****	<0,0001	B-C
Y192C vs. R204W	0.5091	0,3592 to 0,6590	Yes	****	<0,0001	B-D
Y192C vs. R204Q	-0.362	-0,5119 to -0,2121	Yes	****	<0,0001	B-E
Y192C vs. R204L	-0.4014	-0,5513 to -0,2516	Yes	****	<0,0001	B-F
Y192C vs. C306Y	0.5882	0,4383 to 0,7380	Yes	****	<0,0001	B-G
Y192C vs. C306R	0.4242	0,2743 to 0,5741	Yes	****	<0,0001	B-H
Y192C vs. C308S	-0.2528	-0,4027 to -0,1030	Yes	****	<0,0001	B-I
Y192C vs. C308Y	-0.5497	-0,6996 to -0,3999	Yes	****	<0,0001	B-J
Y192C vs. R279H	0.5082	0,3583 to 0,6580	Yes	****	<0,0001	B-K
Y192C vs. R279C	0.4876	0,3378 to 0,6375	Yes	****	<0,0001	B-L
Y192C vs. R279Q	0.5422	0,3924 to 0,6921	Yes	****	<0,0001	B-M
Y192C vs. R280S	0.5099	0,3601 to 0,6598	Yes	****	<0,0001	B-N
Y192C vs. R280C	0.3395	0,1896 to 0,4893	Yes	****	<0,0001	B-O
Y192C vs. R280H	-0.5737	-0,7236 to -0,4238	Yes	****	<0,0001	B-P
Y192C vs. R304W	0.586	0,4361 to 0,7358	Yes	****	<0,0001	B-Q
Y192C vs. R304Q	0.5816	0,4317 to 0,7315	Yes	****	<0,0001	B-R
Y192C vs. R304P	0.6017	0,4518 to 0,7515	Yes	****	<0,0001	B-S
Y192C vs. D312G	0.5276	0,3778 to 0,6775	Yes	****	<0,0001	B-T
Y192C vs. D312N	0.5005	0,3506 to 0,6503	Yes	****	<0,0001	B-U
Y192C vs. D312H	0.3033	0,1535 to 0,4532	Yes	****	<0,0001	B-V
Y192D vs. R204W	-0.07609	-0,2260 to 0,07378	No	ns	0.9296	C-D
Y192D vs. R204Q	-0.9472	-1,097 to -0,7973	Yes	****	<0,0001	C-E
Y192D vs. R204L	-0.9866	-1,136 to -0,8367	Yes	****	<0,0001	C-F
Y192D vs. C306Y	0.002994	-0,1469 to 0,1529	No	ns	>0,9999	C-G
Y192D vs. C306R	-0.161	-0,3109 to -0,01112	Yes	*	0.0235	C-H
Y192D vs. C308S	-0.838	-0,9879 to -0,6881	Yes	****	<0,0001	C-I
Y192D vs. C308Y	-1.135	-1,285 to -0,9851	Yes	****	<0,0001	C-J
Y192D vs. R279H	-0.07701	-0,2269 to 0,07286	No	ns	0.9221	C-K
Y192D vs. R279C	-0.09753	-0,2474 to 0,05234	No	ns	0.6407	C-L
Y192D vs. R279Q	-0.04296	-0,1928 to 0,1069	No	ns	>0,9999	C-M
Y192D vs. R280S	-0.07525	-0,2251 to 0,07462	No	ns	0.9359	C-N
Y192D vs. R280C	-0.2457	-0,3956 to -0,09585	Yes	****	<0,0001	C-O
Y192D vs. R280H	-1.159	-1,309 to -1,009	Yes	****	<0,0001	C-P
Y192D vs. R304W	0.0007924	-0,1491 to 0,1507	No	ns	>0,9999	C-Q
Y192D vs. R304Q	-0.003597	-0,1535 to 0,1463	No	ns	>0,9999	C-R
Y192D vs. R304P	0.01648	-0,1334 to 0,1663	No	ns	>0,9999	C-S
Y192D vs. D312G	-0.05756	-0,2074 to 0,09231	No	ns	0.9961	C-T
Y192D vs. D312N	-0.08471	-0,2346 to 0,06516	No	ns	0.8406	C-U
Y192D vs. D312H	-0.2819	-0,4317 to -0,1320	Yes	****	<0,0001	C-V
R204W vs. R204Q	-0.8711	-1,021 to -0,7212	Yes	****	<0,0001	D-E
R204W vs. R204L	-0.9105	-1,060 to -0,7606	Yes	****	<0,0001	D-F
R204W vs. C306Y	0.07908	-0,07079 to 0,2290	No	ns	0.9036	D-G
R204W vs. C306R	-0.08491	-0,2348 to 0,06497	No	ns	0.8381	D-H
R204W vs. C308S	-0.7619	-0,9118 to -0,6121	Yes	****	<0,0001	D-I
R204W vs. C308Y	-1.059	-1,209 to -0,9090	Yes	****	<0,0001	D-J
R204W vs. R279H	-0.0009261	-0,1508 to 0,1489	No	ns	>0,9999	D-K
R204W vs. R279C	-0.02145	-0,1713 to 0,1284	No	ns	>0,9999	D-L
R204W vs. R279Q	0.03313	-0,1167 to 0,1830	No	ns	>0,9999	D-M
R204W vs. R280S	0.0008363	-0,1490 to 0,1507	No	ns	>0,9999	D-N
R204W vs. R280C	-0.1696	-0,3195 to -0,01976	Yes	*	0.0126	D-O
R204W vs. R280H	-1.083	-1,233 to -0,9329	Yes	****	<0,0001	D-P
R204W vs. R304W	0.07688	-0,07299 to 0,2268	No	ns	0.9232	D-Q
R204W vs. R304Q	0.07249	-0,07738 to 0,2224	No	ns	0.9539	D-R
R204W vs. R304P	0.09257	-0,05731 to 0,2424	No	ns	0.725	D-S
R204W vs. D312G	0.01853	-0,1313 to 0,1684	No	ns	>0,9999	D-T
R204W vs. D312N	-0.008627	-0,1585 to 0,1412	No	ns	>0,9999	D-U
R204W vs. D312H	-0.2058	-0,3556 to -0,05589	Yes	***	0.0008	D-V
R204Q vs. R204L	-0.03942	-0,1893 to 0,1105	No	ns	>0,9999	E-F
R204Q vs. C306Y	0.9502	0,8003 to 1,100	Yes	****	<0,0001	E-G
R204Q vs. C306R	0.7862	0,6363 to 0,9361	Yes	****	<0,0001	E-H
R204Q vs. C308S	0.1092	-0,04070 to 0,2590	No	ns	0.4374	E-I
R204Q vs. C308Y	-0.1877	-0,3376 to -0,03787	Yes	**	0.0032	E-J
R204Q vs. R279H	0.8702	0,7203 to 1,020	Yes	****	<0,0001	E-K
R204Q vs. R279C	0.8497	0,6998 to 0,9995	Yes	****	<0,0001	E-L
R204Q vs. R279Q	0.9042	0,7544 to 1,054	Yes	****	<0,0001	E-M
R204Q vs. R280S	0.8719	0,7221 to 1,022	Yes	****	<0,0001	E-N
R204Q vs. R280C	0.7015	0,5516 to 0,8513	Yes	****	<0,0001	E-O
R204Q vs. R280H	-0.2117	-0,3616 to -0,06184	Yes	***	0.0005	E-P
R204Q vs. R304W	0.948	0,7981 to 1,098	Yes	****	<0,0001	E-Q
R204Q vs. R304Q	0.9436	0,7937 to 1,093	Yes	****	<0,0001	E-R
R204Q vs. R304P	0.9637	0,8138 to 1,114	Yes	****	<0,0001	E-S
R204Q vs. D312G	0.8896	0,7398 to 1,039	Yes	****	<0,0001	E-T
R204Q vs. D312N	0.8625	0,7126 to 1,012	Yes	****	<0,0001	E-U
R204Q vs. D312H	0.6653	0,5155 to 0,8152	Yes	****	<0,0001	E-V
R204L vs. C306Y	0.9896	0,8397 to 1,139	Yes	****	<0,0001	F-G
R204L vs. C306R	0.8256	0,6757 to 0,9755	Yes	****	<0,0001	F-H
R204L vs. C308S	0.1486	-0,001277 to 0,2985	No	ns	0.0543	F-I
R204L vs. C308Y	-0.1483	-0,2982 to 0,001547	No	ns	0.0553	F-J
R204L vs. R279H	0.9096	0,7597 to 1,059	Yes	****	<0,0001	F-K
R204L vs. R279C	0.8891	0,7392 to 1,039	Yes	****	<0,0001	F-L
R204L vs. R279Q	0.9436	0,7938 to 1,094	Yes	****	<0,0001	F-M
R204L vs. R280S	0.9114	0,7615 to 1,061	Yes	****	<0,0001	F-N
R204L vs. R280C	0.7409	0,5910 to 0,8908	Yes	****	<0,0001	F-O
R204L vs. R280H	-0.1723	-0,3222 to -0,02242	Yes	*	0.0104	F-P
R204L vs. R304W	0.9874	0,8375 to 1,137	Yes	****	<0,0001	F-Q
R204L vs. R304Q	0.983	0,8331 to 1,133	Yes	****	<0,0001	F-R
R204L vs. R304P	1.003	0,8532 to 1,153	Yes	****	<0,0001	F-S
R204L vs. D312G	0.929	0,7792 to 1,079	Yes	****	<0,0001	F-T
R204L vs. D312N	0.9019	0,7520 to 1,052	Yes	****	<0,0001	F-U
R204L vs. D312H	0.7048	0,5549 to 0,8546	Yes	****	<0,0001	F-V
C306Y vs. C306R	-0.164	-0,3139 to -0,01412	Yes	*	0.019	G-H
C306Y vs. C308S	-0.841	-0,9909 to -0,6911	Yes	****	<0,0001	G-I
C306Y vs. C308Y	-1.138	-1,288 to -0,9881	Yes	****	<0,0001	G-J
C306Y vs. R279H	-0.08001	-0,2299 to 0,06986	No	ns	0.8945	G-K
C306Y vs. R279C	-0.1005	-0,2504 to 0,04935	No	ns	0.5879	G-L
C306Y vs. R279Q	-0.04595	-0,1958 to 0,1039	No	ns	0.9998	G-M
C306Y vs. R280S	-0.07825	-0,2281 to 0,07163	No	ns	0.9114	G-N
C306Y vs. R280C	-0.2487	-0,3986 to -0,09884	Yes	****	<0,0001	G-O
C306Y vs. R280H	-1.162	-1,312 to -1,012	Yes	****	<0,0001	G-P
C306Y vs. R304W	-0.002201	-0,1521 to 0,1477	No	ns	>0,9999	G-Q
C306Y vs. R304Q	-0.006591	-0,1565 to 0,1433	No	ns	>0,9999	G-R
C306Y vs. R304P	0.01348	-0,1364 to 0,1634	No	ns	>0,9999	G-S
C306Y vs. D312G	-0.06055	-0,2104 to 0,08932	No	ns	0.9929	G-T
C306Y vs. D312N	-0.08771	-0,2376 to 0,06216	No	ns	0.7998	G-U
C306Y vs. D312H	-0.2848	-0,4347 to -0,1350	Yes	****	<0,0001	G-V
C306R vs. C308S	-0.677	-0,8269 to -0,5271	Yes	****	<0,0001	H-I
C306R vs. C308Y	-0.9739	-1,124 to -0,8241	Yes	****	<0,0001	H-J
C306R vs. R279H	0.08398	-0,06589 to 0,2339	No	ns	0.8498	H-K
C306R vs. R279C	0.06346	-0,08641 to 0,2133	No	ns	0.9879	H-L
C306R vs. R279Q	0.118	-0,03183 to 0,2679	No	ns	0.3016	H-M
C306R vs. R280S	0.08574	-0,06413 to 0,2356	No	ns	0.8271	H-N
C306R vs. R280C	-0.08473	-0,2346 to 0,06515	No	ns	0.8404	H-O
C306R vs. R280H	-0.9979	-1,148 to -0,8480	Yes	****	<0,0001	H-P
C306R vs. R304W	0.1618	0,01191 to 0,3117	Yes	*	0.0222	H-Q
C306R vs. R304Q	0.1574	0,007524 to 0,3073	Yes	*	0.0302	H-R
C306R vs. R304P	0.1775	0,02760 to 0,3273	Yes	**	0.0071	H-S
C306R vs. D312G	0.1034	-0,04644 to 0,2533	No	ns	0.5364	H-T
C306R vs. D312N	0.07628	-0,07359 to 0,2262	No	ns	0.9281	H-U
C306R vs. D312H	-0.1209	-0,2707 to 0,02901	No	ns	0.2643	H-V
C308S vs. C308Y	-0.2969	-0,4468 to -0,1470	Yes	****	<0,0001	I-J
C308S vs. R279H	0.761	0,6111 to 0,9109	Yes	****	<0,0001	I-K
C308S vs. R279C	0.7405	0,5906 to 0,8903	Yes	****	<0,0001	I-L
C308S vs. R279Q	0.7951	0,6452 to 0,9449	Yes	****	<0,0001	I-M
C308S vs. R280S	0.7628	0,6129 to 0,9126	Yes	****	<0,0001	I-N
C308S vs. R280C	0.5923	0,4424 to 0,7422	Yes	****	<0,0001	I-O
C308S vs. R280H	-0.3209	-0,4708 to -0,1710	Yes	****	<0,0001	I-P
C308S vs. R304W	0.8388	0,6889 to 0,9887	Yes	****	<0,0001	I-Q
C308S vs. R304Q	0.8344	0,6845 to 0,9843	Yes	****	<0,0001	I-R
C308S vs. R304P	0.8545	0,7046 to 1,004	Yes	****	<0,0001	I-S
C308S vs. D312G	0.7805	0,6306 to 0,9303	Yes	****	<0,0001	I-T
C308S vs. D312N	0.7533	0,6034 to 0,9032	Yes	****	<0,0001	I-U
C308S vs. D312H	0.5562	0,4063 to 0,7060	Yes	****	<0,0001	I-V
C308Y vs. R279H	1.058	0,9080 to 1,208	Yes	****	<0,0001	J-K
C308Y vs. R279C	1.037	0,8875 to 1,187	Yes	****	<0,0001	J-L
C308Y vs. R279Q	1.092	0,9421 to 1,242	Yes	****	<0,0001	J-M
C308Y vs. R280S	1.06	0,9098 to 1,210	Yes	****	<0,0001	J-N
C308Y vs. R280C	0.8892	0,7393 to 1,039	Yes	****	<0,0001	J-O
C308Y vs. R280H	-0.02397	-0,1738 to 0,1259	No	ns	>0,9999	J-P
C308Y vs. R304W	1.136	0,9859 to 1,286	Yes	****	<0,0001	J-Q
C308Y vs. R304Q	1.131	0,9815 to 1,281	Yes	****	<0,0001	J-R
C308Y vs. R304P	1.151	1,002 to 1,301	Yes	****	<0,0001	J-S
C308Y vs. D312G	1.077	0,9275 to 1,227	Yes	****	<0,0001	J-T
C308Y vs. D312N	1.05	0,9003 to 1,200	Yes	****	<0,0001	J-U
C308Y vs. D312H	0.8531	0,7032 to 1,003	Yes	****	<0,0001	J-V
R279H vs. R279C	-0.02052	-0,1704 to 0,1294	No	ns	>0,9999	K-L
R279H vs. R279Q	0.03406	-0,1158 to 0,1839	No	ns	>0,9999	K-M
R279H vs. R280S	0.001762	-0,1481 to 0,1516	No	ns	>0,9999	K-N
R279H vs. R280C	-0.1687	-0,3186 to -0,01883	Yes	*	0.0135	K-O
R279H vs. R280H	-1.082	-1,232 to -0,9320	Yes	****	<0,0001	K-P
R279H vs. R304W	0.07781	-0,07207 to 0,2277	No	ns	0.9153	K-Q
R279H vs. R304Q	0.07342	-0,07646 to 0,2233	No	ns	0.9483	K-R
R279H vs. R304P	0.09349	-0,05638 to 0,2434	No	ns	0.7098	K-S
R279H vs. D312G	0.01946	-0,1304 to 0,1693	No	ns	>0,9999	K-T
R279H vs. D312N	-0.007701	-0,1576 to 0,1422	No	ns	>0,9999	K-U
R279H vs. D312H	-0.2048	-0,3547 to -0,05497	Yes	***	0.0008	K-V
R279C vs. R279Q	0.05458	-0,09529 to 0,2044	No	ns	0.998	L-M
R279C vs. R280S	0.02228	-0,1276 to 0,1722	No	ns	>0,9999	L-N
R279C vs. R280C	-0.1482	-0,2981 to 0,001685	No	ns	0.0558	L-O
R279C vs. R280H	-1.061	-1,211 to -0,9115	Yes	****	<0,0001	L-P
R279C vs. R304W	0.09833	-0,05155 to 0,2482	No	ns	0.6268	L-Q
R279C vs. R304Q	0.09394	-0,05594 to 0,2438	No	ns	0.7024	L-R
R279C vs. R304P	0.114	-0,03586 to 0,2639	No	ns	0.36	L-S
R279C vs. D312G	0.03997	-0,1099 to 0,1898	No	ns	>0,9999	L-T
R279C vs. D312N	0.01282	-0,1371 to 0,1627	No	ns	>0,9999	L-U
R279C vs. D312H	-0.1843	-0,3342 to -0,03445	Yes	**	0.0042	L-V
R279Q vs. R280S	-0.0323	-0,1822 to 0,1176	No	ns	>0,9999	M-N
R279Q vs. R280C	-0.2028	-0,3526 to -0,05289	Yes	***	0.001	M-O
R279Q vs. R280H	-1.116	-1,266 to -0,9661	Yes	****	<0,0001	M-P
R279Q vs. R304W	0.04375	-0,1061 to 0,1936	No	ns	>0,9999	M-Q
R279Q vs. R304Q	0.03936	-0,1105 to 0,1892	No	ns	>0,9999	M-R
R279Q vs. R304P	0.05943	-0,09044 to 0,2093	No	ns	0.9943	M-S
R279Q vs. D312G	-0.0146	-0,1645 to 0,1353	No	ns	>0,9999	M-T
R279Q vs. D312N	-0.04176	-0,1916 to 0,1081	No	ns	>0,9999	M-U
R279Q vs. D312H	-0.2389	-0,3888 to -0,08902	Yes	****	<0,0001	M-V
R280S vs. R280C	-0.1705	-0,3203 to -0,02060	Yes	*	0.0119	N-O
R280S vs. R280H	-1.084	-1,234 to -0,9338	Yes	****	<0,0001	N-P
R280S vs. R304W	0.07604	-0,07383 to 0,2259	No	ns	0.9299	N-Q
R280S vs. R304Q	0.07165	-0,07822 to 0,2215	No	ns	0.9586	N-R
R280S vs. R304P	0.09173	-0,05814 to 0,2416	No	ns	0.7386	N-S
R280S vs. D312G	0.01769	-0,1322 to 0,1676	No	ns	>0,9999	N-T
R280S vs. D312N	-0.009463	-0,1593 to 0,1404	No	ns	>0,9999	N-U
R280S vs. D312H	-0.2066	-0,3565 to -0,05673	Yes	***	0.0007	N-V
R280C vs. R280H	-0.9132	-1,063 to -0,7633	Yes	****	<0,0001	O-P
R280C vs. R304W	0.2465	0,09664 to 0,3964	Yes	****	<0,0001	O-Q
R280C vs. R304Q	0.2421	0,09225 to 0,3920	Yes	****	<0,0001	O-R
R280C vs. R304P	0.2622	0,1123 to 0,4121	Yes	****	<0,0001	O-S
R280C vs. D312G	0.1882	0,03829 to 0,3380	Yes	**	0.0031	O-T
R280C vs. D312N	0.161	0,01113 to 0,3109	Yes	*	0.0235	O-U
R280C vs. D312H	-0.03613	-0,1860 to 0,1137	No	ns	>0,9999	O-V
R280H vs. R304W	1.16	1,010 to 1,310	Yes	****	<0,0001	P-Q
R280H vs. R304Q	1.155	1,005 to 1,305	Yes	****	<0,0001	P-R
R280H vs. R304P	1.175	1,026 to 1,325	Yes	****	<0,0001	P-S
R280H vs. D312G	1.101	0,9515 to 1,251	Yes	****	<0,0001	P-T
R280H vs. D312N	1.074	0,9243 to 1,224	Yes	****	<0,0001	P-U
R280H vs. D312H	0.877	0,7272 to 1,027	Yes	****	<0,0001	P-V
R304W vs. R304Q	-0.00439	-0,1543 to 0,1455	No	ns	>0,9999	Q-R
R304W vs. R304P	0.01568	-0,1342 to 0,1656	No	ns	>0,9999	Q-S
R304W vs. D312G	-0.05835	-0,2082 to 0,09152	No	ns	0.9954	Q-T
R304W vs. D312N	-0.08551	-0,2354 to 0,06436	No	ns	0.8302	Q-U
R304W vs. D312H	-0.2826	-0,4325 to -0,1328	Yes	****	<0,0001	Q-V
R304Q vs. R304P	0.02007	-0,1298 to 0,1699	No	ns	>0,9999	R-S
R304Q vs. D312G	-0.05396	-0,2038 to 0,09591	No	ns	0.9983	R-T
R304Q vs. D312N	-0.08112	-0,2310 to 0,06875	No	ns	0.883	R-U
R304Q vs. D312H	-0.2783	-0,4281 to -0,1284	Yes	****	<0,0001	R-V
R304P vs. D312G	-0.07404	-0,2239 to 0,07584	No	ns	0.9443	S-T
R304P vs. D312N	-0.1012	-0,2511 to 0,04868	No	ns	0.5761	S-U
R304P vs. D312H	-0.2983	-0,4482 to -0,1485	Yes	****	<0,0001	S-V
D312G vs. D312N	-0.02716	-0,1770 to 0,1227	No	ns	>0,9999	T-U
D312G vs. D312H	-0.2243	-0,3742 to -0,07442	Yes	***	0.0002	T-V
D312N vs. D312H	-0.1971	-0,3470 to -0,04726	Yes	**	0.0015	U-V
Test details	Mean 1	Mean 2	Mean Diff,	SE of diff,	n1	n2	q	DF
WT vs. Y192C	1	0.5621	0.4379	0.0392	3	3	15.79	44
WT vs. Y192D	1	-0.02303	1.023	0.0392	3	3	36.9	44
WT vs. R204W	1	0.05305	0.9469	0.0392	3	3	34.16	44
WT vs. R204Q	1	0.9242	0.07585	0.0392	3	3	2.736	44
WT vs. R204L	1	0.9636	0.03643	0.0392	3	3	1.314	44
WT vs. C306Y	1	-0.02603	1.026	0.0392	3	3	37.01	44
WT vs. C306R	1	0.138	0.862	0.0392	3	3	31.1	44
WT vs. C308S	1	0.815	0.185	0.0392	3	3	6.674	44
WT vs. C308Y	1	1.112	-0.1119	0.0392	3	3	4.036	44
WT vs. R279H	1	0.05398	0.946	0.0392	3	3	34.13	44
WT vs. R279C	1	0.0745	0.9255	0.0392	3	3	33.39	44
WT vs. R279Q	1	0.01992	0.9801	0.0392	3	3	35.35	44
WT vs. R280S	1	0.05222	0.9478	0.0392	3	3	34.19	44
WT vs. R280C	1	0.2227	0.7773	0.0392	3	3	28.04	44
WT vs. R280H	1	1.136	-0.1359	0.0392	3	3	4.901	44
WT vs. R304W	1	-0.02383	1.024	0.0392	3	3	36.93	44
WT vs. R304Q	1	-0.01944	1.019	0.0392	3	3	36.77	44
WT vs. R304P	1	-0.03951	1.04	0.0392	3	3	37.5	44
WT vs. D312G	1	0.03452	0.9655	0.0392	3	3	34.83	44
WT vs. D312N	1	0.06168	0.9383	0.0392	3	3	33.85	44
WT vs. D312H	1	0.2588	0.7412	0.0392	3	3	26.74	44
Y192C vs. Y192D	0.5621	-0.02303	0.5852	0.0392	3	3	21.11	44
Y192C vs. R204W	0.5621	0.05305	0.5091	0.0392	3	3	18.36	44
Y192C vs. R204Q	0.5621	0.9242	-0.362	0.0392	3	3	13.06	44
Y192C vs. R204L	0.5621	0.9636	-0.4014	0.0392	3	3	14.48	44
Y192C vs. C306Y	0.5621	-0.02603	0.5882	0.0392	3	3	21.22	44
Y192C vs. C306R	0.5621	0.138	0.4242	0.0392	3	3	15.3	44
Y192C vs. C308S	0.5621	0.815	-0.2528	0.0392	3	3	9.12	44
Y192C vs. C308Y	0.5621	1.112	-0.5497	0.0392	3	3	19.83	44
Y192C vs. R279H	0.5621	0.05398	0.5082	0.0392	3	3	18.33	44
Y192C vs. R279C	0.5621	0.0745	0.4876	0.0392	3	3	17.59	44
Y192C vs. R279Q	0.5621	0.01992	0.5422	0.0392	3	3	19.56	44
Y192C vs. R280S	0.5621	0.05222	0.5099	0.0392	3	3	18.39	44
Y192C vs. R280C	0.5621	0.2227	0.3395	0.0392	3	3	12.25	44
Y192C vs. R280H	0.5621	1.136	-0.5737	0.0392	3	3	20.7	44
Y192C vs. R304W	0.5621	-0.02383	0.586	0.0392	3	3	21.14	44
Y192C vs. R304Q	0.5621	-0.01944	0.5816	0.0392	3	3	20.98	44
Y192C vs. R304P	0.5621	-0.03951	0.6017	0.0392	3	3	21.7	44
Y192C vs. D312G	0.5621	0.03452	0.5276	0.0392	3	3	19.03	44
Y192C vs. D312N	0.5621	0.06168	0.5005	0.0392	3	3	18.05	44
Y192C vs. D312H	0.5621	0.2588	0.3033	0.0392	3	3	10.94	44
Y192D vs. R204W	-0.02303	0.05305	-0.07609	0.0392	3	3	2.745	44
Y192D vs. R204Q	-0.02303	0.9242	-0.9472	0.0392	3	3	34.17	44
Y192D vs. R204L	-0.02303	0.9636	-0.9866	0.0392	3	3	35.59	44
Y192D vs. C306Y	-0.02303	-0.02603	0.002994	0.0392	3	3	0.108	44
Y192D vs. C306R	-0.02303	0.138	-0.161	0.0392	3	3	5.807	44
Y192D vs. C308S	-0.02303	0.815	-0.838	0.0392	3	3	30.23	44
Y192D vs. C308Y	-0.02303	1.112	-1.135	0.0392	3	3	40.94	44
Y192D vs. R279H	-0.02303	0.05398	-0.07701	0.0392	3	3	2.778	44
Y192D vs. R279C	-0.02303	0.0745	-0.09753	0.0392	3	3	3.518	44
Y192D vs. R279Q	-0.02303	0.01992	-0.04296	0.0392	3	3	1.55	44
Y192D vs. R280S	-0.02303	0.05222	-0.07525	0.0392	3	3	2.715	44
Y192D vs. R280C	-0.02303	0.2227	-0.2457	0.0392	3	3	8.864	44
Y192D vs. R280H	-0.02303	1.136	-1.159	0.0392	3	3	41.8	44
Y192D vs. R304W	-0.02303	-0.02383	0.0007924	0.0392	3	3	0.02859	44
Y192D vs. R304Q	-0.02303	-0.01944	-0.003597	0.0392	3	3	0.1298	44
Y192D vs. R304P	-0.02303	-0.03951	0.01648	0.0392	3	3	0.5944	44
Y192D vs. D312G	-0.02303	0.03452	-0.05756	0.0392	3	3	2.076	44
Y192D vs. D312N	-0.02303	0.06168	-0.08471	0.0392	3	3	3.056	44
Y192D vs. D312H	-0.02303	0.2588	-0.2819	0.0392	3	3	10.17	44
R204W vs. R204Q	0.05305	0.9242	-0.8711	0.0392	3	3	31.42	44
R204W vs. R204L	0.05305	0.9636	-0.9105	0.0392	3	3	32.84	44
R204W vs. C306Y	0.05305	-0.02603	0.07908	0.0392	3	3	2.853	44
R204W vs. C306R	0.05305	0.138	-0.08491	0.0392	3	3	3.063	44
R204W vs. C308S	0.05305	0.815	-0.7619	0.0392	3	3	27.48	44
R204W vs. C308Y	0.05305	1.112	-1.059	0.0392	3	3	38.2	44
R204W vs. R279H	0.05305	0.05398	-0.0009261	0.0392	3	3	0.03341	44
R204W vs. R279C	0.05305	0.0745	-0.02145	0.0392	3	3	0.7736	44
R204W vs. R279Q	0.05305	0.01992	0.03313	0.0392	3	3	1.195	44
R204W vs. R280S	0.05305	0.05222	0.0008363	0.0392	3	3	0.03017	44
R204W vs. R280C	0.05305	0.2227	-0.1696	0.0392	3	3	6.119	44
R204W vs. R280H	0.05305	1.136	-1.083	0.0392	3	3	39.06	44
R204W vs. R304W	0.05305	-0.02383	0.07688	0.0392	3	3	2.773	44
R204W vs. R304Q	0.05305	-0.01944	0.07249	0.0392	3	3	2.615	44
R204W vs. R304P	0.05305	-0.03951	0.09257	0.0392	3	3	3.339	44
R204W vs. D312G	0.05305	0.03452	0.01853	0.0392	3	3	0.6684	44
R204W vs. D312N	0.05305	0.06168	-0.008627	0.0392	3	3	0.3112	44
R204W vs. D312H	0.05305	0.2588	-0.2058	0.0392	3	3	7.422	44
R204Q vs. R204L	0.9242	0.9636	-0.03942	0.0392	3	3	1.422	44
R204Q vs. C306Y	0.9242	-0.02603	0.9502	0.0392	3	3	34.28	44
R204Q vs. C306R	0.9242	0.138	0.7862	0.0392	3	3	28.36	44
R204Q vs. C308S	0.9242	0.815	0.1092	0.0392	3	3	3.938	44
R204Q vs. C308Y	0.9242	1.112	-0.1877	0.0392	3	3	6.772	44
R204Q vs. R279H	0.9242	0.05398	0.8702	0.0392	3	3	31.39	44
R204Q vs. R279C	0.9242	0.0745	0.8497	0.0392	3	3	30.65	44
R204Q vs. R279Q	0.9242	0.01992	0.9042	0.0392	3	3	32.62	44
R204Q vs. R280S	0.9242	0.05222	0.8719	0.0392	3	3	31.45	44
R204Q vs. R280C	0.9242	0.2227	0.7015	0.0392	3	3	25.3	44
R204Q vs. R280H	0.9242	1.136	-0.2117	0.0392	3	3	7.637	44
R204Q vs. R304W	0.9242	-0.02383	0.948	0.0392	3	3	34.2	44
R204Q vs. R304Q	0.9242	-0.01944	0.9436	0.0392	3	3	34.04	44
R204Q vs. R304P	0.9242	-0.03951	0.9637	0.0392	3	3	34.76	44
R204Q vs. D312G	0.9242	0.03452	0.8896	0.0392	3	3	32.09	44
R204Q vs. D312N	0.9242	0.06168	0.8625	0.0392	3	3	31.11	44
R204Q vs. D312H	0.9242	0.2588	0.6653	0.0392	3	3	24	44
R204L vs. C306Y	0.9636	-0.02603	0.9896	0.0392	3	3	35.7	44
R204L vs. C306R	0.9636	0.138	0.8256	0.0392	3	3	29.78	44
R204L vs. C308S	0.9636	0.815	0.1486	0.0392	3	3	5.36	44
R204L vs. C308Y	0.9636	1.112	-0.1483	0.0392	3	3	5.351	44
R204L vs. R279H	0.9636	0.05398	0.9096	0.0392	3	3	32.81	44
R204L vs. R279C	0.9636	0.0745	0.8891	0.0392	3	3	32.07	44
R204L vs. R279Q	0.9636	0.01992	0.9436	0.0392	3	3	34.04	44
R204L vs. R280S	0.9636	0.05222	0.9114	0.0392	3	3	32.88	44
R204L vs. R280C	0.9636	0.2227	0.7409	0.0392	3	3	26.73	44
R204L vs. R280H	0.9636	1.136	-0.1723	0.0392	3	3	6.215	44
R204L vs. R304W	0.9636	-0.02383	0.9874	0.0392	3	3	35.62	44
R204L vs. R304Q	0.9636	-0.01944	0.983	0.0392	3	3	35.46	44
R204L vs. R304P	0.9636	-0.03951	1.003	0.0392	3	3	36.18	44
R204L vs. D312G	0.9636	0.03452	0.929	0.0392	3	3	33.51	44
R204L vs. D312N	0.9636	0.06168	0.9019	0.0392	3	3	32.53	44
R204L vs. D312H	0.9636	0.2588	0.7048	0.0392	3	3	25.42	44
C306Y vs. C306R	-0.02603	0.138	-0.164	0.0392	3	3	5.915	44
C306Y vs. C308S	-0.02603	0.815	-0.841	0.0392	3	3	30.34	44
C306Y vs. C308Y	-0.02603	1.112	-1.138	0.0392	3	3	41.05	44
C306Y vs. R279H	-0.02603	0.05398	-0.08001	0.0392	3	3	2.886	44
C306Y vs. R279C	-0.02603	0.0745	-0.1005	0.0392	3	3	3.626	44
C306Y vs. R279Q	-0.02603	0.01992	-0.04595	0.0392	3	3	1.658	44
C306Y vs. R280S	-0.02603	0.05222	-0.07825	0.0392	3	3	2.823	44
C306Y vs. R280C	-0.02603	0.2227	-0.2487	0.0392	3	3	8.972	44
C306Y vs. R280H	-0.02603	1.136	-1.162	0.0392	3	3	41.91	44
C306Y vs. R304W	-0.02603	-0.02383	-0.002201	0.0392	3	3	0.0794	44
C306Y vs. R304Q	-0.02603	-0.01944	-0.006591	0.0392	3	3	0.2378	44
C306Y vs. R304P	-0.02603	-0.03951	0.01348	0.0392	3	3	0.4864	44
C306Y vs. D312G	-0.02603	0.03452	-0.06055	0.0392	3	3	2.184	44
C306Y vs. D312N	-0.02603	0.06168	-0.08771	0.0392	3	3	3.164	44
C306Y vs. D312H	-0.02603	0.2588	-0.2848	0.0392	3	3	10.28	44
C306R vs. C308S	0.138	0.815	-0.677	0.0392	3	3	24.42	44
C306R vs. C308Y	0.138	1.112	-0.9739	0.0392	3	3	35.13	44
C306R vs. R279H	0.138	0.05398	0.08398	0.0392	3	3	3.029	44
C306R vs. R279C	0.138	0.0745	0.06346	0.0392	3	3	2.289	44
C306R vs. R279Q	0.138	0.01992	0.118	0.0392	3	3	4.258	44
C306R vs. R280S	0.138	0.05222	0.08574	0.0392	3	3	3.093	44
C306R vs. R280C	0.138	0.2227	-0.08473	0.0392	3	3	3.056	44
C306R vs. R280H	0.138	1.136	-0.9979	0.0392	3	3	36	44
C306R vs. R304W	0.138	-0.02383	0.1618	0.0392	3	3	5.836	44
C306R vs. R304Q	0.138	-0.01944	0.1574	0.0392	3	3	5.678	44
C306R vs. R304P	0.138	-0.03951	0.1775	0.0392	3	3	6.402	44
C306R vs. D312G	0.138	0.03452	0.1034	0.0392	3	3	3.731	44
C306R vs. D312N	0.138	0.06168	0.07628	0.0392	3	3	2.752	44
C306R vs. D312H	0.138	0.2588	-0.1209	0.0392	3	3	4.36	44
C308S vs. C308Y	0.815	1.112	-0.2969	0.0392	3	3	10.71	44
C308S vs. R279H	0.815	0.05398	0.761	0.0392	3	3	27.45	44
C308S vs. R279C	0.815	0.0745	0.7405	0.0392	3	3	26.71	44
C308S vs. R279Q	0.815	0.01992	0.7951	0.0392	3	3	28.68	44
C308S vs. R280S	0.815	0.05222	0.7628	0.0392	3	3	27.51	44
C308S vs. R280C	0.815	0.2227	0.5923	0.0392	3	3	21.37	44
C308S vs. R280H	0.815	1.136	-0.3209	0.0392	3	3	11.58	44
C308S vs. R304W	0.815	-0.02383	0.8388	0.0392	3	3	30.26	44
C308S vs. R304Q	0.815	-0.01944	0.8344	0.0392	3	3	30.1	44
C308S vs. R304P	0.815	-0.03951	0.8545	0.0392	3	3	30.82	44
C308S vs. D312G	0.815	0.03452	0.7805	0.0392	3	3	28.15	44
C308S vs. D312N	0.815	0.06168	0.7533	0.0392	3	3	27.17	44
C308S vs. D312H	0.815	0.2588	0.5562	0.0392	3	3	20.06	44
C308Y vs. R279H	1.112	0.05398	1.058	0.0392	3	3	38.16	44
C308Y vs. R279C	1.112	0.0745	1.037	0.0392	3	3	37.42	44
C308Y vs. R279Q	1.112	0.01992	1.092	0.0392	3	3	39.39	44
C308Y vs. R280S	1.112	0.05222	1.06	0.0392	3	3	38.23	44
C308Y vs. R280C	1.112	0.2227	0.8892	0.0392	3	3	32.08	44
C308Y vs. R280H	1.112	1.136	-0.02397	0.0392	3	3	0.8645	44
C308Y vs. R304W	1.112	-0.02383	1.136	0.0392	3	3	40.97	44
C308Y vs. R304Q	1.112	-0.01944	1.131	0.0392	3	3	40.81	44
C308Y vs. R304P	1.112	-0.03951	1.151	0.0392	3	3	41.53	44
C308Y vs. D312G	1.112	0.03452	1.077	0.0392	3	3	38.86	44
C308Y vs. D312N	1.112	0.06168	1.05	0.0392	3	3	37.88	44
C308Y vs. D312H	1.112	0.2588	0.8531	0.0392	3	3	30.77	44
R279H vs. R279C	0.05398	0.0745	-0.02052	0.0392	3	3	0.7402	44
R279H vs. R279Q	0.05398	0.01992	0.03406	0.0392	3	3	1.229	44
R279H vs. R280S	0.05398	0.05222	0.001762	0.0392	3	3	0.06357	44
R279H vs. R280C	0.05398	0.2227	-0.1687	0.0392	3	3	6.086	44
R279H vs. R280H	0.05398	1.136	-1.082	0.0392	3	3	39.03	44
R279H vs. R304W	0.05398	-0.02383	0.07781	0.0392	3	3	2.807	44
R279H vs. R304Q	0.05398	-0.01944	0.07342	0.0392	3	3	2.648	44
R279H vs. R304P	0.05398	-0.03951	0.09349	0.0392	3	3	3.372	44
R279H vs. D312G	0.05398	0.03452	0.01946	0.0392	3	3	0.7018	44
R279H vs. D312N	0.05398	0.06168	-0.007701	0.0392	3	3	0.2778	44
R279H vs. D312H	0.05398	0.2588	-0.2048	0.0392	3	3	7.389	44
R279C vs. R279Q	0.0745	0.01992	0.05458	0.0392	3	3	1.969	44
R279C vs. R280S	0.0745	0.05222	0.02228	0.0392	3	3	0.8038	44
R279C vs. R280C	0.0745	0.2227	-0.1482	0.0392	3	3	5.346	44
R279C vs. R280H	0.0745	1.136	-1.061	0.0392	3	3	38.29	44
R279C vs. R304W	0.0745	-0.02383	0.09833	0.0392	3	3	3.547	44
R279C vs. R304Q	0.0745	-0.01944	0.09394	0.0392	3	3	3.389	44
R279C vs. R304P	0.0745	-0.03951	0.114	0.0392	3	3	4.113	44
R279C vs. D312G	0.0745	0.03452	0.03997	0.0392	3	3	1.442	44
R279C vs. D312N	0.0745	0.06168	0.01282	0.0392	3	3	0.4624	44
R279C vs. D312H	0.0745	0.2588	-0.1843	0.0392	3	3	6.649	44
R279Q vs. R280S	0.01992	0.05222	-0.0323	0.0392	3	3	1.165	44
R279Q vs. R280C	0.01992	0.2227	-0.2028	0.0392	3	3	7.314	44
R279Q vs. R280H	0.01992	1.136	-1.116	0.0392	3	3	40.26	44
R279Q vs. R304W	0.01992	-0.02383	0.04375	0.0392	3	3	1.578	44
R279Q vs. R304Q	0.01992	-0.01944	0.03936	0.0392	3	3	1.42	44
R279Q vs. R304P	0.01992	-0.03951	0.05943	0.0392	3	3	2.144	44
R279Q vs. D312G	0.01992	0.03452	-0.0146	0.0392	3	3	0.5267	44
R279Q vs. D312N	0.01992	0.06168	-0.04176	0.0392	3	3	1.506	44
R279Q vs. D312H	0.01992	0.2588	-0.2389	0.0392	3	3	8.618	44
R280S vs. R280C	0.05222	0.2227	-0.1705	0.0392	3	3	6.149	44
R280S vs. R280H	0.05222	1.136	-1.084	0.0392	3	3	39.09	44
R280S vs. R304W	0.05222	-0.02383	0.07604	0.0392	3	3	2.743	44
R280S vs. R304Q	0.05222	-0.01944	0.07165	0.0392	3	3	2.585	44
R280S vs. R304P	0.05222	-0.03951	0.09173	0.0392	3	3	3.309	44
R280S vs. D312G	0.05222	0.03452	0.01769	0.0392	3	3	0.6382	44
R280S vs. D312N	0.05222	0.06168	-0.009463	0.0392	3	3	0.3414	44
R280S vs. D312H	0.05222	0.2588	-0.2066	0.0392	3	3	7.453	44
R280C vs. R280H	0.2227	1.136	-0.9132	0.0392	3	3	32.94	44
R280C vs. R304W	0.2227	-0.02383	0.2465	0.0392	3	3	8.892	44
R280C vs. R304Q	0.2227	-0.01944	0.2421	0.0392	3	3	8.734	44
R280C vs. R304P	0.2227	-0.03951	0.2622	0.0392	3	3	9.458	44
R280C vs. D312G	0.2227	0.03452	0.1882	0.0392	3	3	6.788	44
R280C vs. D312N	0.2227	0.06168	0.161	0.0392	3	3	5.808	44
R280C vs. D312H	0.2227	0.2588	-0.03613	0.0392	3	3	1.303	44
R280H vs. R304W	1.136	-0.02383	1.16	0.0392	3	3	41.83	44
R280H vs. R304Q	1.136	-0.01944	1.155	0.0392	3	3	41.67	44
R280H vs. R304P	1.136	-0.03951	1.175	0.0392	3	3	42.4	44
R280H vs. D312G	1.136	0.03452	1.101	0.0392	3	3	39.73	44
R280H vs. D312N	1.136	0.06168	1.074	0.0392	3	3	38.75	44
R280H vs. D312H	1.136	0.2588	0.877	0.0392	3	3	31.64	44
R304W vs. R304Q	-0.02383	-0.01944	-0.00439	0.0392	3	3	0.1584	44
R304W vs. R304P	-0.02383	-0.03951	0.01568	0.0392	3	3	0.5658	44
R304W vs. D312G	-0.02383	0.03452	-0.05835	0.0392	3	3	2.105	44
R304W vs. D312N	-0.02383	0.06168	-0.08551	0.0392	3	3	3.084	44
R304W vs. D312H	-0.02383	0.2588	-0.2826	0.0392	3	3	10.2	44
R304Q vs. R304P	-0.01944	-0.03951	0.02007	0.0392	3	3	0.7241	44
R304Q vs. D312G	-0.01944	0.03452	-0.05396	0.0392	3	3	1.947	44
R304Q vs. D312N	-0.01944	0.06168	-0.08112	0.0392	3	3	2.926	44
R304Q vs. D312H	-0.01944	0.2588	-0.2783	0.0392	3	3	10.04	44
R304P vs. D312G	-0.03951	0.03452	-0.07404	0.0392	3	3	2.671	44
R304P vs. D312N	-0.03951	0.06168	-0.1012	0.0392	3	3	3.65	44
R304P vs. D312H	-0.03951	0.2588	-0.2983	0.0392	3	3	10.76	44
D312G vs. D312N	0.03452	0.06168	-0.02716	0.0392	3	3	0.9796	44
D312G vs. D312H	0.03452	0.2588	-0.2243	0.0392	3	3	8.091	44
D312N vs. D312H	0.06168	0.2588	-0.1971	0.0392	3	3	7.111	44

## Sheet: Figure S2I
K14												p21
Number of families	1											Number of families	1
Number of comparisons per family	78											Number of comparisons per family	78
Alpha	0.05											Alpha	0.05
Tukey's multiple comparisons test	Mean Diff,	95,00% CI of diff,	Significant?	Summary	Adjusted P Value							Tukey's multiple comparisons test	Mean Diff,	95,00% CI of diff,	Significant?	Summary	Adjusted P Value
WT vs. I172A	0.1467	-0,7612 to 1,055	No	ns	>0,9999	A-B						WT vs. I172A	-0.1166	-1,987 to 1,754	No	ns	>0,9999	A-B
WT vs. I186F	-0.3646	-1,272 to 0,5433	No	ns	0.953	A-C						WT vs. I186F	-1.211	-3,082 to 0,6597	No	ns	0.5029	A-C
WT vs. Y192C	0.9348	0,02695 to 1,843	Yes	*	0.0393	A-D						WT vs. Y192C	0.9799	-0,8908 to 2,851	No	ns	0.7792	A-D
WT vs. V202M	0.9414	0,03358 to 1,849	Yes	*	0.037	A-E						WT vs. V202M	0.9909	-0,8798 to 2,862	No	ns	0.7674	A-E
WT vs. R204W	0.9541	0,04622 to 1,862	Yes	*	0.033	A-F						WT vs. R204W	0.9937	-0,8770 to 2,864	No	ns	0.7643	A-F
WT vs. H208Y	0.9439	0,03602 to 1,852	Yes	*	0.0362	A-G						WT vs. H208Y	0.9895	-0,8812 to 2,860	No	ns	0.769	A-G
WT vs. R227Q	0.537	-0,3709 to 1,445	No	ns	0.6316	A-H						WT vs. R227Q	0.2673	-1,603 to 2,138	No	ns	>0,9999	A-H
WT vs. Y265C	0.1992	-0,7087 to 1,107	No	ns	0.9998	A-I						WT vs. Y265C	-0.4151	-2,286 to 1,456	No	ns	0.9997	A-I
WT vs. R279H	0.9569	0,04903 to 1,865	Yes	*	0.0322	A-J						WT vs. R279H	0.9925	-0,8782 to 2,863	No	ns	0.7657	A-J
WT vs. R280S	0.9748	0,06692 to 1,883	Yes	*	0.0273	A-K						WT vs. R280S	0.9848	-0,8859 to 2,856	No	ns	0.774	A-K
WT vs. R304W	0.9606	0,05272 to 1,868	Yes	*	0.0311	A-L						WT vs. R304W	0.9938	-0,8769 to 2,865	No	ns	0.7643	A-L
WT vs. R313G	0.9663	0,05838 to 1,874	Yes	*	0.0295	A-M						WT vs. R313G	0.9379	-0,9328 to 2,809	No	ns	0.822	A-M
I172A vs. I186F	-0.5112	-1,419 to 0,3966	No	ns	0.696	B-C						I172A vs. I186F	-1.094	-2,965 to 0,7763	No	ns	0.6465	B-C
I172A vs. Y192C	0.7881	-0,1197 to 1,696	No	ns	0.1362	B-D						I172A vs. Y192C	1.097	-0,7742 to 2,967	No	ns	0.6439	B-D
I172A vs. V202M	0.7948	-0,1131 to 1,703	No	ns	0.1292	B-E						I172A vs. V202M	1.107	-0,7632 to 2,978	No	ns	0.6305	B-E
I172A vs. R204W	0.8074	-0,1005 to 1,715	No	ns	0.1169	B-F						I172A vs. R204W	1.11	-0,7604 to 2,981	No	ns	0.627	B-F
I172A vs. H208Y	0.7972	-0,1107 to 1,705	No	ns	0.1268	B-G						I172A vs. H208Y	1.106	-0,7646 to 2,977	No	ns	0.6322	B-G
I172A vs. R227Q	0.3903	-0,5175 to 1,298	No	ns	0.9262	B-H						I172A vs. R227Q	0.3839	-1,487 to 2,255	No	ns	0.9999	B-H
I172A vs. Y265C	0.05249	-0,8554 to 0,9604	No	ns	>0,9999	B-I						I172A vs. Y265C	-0.2985	-2,169 to 1,572	No	ns	>0,9999	B-I
I172A vs. R279H	0.8102	-0,09765 to 1,718	No	ns	0.1143	B-J						I172A vs. R279H	1.109	-0,7617 to 2,980	No	ns	0.6285	B-J
I172A vs. R280S	0.8281	-0,07976 to 1,736	No	ns	0.0988	B-K						I172A vs. R280S	1.101	-0,7693 to 2,972	No	ns	0.6379	B-K
I172A vs. R304W	0.8139	-0,09396 to 1,722	No	ns	0.1109	B-L						I172A vs. R304W	1.11	-0,7603 to 2,981	No	ns	0.6269	B-L
I172A vs. R313G	0.8196	-0,08830 to 1,727	No	ns	0.106	B-M						I172A vs. R313G	1.054	-0,8162 to 2,925	No	ns	0.6948	B-M
I186F vs. Y192C	1.299	0,3915 to 2,207	Yes	**	0.0011	C-D						I186F vs. Y192C	2.191	0,3202 to 4,062	Yes	*	0.0118	C-D
I186F vs. V202M	1.306	0,3981 to 2,214	Yes	**	0.0011	C-E						I186F vs. V202M	2.202	0,3312 to 4,073	Yes	*	0.0112	C-E
I186F vs. R204W	1.319	0,4108 to 2,227	Yes	***	0.0009	C-F						I186F vs. R204W	2.205	0,3340 to 4,075	Yes	*	0.0111	C-F
I186F vs. H208Y	1.308	0,4006 to 2,216	Yes	**	0.001	C-G						I186F vs. H208Y	2.2	0,3298 to 4,071	Yes	*	0.0113	C-G
I186F vs. R227Q	0.9016	-0,006287 to 1,809	No	ns	0.0529	C-H						I186F vs. R227Q	1.478	-0,3924 to 3,349	No	ns	0.23	C-H
I186F vs. Y265C	0.5637	-0,3441 to 1,472	No	ns	0.5635	C-I						I186F vs. Y265C	0.7959	-1,075 to 2,667	No	ns	0.931	C-I
I186F vs. R279H	1.321	0,4136 to 2,229	Yes	***	0.0009	C-J						I186F vs. R279H	2.203	0,3327 to 4,074	Yes	*	0.0111	C-J
I186F vs. R280S	1.339	0,4315 to 2,247	Yes	***	0.0008	C-K						I186F vs. R280S	2.196	0,3251 to 4,067	Yes	*	0.0116	C-K
I186F vs. R304W	1.325	0,4173 to 2,233	Yes	***	0.0009	C-L						I186F vs. R304W	2.205	0,3341 to 4,075	Yes	*	0.0111	C-L
I186F vs. R313G	1.331	0,4230 to 2,239	Yes	***	0.0008	C-M						I186F vs. R313G	2.149	0,2782 to 4,020	Yes	*	0.0144	C-M
Y192C vs. V202M	0.006631	-0,9012 to 0,9145	No	ns	>0,9999	D-E						Y192C vs. V202M	0.01097	-1,860 to 1,882	No	ns	>0,9999	D-E
Y192C vs. R204W	0.01928	-0,8886 to 0,9271	No	ns	>0,9999	D-F						Y192C vs. R204W	0.01381	-1,857 to 1,885	No	ns	>0,9999	D-F
Y192C vs. H208Y	0.009073	-0,8988 to 0,9169	No	ns	>0,9999	D-G						Y192C vs. H208Y	0.009562	-1,861 to 1,880	No	ns	>0,9999	D-G
Y192C vs. R227Q	-0.3978	-1,306 to 0,5101	No	ns	0.9169	D-H						Y192C vs. R227Q	-0.7126	-2,583 to 1,158	No	ns	0.9676	D-H
Y192C vs. Y265C	-0.7356	-1,644 to 0,1722	No	ns	0.2021	D-I						Y192C vs. Y265C	-1.395	-3,266 to 0,4757	No	ns	0.3017	D-I
Y192C vs. R279H	0.02208	-0,8858 to 0,9299	No	ns	>0,9999	D-J						Y192C vs. R279H	0.01252	-1,858 to 1,883	No	ns	>0,9999	D-J
Y192C vs. R280S	0.03998	-0,8679 to 0,9478	No	ns	>0,9999	D-K						Y192C vs. R280S	0.004907	-1,866 to 1,876	No	ns	>0,9999	D-K
Y192C vs. R304W	0.02577	-0,8821 to 0,9336	No	ns	>0,9999	D-L						Y192C vs. R304W	0.01388	-1,857 to 1,885	No	ns	>0,9999	D-L
Y192C vs. R313G	0.03144	-0,8764 to 0,9393	No	ns	>0,9999	D-M						Y192C vs. R313G	-0.04201	-1,913 to 1,829	No	ns	>0,9999	D-M
V202M vs. R204W	0.01265	-0,8952 to 0,9205	No	ns	>0,9999	E-F						V202M vs. R204W	0.002835	-1,868 to 1,874	No	ns	>0,9999	E-F
V202M vs. H208Y	0.002442	-0,9054 to 0,9103	No	ns	>0,9999	E-G						V202M vs. H208Y	-0.001413	-1,872 to 1,869	No	ns	>0,9999	E-G
V202M vs. R227Q	-0.4044	-1,312 to 0,5034	No	ns	0.908	E-H						V202M vs. R227Q	-0.7236	-2,594 to 1,147	No	ns	0.9638	E-H
V202M vs. Y265C	-0.7423	-1,650 to 0,1656	No	ns	0.1926	E-I						V202M vs. Y265C	-1.406	-3,277 to 0,4647	No	ns	0.2915	E-I
V202M vs. R279H	0.01545	-0,8924 to 0,9233	No	ns	>0,9999	E-J						V202M vs. R279H	0.001548	-1,869 to 1,872	No	ns	>0,9999	E-J
V202M vs. R280S	0.03335	-0,8745 to 0,9412	No	ns	>0,9999	E-K						V202M vs. R280S	-0.006067	-1,877 to 1,865	No	ns	>0,9999	E-K
V202M vs. R304W	0.01914	-0,8887 to 0,9270	No	ns	>0,9999	E-L						V202M vs. R304W	0.002902	-1,868 to 1,874	No	ns	>0,9999	E-L
V202M vs. R313G	0.02481	-0,8831 to 0,9327	No	ns	>0,9999	E-M						V202M vs. R313G	-0.05298	-1,924 to 1,818	No	ns	>0,9999	E-M
R204W vs. H208Y	-0.0102	-0,9181 to 0,8977	No	ns	>0,9999	F-G						R204W vs. H208Y	-0.004248	-1,875 to 1,866	No	ns	>0,9999	F-G
R204W vs. R227Q	-0.4171	-1,325 to 0,4908	No	ns	0.8896	F-H						R204W vs. R227Q	-0.7264	-2,597 to 1,144	No	ns	0.9628	F-H
R204W vs. Y265C	-0.7549	-1,663 to 0,1529	No	ns	0.1755	F-I						R204W vs. Y265C	-1.409	-3,279 to 0,4619	No	ns	0.2889	F-I
R204W vs. R279H	0.002803	-0,9051 to 0,9107	No	ns	>0,9999	F-J						R204W vs. R279H	-0.001288	-1,872 to 1,869	No	ns	>0,9999	F-J
R204W vs. R280S	0.0207	-0,8872 to 0,9286	No	ns	>0,9999	F-K						R204W vs. R280S	-0.008903	-1,880 to 1,862	No	ns	>0,9999	F-K
R204W vs. R304W	0.006496	-0,9014 to 0,9144	No	ns	>0,9999	F-L						R204W vs. R304W	6.653e-05	-1,871 to 1,871	No	ns	>0,9999	F-L
R204W vs. R313G	0.01216	-0,8957 to 0,9200	No	ns	>0,9999	F-M						R204W vs. R313G	-0.05582	-1,927 to 1,815	No	ns	>0,9999	F-M
H208Y vs. R227Q	-0.4069	-1,315 to 0,5010	No	ns	0.9046	G-H						H208Y vs. R227Q	-0.7222	-2,593 to 1,148	No	ns	0.9643	G-H
H208Y vs. Y265C	-0.7447	-1,653 to 0,1632	No	ns	0.1892	G-I						H208Y vs. Y265C	-1.405	-3,275 to 0,4661	No	ns	0.2928	G-I
H208Y vs. R279H	0.01301	-0,8949 to 0,9209	No	ns	>0,9999	G-J						H208Y vs. R279H	0.00296	-1,868 to 1,874	No	ns	>0,9999	G-J
H208Y vs. R280S	0.03091	-0,8770 to 0,9388	No	ns	>0,9999	G-K						H208Y vs. R280S	-0.004655	-1,875 to 1,866	No	ns	>0,9999	G-K
H208Y vs. R304W	0.0167	-0,8912 to 0,9246	No	ns	>0,9999	G-L						H208Y vs. R304W	0.004315	-1,866 to 1,875	No	ns	>0,9999	G-L
H208Y vs. R313G	0.02237	-0,8855 to 0,9302	No	ns	>0,9999	G-M						H208Y vs. R313G	-0.05157	-1,922 to 1,819	No	ns	>0,9999	G-M
R227Q vs. Y265C	-0.3378	-1,246 to 0,5700	No	ns	0.9727	H-I						R227Q vs. Y265C	-0.6824	-2,553 to 1,188	No	ns	0.9765	H-I
R227Q vs. R279H	0.4199	-0,4880 to 1,328	No	ns	0.8852	H-J						R227Q vs. R279H	0.7252	-1,146 to 2,596	No	ns	0.9633	H-J
R227Q vs. R280S	0.4378	-0,4701 to 1,346	No	ns	0.855	H-K						R227Q vs. R280S	0.7175	-1,153 to 2,588	No	ns	0.9659	H-K
R227Q vs. R304W	0.4236	-0,4843 to 1,331	No	ns	0.8793	H-L						R227Q vs. R304W	0.7265	-1,144 to 2,597	No	ns	0.9628	H-L
R227Q vs. R313G	0.4292	-0,4786 to 1,337	No	ns	0.8699	H-M						R227Q vs. R313G	0.6706	-1,200 to 2,541	No	ns	0.9794	H-M
Y265C vs. R279H	0.7577	-0,1501 to 1,666	No	ns	0.1718	I-J						Y265C vs. R279H	1.408	-0,4632 to 3,278	No	ns	0.2901	I-J
Y265C vs. R280S	0.7756	-0,1322 to 1,683	No	ns	0.15	I-K						Y265C vs. R280S	1.4	-0,4708 to 3,271	No	ns	0.2971	I-K
Y265C vs. R304W	0.7614	-0,1465 to 1,669	No	ns	0.1671	I-L						Y265C vs. R304W	1.409	-0,4618 to 3,280	No	ns	0.2889	I-L
Y265C vs. R313G	0.7671	-0,1408 to 1,675	No	ns	0.1601	I-M						Y265C vs. R313G	1.353	-0,5177 to 3,224	No	ns	0.3429	I-M
R279H vs. R280S	0.0179	-0,8900 to 0,9258	No	ns	>0,9999	J-K						R279H vs. R280S	-0.007615	-1,878 to 1,863	No	ns	>0,9999	J-K
R279H vs. R304W	0.003692	-0,9042 to 0,9116	No	ns	>0,9999	J-L						R279H vs. R304W	0.001354	-1,869 to 1,872	No	ns	>0,9999	J-L
R279H vs. R313G	0.009359	-0,8985 to 0,9172	No	ns	>0,9999	J-M						R279H vs. R313G	-0.05453	-1,925 to 1,816	No	ns	>0,9999	J-M
R280S vs. R304W	-0.01421	-0,9221 to 0,8937	No	ns	>0,9999	K-L						R280S vs. R304W	0.008969	-1,862 to 1,880	No	ns	>0,9999	K-L
R280S vs. R313G	-0.008539	-0,9164 to 0,8993	No	ns	>0,9999	K-M						R280S vs. R313G	-0.04692	-1,918 to 1,824	No	ns	>0,9999	K-M
R304W vs. R313G	0.005666	-0,9022 to 0,9135	No	ns	>0,9999	L-M						R304W vs. R313G	-0.05588	-1,927 to 1,815	No	ns	>0,9999	L-M
Test details	Mean 1	Mean 2	Mean Diff,	SE of diff,	n1	n2	q	DF				Test details	Mean 1	Mean 2	Mean Diff,	SE of diff,	n1	n2	q	DF
WT vs. I172A	1	0.8533	0.1467	0.2498	3	3	0.8303	26				WT vs. I172A	1	1.117	-0.1166	0.5148	3	3	0.3202	26
WT vs. I186F	1	1.365	-0.3646	0.2498	3	3	2.064	26				WT vs. I186F	1	2.211	-1.211	0.5148	3	3	3.327	26
WT vs. Y192C	1	0.06519	0.9348	0.2498	3	3	5.292	26				WT vs. Y192C	1	0.02007	0.9799	0.5148	3	3	2.692	26
WT vs. V202M	1	0.05856	0.9414	0.2498	3	3	5.329	26				WT vs. V202M	1	0.009091	0.9909	0.5148	3	3	2.722	26
WT vs. R204W	1	0.04591	0.9541	0.2498	3	3	5.401	26				WT vs. R204W	1	0.006256	0.9937	0.5148	3	3	2.73	26
WT vs. H208Y	1	0.05611	0.9439	0.2498	3	3	5.343	26				WT vs. H208Y	1	0.0105	0.9895	0.5148	3	3	2.718	26
WT vs. R227Q	1	0.463	0.537	0.2498	3	3	3.04	26				WT vs. R227Q	1	0.7327	0.2673	0.5148	3	3	0.7343	26
WT vs. Y265C	1	0.8008	0.1992	0.2498	3	3	1.127	26				WT vs. Y265C	1	1.415	-0.4151	0.5148	3	3	1.14	26
WT vs. R279H	1	0.04311	0.9569	0.2498	3	3	5.417	26				WT vs. R279H	1	0.007544	0.9925	0.5148	3	3	2.727	26
WT vs. R280S	1	0.02521	0.9748	0.2498	3	3	5.518	26				WT vs. R280S	1	0.01516	0.9848	0.5148	3	3	2.706	26
WT vs. R304W	1	0.03941	0.9606	0.2498	3	3	5.438	26				WT vs. R304W	1	0.006189	0.9938	0.5148	3	3	2.73	26
WT vs. R313G	1	0.03375	0.9663	0.2498	3	3	5.47	26				WT vs. R313G	1	0.06207	0.9379	0.5148	3	3	2.577	26
I172A vs. I186F	0.8533	1.365	-0.5112	0.2498	3	3	2.894	26				I172A vs. I186F	1.117	2.211	-1.094	0.5148	3	3	3.007	26
I172A vs. Y192C	0.8533	0.06519	0.7881	0.2498	3	3	4.462	26				I172A vs. Y192C	1.117	0.02007	1.097	0.5148	3	3	3.012	26
I172A vs. V202M	0.8533	0.05856	0.7948	0.2498	3	3	4.499	26				I172A vs. V202M	1.117	0.009091	1.107	0.5148	3	3	3.043	26
I172A vs. R204W	0.8533	0.04591	0.8074	0.2498	3	3	4.571	26				I172A vs. R204W	1.117	0.006256	1.11	0.5148	3	3	3.05	26
I172A vs. H208Y	0.8533	0.05611	0.7972	0.2498	3	3	4.513	26				I172A vs. H208Y	1.117	0.0105	1.106	0.5148	3	3	3.039	26
I172A vs. R227Q	0.8533	0.463	0.3903	0.2498	3	3	2.21	26				I172A vs. R227Q	1.117	0.7327	0.3839	0.5148	3	3	1.055	26
I172A vs. Y265C	0.8533	0.8008	0.05249	0.2498	3	3	0.2971	26				I172A vs. Y265C	1.117	1.415	-0.2985	0.5148	3	3	0.82	26
I172A vs. R279H	0.8533	0.04311	0.8102	0.2498	3	3	4.587	26				I172A vs. R279H	1.117	0.007544	1.109	0.5148	3	3	3.047	26
I172A vs. R280S	0.8533	0.02521	0.8281	0.2498	3	3	4.688	26				I172A vs. R280S	1.117	0.01516	1.101	0.5148	3	3	3.026	26
I172A vs. R304W	0.8533	0.03941	0.8139	0.2498	3	3	4.607	26				I172A vs. R304W	1.117	0.006189	1.11	0.5148	3	3	3.051	26
I172A vs. R313G	0.8533	0.03375	0.8196	0.2498	3	3	4.639	26				I172A vs. R313G	1.117	0.06207	1.054	0.5148	3	3	2.897	26
I186F vs. Y192C	1.365	0.06519	1.299	0.2498	3	3	7.356	26				I186F vs. Y192C	2.211	0.02007	2.191	0.5148	3	3	6.019	26
I186F vs. V202M	1.365	0.05856	1.306	0.2498	3	3	7.393	26				I186F vs. V202M	2.211	0.009091	2.202	0.5148	3	3	6.049	26
I186F vs. R204W	1.365	0.04591	1.319	0.2498	3	3	7.465	26				I186F vs. R204W	2.211	0.006256	2.205	0.5148	3	3	6.057	26
I186F vs. H208Y	1.365	0.05611	1.308	0.2498	3	3	7.407	26				I186F vs. H208Y	2.211	0.0105	2.2	0.5148	3	3	6.045	26
I186F vs. R227Q	1.365	0.463	0.9016	0.2498	3	3	5.104	26				I186F vs. R227Q	2.211	0.7327	1.478	0.5148	3	3	4.061	26
I186F vs. Y265C	1.365	0.8008	0.5637	0.2498	3	3	3.191	26				I186F vs. Y265C	2.211	1.415	0.7959	0.5148	3	3	2.187	26
I186F vs. R279H	1.365	0.04311	1.321	0.2498	3	3	7.481	26				I186F vs. R279H	2.211	0.007544	2.203	0.5148	3	3	6.053	26
I186F vs. R280S	1.365	0.02521	1.339	0.2498	3	3	7.582	26				I186F vs. R280S	2.211	0.01516	2.196	0.5148	3	3	6.033	26
I186F vs. R304W	1.365	0.03941	1.325	0.2498	3	3	7.501	26				I186F vs. R304W	2.211	0.006189	2.205	0.5148	3	3	6.057	26
I186F vs. R313G	1.365	0.03375	1.331	0.2498	3	3	7.534	26				I186F vs. R313G	2.211	0.06207	2.149	0.5148	3	3	5.904	26
Y192C vs. V202M	0.06519	0.05856	0.006631	0.2498	3	3	0.03754	26				Y192C vs. V202M	0.02007	0.009091	0.01097	0.5148	3	3	0.03015	26
Y192C vs. R204W	0.06519	0.04591	0.01928	0.2498	3	3	0.1091	26				Y192C vs. R204W	0.02007	0.006256	0.01381	0.5148	3	3	0.03794	26
Y192C vs. H208Y	0.06519	0.05611	0.009073	0.2498	3	3	0.05136	26				Y192C vs. H208Y	0.02007	0.0105	0.009562	0.5148	3	3	0.02627	26
Y192C vs. R227Q	0.06519	0.463	-0.3978	0.2498	3	3	2.252	26				Y192C vs. R227Q	0.02007	0.7327	-0.7126	0.5148	3	3	1.958	26
Y192C vs. Y265C	0.06519	0.8008	-0.7356	0.2498	3	3	4.164	26				Y192C vs. Y265C	0.02007	1.415	-1.395	0.5148	3	3	3.832	26
Y192C vs. R279H	0.06519	0.04311	0.02208	0.2498	3	3	0.125	26				Y192C vs. R279H	0.02007	0.007544	0.01252	0.5148	3	3	0.0344	26
Y192C vs. R280S	0.06519	0.02521	0.03998	0.2498	3	3	0.2263	26				Y192C vs. R280S	0.02007	0.01516	0.004907	0.5148	3	3	0.01348	26
Y192C vs. R304W	0.06519	0.03941	0.02577	0.2498	3	3	0.1459	26				Y192C vs. R304W	0.02007	0.006189	0.01388	0.5148	3	3	0.03812	26
Y192C vs. R313G	0.06519	0.03375	0.03144	0.2498	3	3	0.178	26				Y192C vs. R313G	0.02007	0.06207	-0.04201	0.5148	3	3	0.1154	26
V202M vs. R204W	0.05856	0.04591	0.01265	0.2498	3	3	0.07159	26				V202M vs. R204W	0.009091	0.006256	0.002835	0.5148	3	3	0.00779	26
V202M vs. H208Y	0.05856	0.05611	0.002442	0.2498	3	3	0.01382	26				V202M vs. H208Y	0.009091	0.0105	-0.001413	0.5148	3	3	0.003881	26
V202M vs. R227Q	0.05856	0.463	-0.4044	0.2498	3	3	2.289	26				V202M vs. R227Q	0.009091	0.7327	-0.7236	0.5148	3	3	1.988	26
V202M vs. Y265C	0.05856	0.8008	-0.7423	0.2498	3	3	4.202	26				V202M vs. Y265C	0.009091	1.415	-1.406	0.5148	3	3	3.863	26
V202M vs. R279H	0.05856	0.04311	0.01545	0.2498	3	3	0.08746	26				V202M vs. R279H	0.009091	0.007544	0.001548	0.5148	3	3	0.004252	26
V202M vs. R280S	0.05856	0.02521	0.03335	0.2498	3	3	0.1888	26				V202M vs. R280S	0.009091	0.01516	-0.006067	0.5148	3	3	0.01667	26
V202M vs. R304W	0.05856	0.03941	0.01914	0.2498	3	3	0.1084	26				V202M vs. R304W	0.009091	0.006189	0.002902	0.5148	3	3	0.007973	26
V202M vs. R313G	0.05856	0.03375	0.02481	0.2498	3	3	0.1404	26				V202M vs. R313G	0.009091	0.06207	-0.05298	0.5148	3	3	0.1456	26
R204W vs. H208Y	0.04591	0.05611	-0.0102	0.2498	3	3	0.05777	26				R204W vs. H208Y	0.006256	0.0105	-0.004248	0.5148	3	3	0.01167	26
R204W vs. R227Q	0.04591	0.463	-0.4171	0.2498	3	3	2.361	26				R204W vs. R227Q	0.006256	0.7327	-0.7264	0.5148	3	3	1.996	26
R204W vs. Y265C	0.04591	0.8008	-0.7549	0.2498	3	3	4.273	26				R204W vs. Y265C	0.006256	1.415	-1.409	0.5148	3	3	3.87	26
R204W vs. R279H	0.04591	0.04311	0.002803	0.2498	3	3	0.01587	26				R204W vs. R279H	0.006256	0.007544	-0.001288	0.5148	3	3	0.003538	26
R204W vs. R280S	0.04591	0.02521	0.0207	0.2498	3	3	0.1172	26				R204W vs. R280S	0.006256	0.01516	-0.008903	0.5148	3	3	0.02446	26
R204W vs. R304W	0.04591	0.03941	0.006496	0.2498	3	3	0.03677	26				R204W vs. R304W	0.006256	0.006189	6.653e-05	0.5148	3	3	0.0001828	26
R204W vs. R313G	0.04591	0.03375	0.01216	0.2498	3	3	0.06885	26				R204W vs. R313G	0.006256	0.06207	-0.05582	0.5148	3	3	0.1533	26
H208Y vs. R227Q	0.05611	0.463	-0.4069	0.2498	3	3	2.303	26				H208Y vs. R227Q	0.0105	0.7327	-0.7222	0.5148	3	3	1.984	26
H208Y vs. Y265C	0.05611	0.8008	-0.7447	0.2498	3	3	4.216	26				H208Y vs. Y265C	0.0105	1.415	-1.405	0.5148	3	3	3.859	26
H208Y vs. R279H	0.05611	0.04311	0.01301	0.2498	3	3	0.07364	26				H208Y vs. R279H	0.0105	0.007544	0.00296	0.5148	3	3	0.008133	26
H208Y vs. R280S	0.05611	0.02521	0.03091	0.2498	3	3	0.175	26				H208Y vs. R280S	0.0105	0.01516	-0.004655	0.5148	3	3	0.01279	26
H208Y vs. R304W	0.05611	0.03941	0.0167	0.2498	3	3	0.09454	26				H208Y vs. R304W	0.0105	0.006189	0.004315	0.5148	3	3	0.01185	26
H208Y vs. R313G	0.05611	0.03375	0.02237	0.2498	3	3	0.1266	26				H208Y vs. R313G	0.0105	0.06207	-0.05157	0.5148	3	3	0.1417	26
R227Q vs. Y265C	0.463	0.8008	-0.3378	0.2498	3	3	1.912	26				R227Q vs. Y265C	0.7327	1.415	-0.6824	0.5148	3	3	1.875	26
R227Q vs. R279H	0.463	0.04311	0.4199	0.2498	3	3	2.377	26				R227Q vs. R279H	0.7327	0.007544	0.7252	0.5148	3	3	1.992	26
R227Q vs. R280S	0.463	0.02521	0.4378	0.2498	3	3	2.478	26				R227Q vs. R280S	0.7327	0.01516	0.7175	0.5148	3	3	1.971	26
R227Q vs. R304W	0.463	0.03941	0.4236	0.2498	3	3	2.398	26				R227Q vs. R304W	0.7327	0.006189	0.7265	0.5148	3	3	1.996	26
R227Q vs. R313G	0.463	0.03375	0.4292	0.2498	3	3	2.43	26				R227Q vs. R313G	0.7327	0.06207	0.6706	0.5148	3	3	1.842	26
Y265C vs. R279H	0.8008	0.04311	0.7577	0.2498	3	3	4.289	26				Y265C vs. R279H	1.415	0.007544	1.408	0.5148	3	3	3.867	26
Y265C vs. R280S	0.8008	0.02521	0.7756	0.2498	3	3	4.391	26				Y265C vs. R280S	1.415	0.01516	1.4	0.5148	3	3	3.846	26
Y265C vs. R304W	0.8008	0.03941	0.7614	0.2498	3	3	4.31	26				Y265C vs. R304W	1.415	0.006189	1.409	0.5148	3	3	3.871	26
Y265C vs. R313G	0.8008	0.03375	0.7671	0.2498	3	3	4.342	26				Y265C vs. R313G	1.415	0.06207	1.353	0.5148	3	3	3.717	26
R279H vs. R280S	0.04311	0.02521	0.0179	0.2498	3	3	0.1013	26				R279H vs. R280S	0.007544	0.01516	-0.007615	0.5148	3	3	0.02092	26
R279H vs. R304W	0.04311	0.03941	0.003692	0.2498	3	3	0.0209	26				R279H vs. R304W	0.007544	0.006189	0.001354	0.5148	3	3	0.003721	26
R279H vs. R313G	0.04311	0.03375	0.009359	0.2498	3	3	0.05298	26				R279H vs. R313G	0.007544	0.06207	-0.05453	0.5148	3	3	0.1498	26
R280S vs. R304W	0.02521	0.03941	-0.01421	0.2498	3	3	0.08041	26				R280S vs. R304W	0.01516	0.006189	0.008969	0.5148	3	3	0.02464	26
R280S vs. R313G	0.02521	0.03375	-0.008539	0.2498	3	3	0.04834	26				R280S vs. R313G	0.01516	0.06207	-0.04692	0.5148	3	3	0.1289	26
R304W vs. R313G	0.03941	0.03375	0.005666	0.2498	3	3	0.03208	26				R304W vs. R313G	0.006189	0.06207	-0.05588	0.5148	3	3	0.1535	26

## Sheet: Figure S2L
	WT	Apo	R204W	R304W	I172A	R279H	R227Q	R313G	R298Q	H208Y	R280S	Y192C	V202M
Specific binding with Hill slope		Ambiguous						Ambiguous		Ambiguous	Ambiguous	Ambiguous	Ambiguous
Best-fit values
Bmax	1263	~ 3506902	83.79	33.56	1379	36.09	1272	~ 1988711	1180	~ 467,0	~ 594084	~ 23038	~ 3901490
h	1.819	~ 1,950	1.065	1.175	2.015	1.35	2.021	0.9569	2.029	0.9516	1.267	1.815	~ 1,554
Kd	30.41	~ 17921	510.1	220.5	33.7	201.6	119.6	~ 11156947	90.84	~ 2055	~ 350795	~ 1243	~ 83336
Std. Error
Bmax	45.82	~ 15612765641	49.87	42.48	36.44	7.231	52.52	~ 25172257255	25.62	~ 1283	~ 2240232221	~ 140305	~ 19041151316
h	0.1652	~ 0,4413	0.09553	0.4913	0.1409	0.0956	0.0645	0.155	0.05114	0.1244	0.1524	0.1376	~ 0,2431
Kd	2.101	~ 40934498	416.3	420.5	1.573	54.06	5.566	~ 147609785160	2.471	~ 7098	~ 1044033452	~ 4459	~ 261869189
95% CI (profile likelihood)
Bmax	1160 to 1407	(Very wide)	38,73 to ???	12,92 to ???	1295 to 1486	25,17 to 88,90	1160 to 1433	(Very wide)	1122 to 1251	(Very wide)	(Very wide)	(Very wide)	(Very wide)
h	1,453 to 2,294	(Very wide)	to 1,298	0,6976 to 2,432	1,694 to 2,406	1,123 to 1,611	1,862 to 2,190	???	1,902 to 2,160	???	???	???	(Very wide)
Kd	25,81 to 37,60	(Very wide)	169,6 to ???	51,18 to ???	30,12 to 38,53	124,0 to 639,4	107,9 to 137,0	(Very wide)	85,37 to 97,89	(Very wide)	(Very wide)	(Very wide)	(Very wide)
Goodness of Fit
Degrees of Freedom	6	6	6	6	6	6	6	6	6	6	6	6	6
R squared	0.9968	0.9979	0.9985	0.9663	0.9982	0.9991	0.9998	0.9954	0.9999	0.9968	0.9984	0.9997	0.9982
Sum of Squares	6148	220.8	0.5073	6.705	4096	0.2037	102.1	8.441	117.3	4.095	1.695	76.01	86.46
Sy.x	32.01	6.066	0.2908	1.057	26.13	0.1843	4.126	1.186	4.422	0.8261	0.5314	3.559	3.796
Number of points
# of X values	9	9	9	9	9	9	9	9	9	9	9	9	9
# Y values analyzed	9	9	9	9	9	9	9	9	9	9	9	9	9

## Sheet: Figure 3A
Number of families	1
Number of comparisons per family	210
Alpha	0.05
Tukey's multiple comparisons test	Mean Diff,	95,00% CI of diff,	Significant?	Summary	Adjusted P Value
WT vs. I172A	0.03986	0,006085 to 0,07363	Yes	**	0.0077	A-B
WT vs. Y192C	0.1329	0,09917 to 0,1667	Yes	****	<0,0001	A-C
WT vs. K193E	0.02323	-0,01055 to 0,05700	No	ns	0.5309	A-D
WT vs. K194E	0.03824	0,004472 to 0,07202	Yes	*	0.0129	A-E
WT vs. V202M	0.09057	0,05680 to 0,1243	Yes	****	<0,0001	A-F
WT vs. R204W	0.2576	0,2239 to 0,2914	Yes	****	<0,0001	A-G
WT vs. R204Q	0.07695	0,04318 to 0,1107	Yes	****	<0,0001	A-H
WT vs. R204L	0.1534	0,1196 to 0,1872	Yes	****	<0,0001	A-I
WT vs. H208Y	0.5736	0,5398 to 0,6074	Yes	****	<0,0001	A-J
WT vs. R227Q	0.01416	-0,01961 to 0,04793	No	ns	0.9869	A-K
WT vs. Y265C	0.04344	0,009669 to 0,07721	Yes	**	0.0023	A-L
WT vs. R279H	0.04882	0,01504 to 0,08259	Yes	***	0.0003	A-M
WT vs. R280S	0.06502	0,03125 to 0,09879	Yes	****	<0,0001	A-N
WT vs. R280C	0.1615	0,1277 to 0,1953	Yes	****	<0,0001	A-O
WT vs. R280H	0.0867	0,05293 to 0,1205	Yes	****	<0,0001	A-P
WT vs. R304W	0.00982	-0,02395 to 0,04359	No	ns	0.9999	A-Q
WT vs. R304Q	0.0624	0,02863 to 0,09617	Yes	****	<0,0001	A-R
WT vs. R304P	0.09262	0,05884 to 0,1264	Yes	****	<0,0001	A-S
WT vs. R298Q	-0.06061	-0,09438 to -0,02684	Yes	****	<0,0001	A-T
WT vs. R313G	0.005125	-0,02865 to 0,03890	No	ns	>0,9999	A-U
I172A vs. Y192C	0.09308	0,05931 to 0,1269	Yes	****	<0,0001	B-C
I172A vs. K193E	-0.01663	-0,05040 to 0,01714	No	ns	0.9391	B-D
I172A vs. K194E	-0.001613	-0,03538 to 0,03216	No	ns	>0,9999	B-E
I172A vs. V202M	0.05072	0,01694 to 0,08449	Yes	***	0.0002	B-F
I172A vs. R204W	0.2178	0,1840 to 0,2515	Yes	****	<0,0001	B-G
I172A vs. R204Q	0.0371	0,003325 to 0,07087	Yes	*	0.0185	B-H
I172A vs. R204L	0.1135	0,07978 to 0,1473	Yes	****	<0,0001	B-I
I172A vs. H208Y	0.5337	0,5000 to 0,5675	Yes	****	<0,0001	B-J
I172A vs. R227Q	-0.0257	-0,05947 to 0,008073	No	ns	0.3514	B-K
I172A vs. Y265C	0.003584	-0,03019 to 0,03736	No	ns	>0,9999	B-L
I172A vs. R279H	0.00896	-0,02481 to 0,04273	No	ns	>0,9999	B-M
I172A vs. R280S	0.02516	-0,008610 to 0,05893	No	ns	0.3877	B-N
I172A vs. R280C	0.1216	0,08788 to 0,1554	Yes	****	<0,0001	B-O
I172A vs. R280H	0.04685	0,01307 to 0,08062	Yes	***	0.0007	B-P
I172A vs. R304W	-0.03004	-0,06381 to 0,003736	No	ns	0.1359	B-Q
I172A vs. R304Q	0.02255	-0,01123 to 0,05632	No	ns	0.5837	B-R
I172A vs. R304P	0.05276	0,01899 to 0,08653	Yes	****	<0,0001	B-S
I172A vs. R298Q	-0.1005	-0,1342 to -0,06669	Yes	****	<0,0001	B-T
I172A vs. R313G	-0.03473	-0,06850 to -0,0009597	Yes	*	0.0379	B-U
Y192C vs. K193E	-0.1097	-0,1435 to -0,07594	Yes	****	<0,0001	C-D
Y192C vs. K194E	-0.0947	-0,1285 to -0,06092	Yes	****	<0,0001	C-E
Y192C vs. V202M	-0.04237	-0,07614 to -0,008594	Yes	**	0.0033	C-F
Y192C vs. R204W	0.1247	0,09092 to 0,1585	Yes	****	<0,0001	C-G
Y192C vs. R204Q	-0.05599	-0,08976 to -0,02221	Yes	****	<0,0001	C-H
Y192C vs. R204L	0.02047	-0,01331 to 0,05424	No	ns	0.74	C-I
Y192C vs. H208Y	0.4406	0,4069 to 0,4744	Yes	****	<0,0001	C-J
Y192C vs. R227Q	-0.1188	-0,1526 to -0,08501	Yes	****	<0,0001	C-K
Y192C vs. Y265C	-0.0895	-0,1233 to -0,05573	Yes	****	<0,0001	C-L
Y192C vs. R279H	-0.08412	-0,1179 to -0,05035	Yes	****	<0,0001	C-M
Y192C vs. R280S	-0.06792	-0,1017 to -0,03415	Yes	****	<0,0001	C-N
Y192C vs. R280C	0.02857	-0,005205 to 0,06234	No	ns	0.193	C-O
Y192C vs. R280H	-0.04624	-0,08001 to -0,01246	Yes	***	0.0009	C-P
Y192C vs. R304W	-0.1231	-0,1569 to -0,08935	Yes	****	<0,0001	C-Q
Y192C vs. R304Q	-0.07054	-0,1043 to -0,03677	Yes	****	<0,0001	C-R
Y192C vs. R304P	-0.04032	-0,07409 to -0,006551	Yes	**	0.0066	C-S
Y192C vs. R298Q	-0.1935	-0,2273 to -0,1598	Yes	****	<0,0001	C-T
Y192C vs. R313G	-0.1278	-0,1616 to -0,09404	Yes	****	<0,0001	C-U
K193E vs. K194E	0.01502	-0,01875 to 0,04879	No	ns	0.9761	D-E
K193E vs. V202M	0.06735	0,03358 to 0,1011	Yes	****	<0,0001	D-F
K193E vs. R204W	0.2344	0,2006 to 0,2682	Yes	****	<0,0001	D-G
K193E vs. R204Q	0.05373	0,01996 to 0,08750	Yes	****	<0,0001	D-H
K193E vs. R204L	0.1302	0,09641 to 0,1640	Yes	****	<0,0001	D-I
K193E vs. H208Y	0.5504	0,5166 to 0,5841	Yes	****	<0,0001	D-J
K193E vs. R227Q	-0.009068	-0,04284 to 0,02470	No	ns	>0,9999	D-K
K193E vs. Y265C	0.02022	-0,01356 to 0,05399	No	ns	0.7574	D-L
K193E vs. R279H	0.02559	-0,008180 to 0,05936	No	ns	0.3585	D-M
K193E vs. R280S	0.04179	0,008021 to 0,07556	Yes	**	0.004	D-N
K193E vs. R280C	0.1383	0,1045 to 0,1721	Yes	****	<0,0001	D-O
K193E vs. R280H	0.06348	0,02971 to 0,09725	Yes	****	<0,0001	D-P
K193E vs. R304W	-0.01341	-0,04718 to 0,02037	No	ns	0.9928	D-Q
K193E vs. R304Q	0.03918	0,005404 to 0,07295	Yes	**	0.0096	D-R
K193E vs. R304P	0.06939	0,03562 to 0,1032	Yes	****	<0,0001	D-S
K193E vs. R298Q	-0.08384	-0,1176 to -0,05006	Yes	****	<0,0001	D-T
K193E vs. R313G	-0.0181	-0,05187 to 0,01567	No	ns	0.8815	D-U
K194E vs. V202M	0.05233	0,01856 to 0,08610	Yes	****	<0,0001	E-F
K194E vs. R204W	0.2194	0,1856 to 0,2532	Yes	****	<0,0001	E-G
K194E vs. R204Q	0.03871	0,004938 to 0,07248	Yes	*	0.0111	E-H
K194E vs. R204L	0.1152	0,08139 to 0,1489	Yes	****	<0,0001	E-I
K194E vs. H208Y	0.5353	0,5016 to 0,5691	Yes	****	<0,0001	E-J
K194E vs. R227Q	-0.02409	-0,05786 to 0,009686	No	ns	0.4654	E-K
K194E vs. Y265C	0.005197	-0,02857 to 0,03897	No	ns	>0,9999	E-L
K194E vs. R279H	0.01057	-0,02320 to 0,04435	No	ns	0.9996	E-M
K194E vs. R280S	0.02677	-0,006997 to 0,06055	No	ns	0.2847	E-N
K194E vs. R280C	0.1233	0,08949 to 0,1570	Yes	****	<0,0001	E-O
K194E vs. R280H	0.04846	0,01469 to 0,08223	Yes	***	0.0004	E-P
K194E vs. R304W	-0.02842	-0,06219 to 0,005349	No	ns	0.1994	E-Q
K194E vs. R304Q	0.02416	-0,009614 to 0,05793	No	ns	0.46	E-R
K194E vs. R304P	0.05437	0,02060 to 0,08814	Yes	****	<0,0001	E-S
K194E vs. R298Q	-0.09885	-0,1326 to -0,06508	Yes	****	<0,0001	E-T
K194E vs. R313G	-0.03312	-0,06689 to 0,0006533	No	ns	0.0602	E-U
V202M vs. R204W	0.1671	0,1333 to 0,2008	Yes	****	<0,0001	F-G
V202M vs. R204Q	-0.01362	-0,04739 to 0,02015	No	ns	0.9914	F-H
V202M vs. R204L	0.06283	0,02906 to 0,09660	Yes	****	<0,0001	F-I
V202M vs. H208Y	0.483	0,4492 to 0,5168	Yes	****	<0,0001	F-J
V202M vs. R227Q	-0.07642	-0,1102 to -0,04264	Yes	****	<0,0001	F-K
V202M vs. Y265C	-0.04713	-0,08090 to -0,01336	Yes	***	0.0006	F-L
V202M vs. R279H	-0.04176	-0,07553 to -0,007985	Yes	**	0.0041	F-M
V202M vs. R280S	-0.02556	-0,05933 to 0,008216	No	ns	0.3609	F-N
V202M vs. R280C	0.07093	0,03716 to 0,1047	Yes	****	<0,0001	F-O
V202M vs. R280H	-0.003871	-0,03764 to 0,02990	No	ns	>0,9999	F-P
V202M vs. R304W	-0.08075	-0,1145 to -0,04698	Yes	****	<0,0001	F-Q
V202M vs. R304Q	-0.02817	-0,06194 to 0,005600	No	ns	0.211	F-R
V202M vs. R304P	0.002043	-0,03173 to 0,03582	No	ns	>0,9999	F-S
V202M vs. R298Q	-0.1512	-0,1850 to -0,1174	Yes	****	<0,0001	F-T
V202M vs. R313G	-0.08545	-0,1192 to -0,05168	Yes	****	<0,0001	F-U
R204W vs. R204Q	-0.1807	-0,2145 to -0,1469	Yes	****	<0,0001	G-H
R204W vs. R204L	-0.1042	-0,1380 to -0,07046	Yes	****	<0,0001	G-I
R204W vs. H208Y	0.3159	0,2822 to 0,3497	Yes	****	<0,0001	G-J
R204W vs. R227Q	-0.2435	-0,2772 to -0,2097	Yes	****	<0,0001	G-K
R204W vs. Y265C	-0.2142	-0,2480 to -0,1804	Yes	****	<0,0001	G-L
R204W vs. R279H	-0.2088	-0,2426 to -0,1750	Yes	****	<0,0001	G-M
R204W vs. R280S	-0.1926	-0,2264 to -0,1588	Yes	****	<0,0001	G-N
R204W vs. R280C	-0.09613	-0,1299 to -0,06236	Yes	****	<0,0001	G-O
R204W vs. R280H	-0.1709	-0,2047 to -0,1372	Yes	****	<0,0001	G-P
R204W vs. R304W	-0.2478	-0,2816 to -0,2140	Yes	****	<0,0001	G-Q
R204W vs. R304Q	-0.1952	-0,2290 to -0,1615	Yes	****	<0,0001	G-R
R204W vs. R304P	-0.165	-0,1988 to -0,1312	Yes	****	<0,0001	G-S
R204W vs. R298Q	-0.3182	-0,3520 to -0,2845	Yes	****	<0,0001	G-T
R204W vs. R313G	-0.2525	-0,2863 to -0,2187	Yes	****	<0,0001	G-U
R204Q vs. R204L	0.07645	0,04268 to 0,1102	Yes	****	<0,0001	H-I
R204Q vs. H208Y	0.4966	0,4629 to 0,5304	Yes	****	<0,0001	H-J
R204Q vs. R227Q	-0.0628	-0,09657 to -0,02902	Yes	****	<0,0001	H-K
R204Q vs. Y265C	-0.03351	-0,06728 to 0,0002587	No	ns	0.0538	H-L
R204Q vs. R279H	-0.02814	-0,06191 to 0,005635	No	ns	0.2127	H-M
R204Q vs. R280S	-0.01194	-0,04571 to 0,02184	No	ns	0.9982	H-N
R204Q vs. R280C	0.08455	0,05078 to 0,1183	Yes	****	<0,0001	H-O
R204Q vs. R280H	0.009749	-0,02402 to 0,04352	No	ns	0.9999	H-P
R204Q vs. R304W	-0.06713	-0,1009 to -0,03336	Yes	****	<0,0001	H-Q
R204Q vs. R304Q	-0.01455	-0,04832 to 0,01922	No	ns	0.9826	H-R
R204Q vs. R304P	0.01566	-0,01811 to 0,04943	No	ns	0.9643	H-S
R204Q vs. R298Q	-0.1376	-0,1713 to -0,1038	Yes	****	<0,0001	H-T
R204Q vs. R313G	-0.07183	-0,1056 to -0,03806	Yes	****	<0,0001	H-U
R204L vs. H208Y	0.4202	0,3864 to 0,4540	Yes	****	<0,0001	I-J
R204L vs. R227Q	-0.1392	-0,1730 to -0,1055	Yes	****	<0,0001	I-K
R204L vs. Y265C	-0.11	-0,1437 to -0,07619	Yes	****	<0,0001	I-L
R204L vs. R279H	-0.1046	-0,1384 to -0,07082	Yes	****	<0,0001	I-M
R204L vs. R280S	-0.08839	-0,1222 to -0,05462	Yes	****	<0,0001	I-N
R204L vs. R280C	0.0081	-0,02567 to 0,04187	No	ns	>0,9999	I-O
R204L vs. R280H	-0.0667	-0,1005 to -0,03293	Yes	****	<0,0001	I-P
R204L vs. R304W	-0.1436	-0,1774 to -0,1098	Yes	****	<0,0001	I-Q
R204L vs. R304Q	-0.091	-0,1248 to -0,05723	Yes	****	<0,0001	I-R
R204L vs. R304P	-0.06079	-0,09456 to -0,02702	Yes	****	<0,0001	I-S
R204L vs. R298Q	-0.214	-0,2478 to -0,1802	Yes	****	<0,0001	I-T
R204L vs. R313G	-0.1483	-0,1821 to -0,1145	Yes	****	<0,0001	I-U
H208Y vs. R227Q	-0.5594	-0,5932 to -0,5257	Yes	****	<0,0001	J-K
H208Y vs. Y265C	-0.5301	-0,5639 to -0,4964	Yes	****	<0,0001	J-L
H208Y vs. R279H	-0.5248	-0,5585 to -0,4910	Yes	****	<0,0001	J-M
H208Y vs. R280S	-0.5086	-0,5423 to -0,4748	Yes	****	<0,0001	J-N
H208Y vs. R280C	-0.4121	-0,4459 to -0,3783	Yes	****	<0,0001	J-O
H208Y vs. R280H	-0.4869	-0,5207 to -0,4531	Yes	****	<0,0001	J-P
H208Y vs. R304W	-0.5638	-0,5975 to -0,5300	Yes	****	<0,0001	J-Q
H208Y vs. R304Q	-0.5112	-0,5450 to -0,4774	Yes	****	<0,0001	J-R
H208Y vs. R304P	-0.481	-0,5147 to -0,4472	Yes	****	<0,0001	J-S
H208Y vs. R298Q	-0.6342	-0,6680 to -0,6004	Yes	****	<0,0001	J-T
H208Y vs. R313G	-0.5685	-0,6022 to -0,5347	Yes	****	<0,0001	J-U
R227Q vs. Y265C	0.02928	-0,004489 to 0,06305	No	ns	0.1632	K-L
R227Q vs. R279H	0.03466	0,0008877 to 0,06843	Yes	*	0.0387	K-M
R227Q vs. R280S	0.05086	0,01709 to 0,08463	Yes	***	0.0002	K-N
R227Q vs. R280C	0.1473	0,1136 to 0,1811	Yes	****	<0,0001	K-O
R227Q vs. R280H	0.07255	0,03877 to 0,1063	Yes	****	<0,0001	K-P
R227Q vs. R304W	-0.004337	-0,03811 to 0,02943	No	ns	>0,9999	K-Q
R227Q vs. R304Q	0.04824	0,01447 to 0,08202	Yes	***	0.0004	K-R
R227Q vs. R304P	0.07846	0,04469 to 0,1122	Yes	****	<0,0001	K-S
R227Q vs. R298Q	-0.07477	-0,1085 to -0,04100	Yes	****	<0,0001	K-T
R227Q vs. R313G	-0.009032	-0,04280 to 0,02474	No	ns	>0,9999	K-U
Y265C vs. R279H	0.005376	-0,02840 to 0,03915	No	ns	>0,9999	L-M
Y265C vs. R280S	0.02158	-0,01219 to 0,05535	No	ns	0.6584	L-N
Y265C vs. R280C	0.1181	0,08429 to 0,1518	Yes	****	<0,0001	L-O
Y265C vs. R280H	0.04326	0,009490 to 0,07703	Yes	**	0.0024	L-P
Y265C vs. R304W	-0.03362	-0,06739 to 0,0001517	No	ns	0.0522	L-Q
Y265C vs. R304Q	0.01896	-0,01481 to 0,05273	No	ns	0.8364	L-R
Y265C vs. R304P	0.04918	0,01540 to 0,08295	Yes	***	0.0003	L-S
Y265C vs. R298Q	-0.1041	-0,1378 to -0,07028	Yes	****	<0,0001	L-T
Y265C vs. R313G	-0.03832	-0,07209 to -0,004544	Yes	*	0.0126	L-U
R279H vs. R280S	0.0162	-0,01757 to 0,04997	No	ns	0.9515	M-N
R279H vs. R280C	0.1127	0,07892 to 0,1465	Yes	****	<0,0001	M-O
R279H vs. R280H	0.03789	0,004114 to 0,07166	Yes	*	0.0144	M-P
R279H vs. R304W	-0.039	-0,07277 to -0,005225	Yes	*	0.0101	M-Q
R279H vs. R304Q	0.01358	-0,02019 to 0,04736	No	ns	0.9917	M-R
R279H vs. R304P	0.0438	0,01003 to 0,07757	Yes	**	0.002	M-S
R279H vs. R298Q	-0.1094	-0,1432 to -0,07565	Yes	****	<0,0001	M-T
R279H vs. R313G	-0.04369	-0,07746 to -0,009920	Yes	**	0.0021	M-U
R280S vs. R280C	0.09649	0,06272 to 0,1303	Yes	****	<0,0001	N-O
R280S vs. R280H	0.02168	-0,01209 to 0,05546	No	ns	0.6502	N-P
R280S vs. R304W	-0.0552	-0,08897 to -0,02143	Yes	****	<0,0001	N-Q
R280S vs. R304Q	-0.002616	-0,03639 to 0,03116	No	ns	>0,9999	N-R
R280S vs. R304P	0.0276	-0,006173 to 0,06137	No	ns	0.2394	N-S
R280S vs. R298Q	-0.1256	-0,1594 to -0,09186	Yes	****	<0,0001	N-T
R280S vs. R313G	-0.05989	-0,09366 to -0,02612	Yes	****	<0,0001	N-U
R280C vs. R280H	-0.0748	-0,1086 to -0,04103	Yes	****	<0,0001	O-P
R280C vs. R304W	-0.1517	-0,1855 to -0,1179	Yes	****	<0,0001	O-Q
R280C vs. R304Q	-0.0991	-0,1329 to -0,06533	Yes	****	<0,0001	O-R
R280C vs. R304P	-0.06889	-0,1027 to -0,03512	Yes	****	<0,0001	O-S
R280C vs. R298Q	-0.2221	-0,2559 to -0,1883	Yes	****	<0,0001	O-T
R280C vs. R313G	-0.1564	-0,1902 to -0,1226	Yes	****	<0,0001	O-U
R280H vs. R304W	-0.07688	-0,1107 to -0,04311	Yes	****	<0,0001	P-Q
R280H vs. R304Q	-0.0243	-0,05807 to 0,009471	No	ns	0.4494	P-R
R280H vs. R304P	0.005914	-0,02786 to 0,03969	No	ns	>0,9999	P-S
R280H vs. R298Q	-0.1473	-0,1811 to -0,1135	Yes	****	<0,0001	P-T
R280H vs. R313G	-0.08158	-0,1153 to -0,04781	Yes	****	<0,0001	P-U
R304W vs. R304Q	0.05258	0,01881 to 0,08635	Yes	****	<0,0001	Q-R
R304W vs. R304P	0.0828	0,04902 to 0,1166	Yes	****	<0,0001	Q-S
R304W vs. R298Q	-0.07043	-0,1042 to -0,03666	Yes	****	<0,0001	Q-T
R304W vs. R313G	-0.004695	-0,03847 to 0,02908	No	ns	>0,9999	Q-U
R304Q vs. R304P	0.03022	-0,003557 to 0,06399	No	ns	0.13	R-S
R304Q vs. R298Q	-0.123	-0,1568 to -0,08924	Yes	****	<0,0001	R-T
R304Q vs. R313G	-0.05728	-0,09105 to -0,02350	Yes	****	<0,0001	R-U
R304P vs. R298Q	-0.1532	-0,1870 to -0,1195	Yes	****	<0,0001	S-T
R304P vs. R313G	-0.08749	-0,1213 to -0,05372	Yes	****	<0,0001	S-U
R298Q vs. R313G	0.06573	0,03196 to 0,09951	Yes	****	<0,0001	T-U
Test details	Mean 1	Mean 2	Mean Diff,	SE of diff,	n1	n2	q	DF
WT vs. I172A	1.007	0.9669	0.03986	0.008873	3	3	6.352	42
WT vs. Y192C	1.007	0.8738	0.1329	0.008873	3	3	21.19	42
WT vs. K193E	1.007	0.9835	0.02323	0.008873	3	3	3.702	42
WT vs. K194E	1.007	0.9685	0.03824	0.008873	3	3	6.095	42
WT vs. V202M	1.007	0.9161	0.09057	0.008873	3	3	14.44	42
WT vs. R204W	1.007	0.7491	0.2576	0.008873	3	3	41.06	42
WT vs. R204Q	1.007	0.9298	0.07695	0.008873	3	3	12.26	42
WT vs. R204L	1.007	0.8533	0.1534	0.008873	3	3	24.45	42
WT vs. H208Y	1.007	0.4331	0.5736	0.008873	3	3	91.42	42
WT vs. R227Q	1.007	0.9925	0.01416	0.008873	3	3	2.256	42
WT vs. Y265C	1.007	0.9633	0.04344	0.008873	3	3	6.923	42
WT vs. R279H	1.007	0.9579	0.04882	0.008873	3	3	7.78	42
WT vs. R280S	1.007	0.9417	0.06502	0.008873	3	3	10.36	42
WT vs. R280C	1.007	0.8452	0.1615	0.008873	3	3	25.74	42
WT vs. R280H	1.007	0.92	0.0867	0.008873	3	3	13.82	42
WT vs. R304W	1.007	0.9969	0.00982	0.008873	3	3	1.565	42
WT vs. R304Q	1.007	0.9443	0.0624	0.008873	3	3	9.945	42
WT vs. R304P	1.007	0.9141	0.09262	0.008873	3	3	14.76	42
WT vs. R298Q	1.007	1.067	-0.06061	0.008873	3	3	9.66	42
WT vs. R313G	1.007	1.002	0.005125	0.008873	3	3	0.8168	42
I172A vs. Y192C	0.9669	0.8738	0.09308	0.008873	3	3	14.84	42
I172A vs. K193E	0.9669	0.9835	-0.01663	0.008873	3	3	2.651	42
I172A vs. K194E	0.9669	0.9685	-0.001613	0.008873	3	3	0.2571	42
I172A vs. V202M	0.9669	0.9161	0.05072	0.008873	3	3	8.083	42
I172A vs. R204W	0.9669	0.7491	0.2178	0.008873	3	3	34.71	42
I172A vs. R204Q	0.9669	0.9298	0.0371	0.008873	3	3	5.912	42
I172A vs. R204L	0.9669	0.8533	0.1135	0.008873	3	3	18.1	42
I172A vs. H208Y	0.9669	0.4331	0.5337	0.008873	3	3	85.06	42
I172A vs. R227Q	0.9669	0.9925	-0.0257	0.008873	3	3	4.096	42
I172A vs. Y265C	0.9669	0.9633	0.003584	0.008873	3	3	0.5712	42
I172A vs. R279H	0.9669	0.9579	0.00896	0.008873	3	3	1.428	42
I172A vs. R280S	0.9669	0.9417	0.02516	0.008873	3	3	4.01	42
I172A vs. R280C	0.9669	0.8452	0.1216	0.008873	3	3	19.39	42
I172A vs. R280H	0.9669	0.92	0.04685	0.008873	3	3	7.466	42
I172A vs. R304W	0.9669	0.9969	-0.03004	0.008873	3	3	4.787	42
I172A vs. R304Q	0.9669	0.9443	0.02255	0.008873	3	3	3.593	42
I172A vs. R304P	0.9669	0.9141	0.05276	0.008873	3	3	8.409	42
I172A vs. R298Q	0.9669	1.067	-0.1005	0.008873	3	3	16.01	42
I172A vs. R313G	0.9669	1.002	-0.03473	0.008873	3	3	5.535	42
Y192C vs. K193E	0.8738	0.9835	-0.1097	0.008873	3	3	17.49	42
Y192C vs. K194E	0.8738	0.9685	-0.0947	0.008873	3	3	15.09	42
Y192C vs. V202M	0.8738	0.9161	-0.04237	0.008873	3	3	6.752	42
Y192C vs. R204W	0.8738	0.7491	0.1247	0.008873	3	3	19.87	42
Y192C vs. R204Q	0.8738	0.9298	-0.05599	0.008873	3	3	8.923	42
Y192C vs. R204L	0.8738	0.8533	0.02047	0.008873	3	3	3.262	42
Y192C vs. H208Y	0.8738	0.4331	0.4406	0.008873	3	3	70.23	42
Y192C vs. R227Q	0.8738	0.9925	-0.1188	0.008873	3	3	18.93	42
Y192C vs. Y265C	0.8738	0.9633	-0.0895	0.008873	3	3	14.26	42
Y192C vs. R279H	0.8738	0.9579	-0.08412	0.008873	3	3	13.41	42
Y192C vs. R280S	0.8738	0.9417	-0.06792	0.008873	3	3	10.83	42
Y192C vs. R280C	0.8738	0.8452	0.02857	0.008873	3	3	4.553	42
Y192C vs. R280H	0.8738	0.92	-0.04624	0.008873	3	3	7.369	42
Y192C vs. R304W	0.8738	0.9969	-0.1231	0.008873	3	3	19.62	42
Y192C vs. R304Q	0.8738	0.9443	-0.07054	0.008873	3	3	11.24	42
Y192C vs. R304P	0.8738	0.9141	-0.04032	0.008873	3	3	6.426	42
Y192C vs. R298Q	0.8738	1.067	-0.1935	0.008873	3	3	30.85	42
Y192C vs. R313G	0.8738	1.002	-0.1278	0.008873	3	3	20.37	42
K193E vs. K194E	0.9835	0.9685	0.01502	0.008873	3	3	2.394	42
K193E vs. V202M	0.9835	0.9161	0.06735	0.008873	3	3	10.73	42
K193E vs. R204W	0.9835	0.7491	0.2344	0.008873	3	3	37.36	42
K193E vs. R204Q	0.9835	0.9298	0.05373	0.008873	3	3	8.563	42
K193E vs. R204L	0.9835	0.8533	0.1302	0.008873	3	3	20.75	42
K193E vs. H208Y	0.9835	0.4331	0.5504	0.008873	3	3	87.72	42
K193E vs. R227Q	0.9835	0.9925	-0.009068	0.008873	3	3	1.445	42
K193E vs. Y265C	0.9835	0.9633	0.02022	0.008873	3	3	3.222	42
K193E vs. R279H	0.9835	0.9579	0.02559	0.008873	3	3	4.079	42
K193E vs. R280S	0.9835	0.9417	0.04179	0.008873	3	3	6.661	42
K193E vs. R280C	0.9835	0.8452	0.1383	0.008873	3	3	22.04	42
K193E vs. R280H	0.9835	0.92	0.06348	0.008873	3	3	10.12	42
K193E vs. R304W	0.9835	0.9969	-0.01341	0.008873	3	3	2.136	42
K193E vs. R304Q	0.9835	0.9443	0.03918	0.008873	3	3	6.244	42
K193E vs. R304P	0.9835	0.9141	0.06939	0.008873	3	3	11.06	42
K193E vs. R298Q	0.9835	1.067	-0.08384	0.008873	3	3	13.36	42
K193E vs. R313G	0.9835	1.002	-0.0181	0.008873	3	3	2.885	42
K194E vs. V202M	0.9685	0.9161	0.05233	0.008873	3	3	8.34	42
K194E vs. R204W	0.9685	0.7491	0.2194	0.008873	3	3	34.97	42
K194E vs. R204Q	0.9685	0.9298	0.03871	0.008873	3	3	6.17	42
K194E vs. R204L	0.9685	0.8533	0.1152	0.008873	3	3	18.35	42
K194E vs. H208Y	0.9685	0.4331	0.5353	0.008873	3	3	85.32	42
K194E vs. R227Q	0.9685	0.9925	-0.02409	0.008873	3	3	3.839	42
K194E vs. Y265C	0.9685	0.9633	0.005197	0.008873	3	3	0.8283	42
K194E vs. R279H	0.9685	0.9579	0.01057	0.008873	3	3	1.685	42
K194E vs. R280S	0.9685	0.9417	0.02677	0.008873	3	3	4.267	42
K194E vs. R280C	0.9685	0.8452	0.1233	0.008873	3	3	19.65	42
K194E vs. R280H	0.9685	0.92	0.04846	0.008873	3	3	7.723	42
K194E vs. R304W	0.9685	0.9969	-0.02842	0.008873	3	3	4.53	42
K194E vs. R304Q	0.9685	0.9443	0.02416	0.008873	3	3	3.85	42
K194E vs. R304P	0.9685	0.9141	0.05437	0.008873	3	3	8.666	42
K194E vs. R298Q	0.9685	1.067	-0.09885	0.008873	3	3	15.76	42
K194E vs. R313G	0.9685	1.002	-0.03312	0.008873	3	3	5.278	42
V202M vs. R204W	0.9161	0.7491	0.1671	0.008873	3	3	26.63	42
V202M vs. R204Q	0.9161	0.9298	-0.01362	0.008873	3	3	2.171	42
V202M vs. R204L	0.9161	0.8533	0.06283	0.008873	3	3	10.01	42
V202M vs. H208Y	0.9161	0.4331	0.483	0.008873	3	3	76.98	42
V202M vs. R227Q	0.9161	0.9925	-0.07642	0.008873	3	3	12.18	42
V202M vs. Y265C	0.9161	0.9633	-0.04713	0.008873	3	3	7.512	42
V202M vs. R279H	0.9161	0.9579	-0.04176	0.008873	3	3	6.655	42
V202M vs. R280S	0.9161	0.9417	-0.02556	0.008873	3	3	4.073	42
V202M vs. R280C	0.9161	0.8452	0.07093	0.008873	3	3	11.31	42
V202M vs. R280H	0.9161	0.92	-0.003871	0.008873	3	3	0.6169	42
V202M vs. R304W	0.9161	0.9969	-0.08075	0.008873	3	3	12.87	42
V202M vs. R304Q	0.9161	0.9443	-0.02817	0.008873	3	3	4.49	42
V202M vs. R304P	0.9161	0.9141	0.002043	0.008873	3	3	0.3257	42
V202M vs. R298Q	0.9161	1.067	-0.1512	0.008873	3	3	24.1	42
V202M vs. R313G	0.9161	1.002	-0.08545	0.008873	3	3	13.62	42
R204W vs. R204Q	0.7491	0.9298	-0.1807	0.008873	3	3	28.8	42
R204W vs. R204L	0.7491	0.8533	-0.1042	0.008873	3	3	16.61	42
R204W vs. H208Y	0.7491	0.4331	0.3159	0.008873	3	3	50.36	42
R204W vs. R227Q	0.7491	0.9925	-0.2435	0.008873	3	3	38.8	42
R204W vs. Y265C	0.7491	0.9633	-0.2142	0.008873	3	3	34.14	42
R204W vs. R279H	0.7491	0.9579	-0.2088	0.008873	3	3	33.28	42
R204W vs. R280S	0.7491	0.9417	-0.1926	0.008873	3	3	30.7	42
R204W vs. R280C	0.7491	0.8452	-0.09613	0.008873	3	3	15.32	42
R204W vs. R280H	0.7491	0.92	-0.1709	0.008873	3	3	27.24	42
R204W vs. R304W	0.7491	0.9969	-0.2478	0.008873	3	3	39.5	42
R204W vs. R304Q	0.7491	0.9443	-0.1952	0.008873	3	3	31.12	42
R204W vs. R304P	0.7491	0.9141	-0.165	0.008873	3	3	26.3	42
R204W vs. R298Q	0.7491	1.067	-0.3182	0.008873	3	3	50.72	42
R204W vs. R313G	0.7491	1.002	-0.2525	0.008873	3	3	40.24	42
R204Q vs. R204L	0.9298	0.8533	0.07645	0.008873	3	3	12.18	42
R204Q vs. H208Y	0.9298	0.4331	0.4966	0.008873	3	3	79.15	42
R204Q vs. R227Q	0.9298	0.9925	-0.0628	0.008873	3	3	10.01	42
R204Q vs. Y265C	0.9298	0.9633	-0.03351	0.008873	3	3	5.341	42
R204Q vs. R279H	0.9298	0.9579	-0.02814	0.008873	3	3	4.484	42
R204Q vs. R280S	0.9298	0.9417	-0.01194	0.008873	3	3	1.902	42
R204Q vs. R280C	0.9298	0.8452	0.08455	0.008873	3	3	13.48	42
R204Q vs. R280H	0.9298	0.92	0.009749	0.008873	3	3	1.554	42
R204Q vs. R304W	0.9298	0.9969	-0.06713	0.008873	3	3	10.7	42
R204Q vs. R304Q	0.9298	0.9443	-0.01455	0.008873	3	3	2.319	42
R204Q vs. R304P	0.9298	0.9141	0.01566	0.008873	3	3	2.496	42
R204Q vs. R298Q	0.9298	1.067	-0.1376	0.008873	3	3	21.92	42
R204Q vs. R313G	0.9298	1.002	-0.07183	0.008873	3	3	11.45	42
R204L vs. H208Y	0.8533	0.4331	0.4202	0.008873	3	3	66.97	42
R204L vs. R227Q	0.8533	0.9925	-0.1392	0.008873	3	3	22.19	42
R204L vs. Y265C	0.8533	0.9633	-0.11	0.008873	3	3	17.53	42
R204L vs. R279H	0.8533	0.9579	-0.1046	0.008873	3	3	16.67	42
R204L vs. R280S	0.8533	0.9417	-0.08839	0.008873	3	3	14.09	42
R204L vs. R280C	0.8533	0.8452	0.0081	0.008873	3	3	1.291	42
R204L vs. R280H	0.8533	0.92	-0.0667	0.008873	3	3	10.63	42
R204L vs. R304W	0.8533	0.9969	-0.1436	0.008873	3	3	22.88	42
R204L vs. R304Q	0.8533	0.9443	-0.091	0.008873	3	3	14.5	42
R204L vs. R304P	0.8533	0.9141	-0.06079	0.008873	3	3	9.688	42
R204L vs. R298Q	0.8533	1.067	-0.214	0.008873	3	3	34.11	42
R204L vs. R313G	0.8533	1.002	-0.1483	0.008873	3	3	23.63	42
H208Y vs. R227Q	0.4331	0.9925	-0.5594	0.008873	3	3	89.16	42
H208Y vs. Y265C	0.4331	0.9633	-0.5301	0.008873	3	3	84.49	42
H208Y vs. R279H	0.4331	0.9579	-0.5248	0.008873	3	3	83.64	42
H208Y vs. R280S	0.4331	0.9417	-0.5086	0.008873	3	3	81.05	42
H208Y vs. R280C	0.4331	0.8452	-0.4121	0.008873	3	3	65.68	42
H208Y vs. R280H	0.4331	0.92	-0.4869	0.008873	3	3	77.6	42
H208Y vs. R304W	0.4331	0.9969	-0.5638	0.008873	3	3	89.85	42
H208Y vs. R304Q	0.4331	0.9443	-0.5112	0.008873	3	3	81.47	42
H208Y vs. R304P	0.4331	0.9141	-0.481	0.008873	3	3	76.66	42
H208Y vs. R298Q	0.4331	1.067	-0.6342	0.008873	3	3	101.1	42
H208Y vs. R313G	0.4331	1.002	-0.5685	0.008873	3	3	90.6	42
R227Q vs. Y265C	0.9925	0.9633	0.02928	0.008873	3	3	4.667	42
R227Q vs. R279H	0.9925	0.9579	0.03466	0.008873	3	3	5.524	42
R227Q vs. R280S	0.9925	0.9417	0.05086	0.008873	3	3	8.106	42
R227Q vs. R280C	0.9925	0.8452	0.1473	0.008873	3	3	23.48	42
R227Q vs. R280H	0.9925	0.92	0.07255	0.008873	3	3	11.56	42
R227Q vs. R304W	0.9925	0.9969	-0.004337	0.008873	3	3	0.6912	42
R227Q vs. R304Q	0.9925	0.9443	0.04824	0.008873	3	3	7.689	42
R227Q vs. R304P	0.9925	0.9141	0.07846	0.008873	3	3	12.5	42
R227Q vs. R298Q	0.9925	1.067	-0.07477	0.008873	3	3	11.92	42
R227Q vs. R313G	0.9925	1.002	-0.009032	0.008873	3	3	1.44	42
Y265C vs. R279H	0.9633	0.9579	0.005376	0.008873	3	3	0.8569	42
Y265C vs. R280S	0.9633	0.9417	0.02158	0.008873	3	3	3.439	42
Y265C vs. R280C	0.9633	0.8452	0.1181	0.008873	3	3	18.82	42
Y265C vs. R280H	0.9633	0.92	0.04326	0.008873	3	3	6.895	42
Y265C vs. R304W	0.9633	0.9969	-0.03362	0.008873	3	3	5.358	42
Y265C vs. R304Q	0.9633	0.9443	0.01896	0.008873	3	3	3.022	42
Y265C vs. R304P	0.9633	0.9141	0.04918	0.008873	3	3	7.838	42
Y265C vs. R298Q	0.9633	1.067	-0.1041	0.008873	3	3	16.58	42
Y265C vs. R313G	0.9633	1.002	-0.03832	0.008873	3	3	6.107	42
R279H vs. R280S	0.9579	0.9417	0.0162	0.008873	3	3	2.582	42
R279H vs. R280C	0.9579	0.8452	0.1127	0.008873	3	3	17.96	42
R279H vs. R280H	0.9579	0.92	0.03789	0.008873	3	3	6.038	42
R279H vs. R304W	0.9579	0.9969	-0.039	0.008873	3	3	6.215	42
R279H vs. R304Q	0.9579	0.9443	0.01358	0.008873	3	3	2.165	42
R279H vs. R304P	0.9579	0.9141	0.0438	0.008873	3	3	6.981	42
R279H vs. R298Q	0.9579	1.067	-0.1094	0.008873	3	3	17.44	42
R279H vs. R313G	0.9579	1.002	-0.04369	0.008873	3	3	6.963	42
R280S vs. R280C	0.9417	0.8452	0.09649	0.008873	3	3	15.38	42
R280S vs. R280H	0.9417	0.92	0.02168	0.008873	3	3	3.456	42
R280S vs. R304W	0.9417	0.9969	-0.0552	0.008873	3	3	8.797	42
R280S vs. R304Q	0.9417	0.9443	-0.002616	0.008873	3	3	0.417	42
R280S vs. R304P	0.9417	0.9141	0.0276	0.008873	3	3	4.399	42
R280S vs. R298Q	0.9417	1.067	-0.1256	0.008873	3	3	20.02	42
R280S vs. R313G	0.9417	1.002	-0.05989	0.008873	3	3	9.546	42
R280C vs. R280H	0.8452	0.92	-0.0748	0.008873	3	3	11.92	42
R280C vs. R304W	0.8452	0.9969	-0.1517	0.008873	3	3	24.18	42
R280C vs. R304Q	0.8452	0.9443	-0.0991	0.008873	3	3	15.79	42
R280C vs. R304P	0.8452	0.9141	-0.06889	0.008873	3	3	10.98	42
R280C vs. R298Q	0.8452	1.067	-0.2221	0.008873	3	3	35.4	42
R280C vs. R313G	0.8452	1.002	-0.1564	0.008873	3	3	24.92	42
R280H vs. R304W	0.92	0.9969	-0.07688	0.008873	3	3	12.25	42
R280H vs. R304Q	0.92	0.9443	-0.0243	0.008873	3	3	3.873	42
R280H vs. R304P	0.92	0.9141	0.005914	0.008873	3	3	0.9426	42
R280H vs. R298Q	0.92	1.067	-0.1473	0.008873	3	3	23.48	42
R280H vs. R313G	0.92	1.002	-0.08158	0.008873	3	3	13	42
R304W vs. R304Q	0.9969	0.9443	0.05258	0.008873	3	3	8.38	42
R304W vs. R304P	0.9969	0.9141	0.0828	0.008873	3	3	13.2	42
R304W vs. R298Q	0.9969	1.067	-0.07043	0.008873	3	3	11.22	42
R304W vs. R313G	0.9969	1.002	-0.004695	0.008873	3	3	0.7483	42
R304Q vs. R304P	0.9443	0.9141	0.03022	0.008873	3	3	4.816	42
R304Q vs. R298Q	0.9443	1.067	-0.123	0.008873	3	3	19.61	42
R304Q vs. R313G	0.9443	1.002	-0.05728	0.008873	3	3	9.129	42
R304P vs. R298Q	0.9141	1.067	-0.1532	0.008873	3	3	24.42	42
R304P vs. R313G	0.9141	1.002	-0.08749	0.008873	3	3	13.94	42
R298Q vs. R313G	1.067	1.002	0.06573	0.008873	3	3	10.48	42

## Sheet: Figure 3B
Number of families	1
Number of comparisons per family	210
Alpha	0.05
Tukey's multiple comparisons test	Mean Diff,	95,00% CI of diff,	Significant?	Summary	Adjusted P Value
WT vs. I172A	-0.002365	-0,01414 to 0,009406	No	ns	>0,9999	A-B
WT vs. Y192C	-0.1237	-0,1355 to -0,1120	Yes	****	<0,0001	A-C
WT vs. K193E	-0.02632	-0,03809 to -0,01455	Yes	****	<0,0001	A-D
WT vs. K194E	-0.02533	-0,03710 to -0,01356	Yes	****	<0,0001	A-E
WT vs. V202M	-0.1076	-0,1193 to -0,09579	Yes	****	<0,0001	A-F
WT vs. R204W	-0.266	-0,2778 to -0,2542	Yes	****	<0,0001	A-G
WT vs. R204Q	-0.0581	-0,06987 to -0,04632	Yes	****	<0,0001	A-H
WT vs. R204L	-0.08837	-0,1001 to -0,07660	Yes	****	<0,0001	A-I
WT vs. H208Y	-0.5504	-0,5621 to -0,5386	Yes	****	<0,0001	A-J
WT vs. R227Q	-0.002707	-0,01448 to 0,009065	No	ns	>0,9999	A-K
WT vs. Y265C	-0.00916	-0,02093 to 0,002611	No	ns	0.3143	A-L
WT vs. R279H	-0.01516	-0,02693 to -0,003390	Yes	**	0.0023	A-M
WT vs. R280S	-0.06499	-0,07676 to -0,05322	Yes	****	<0,0001	A-N
WT vs. R280C	-0.04189	-0,05366 to -0,03012	Yes	****	<0,0001	A-O
WT vs. R280H	-0.04825	-0,06003 to -0,03648	Yes	****	<0,0001	A-P
WT vs. R304W	-0.03663	-0,04840 to -0,02485	Yes	****	<0,0001	A-Q
WT vs. R304Q	-0.03869	-0,05047 to -0,02692	Yes	****	<0,0001	A-R
WT vs. R304P	-0.1562	-0,1679 to -0,1444	Yes	****	<0,0001	A-S
WT vs. R298Q	-0.005971	-0,01774 to 0,005801	No	ns	0.9223	A-T
WT vs. R313G	-0.03732	-0,04909 to -0,02554	Yes	****	<0,0001	A-U
I172A vs. Y192C	-0.1214	-0,1331 to -0,1096	Yes	****	<0,0001	B-C
I172A vs. K193E	-0.02396	-0,03573 to -0,01218	Yes	****	<0,0001	B-D
I172A vs. K194E	-0.02296	-0,03473 to -0,01119	Yes	****	<0,0001	B-E
I172A vs. V202M	-0.1052	-0,1170 to -0,09343	Yes	****	<0,0001	B-F
I172A vs. R204W	-0.2636	-0,2754 to -0,2518	Yes	****	<0,0001	B-G
I172A vs. R204Q	-0.05573	-0,06750 to -0,04396	Yes	****	<0,0001	B-H
I172A vs. R204L	-0.086	-0,09778 to -0,07423	Yes	****	<0,0001	B-I
I172A vs. H208Y	-0.548	-0,5598 to -0,5362	Yes	****	<0,0001	B-J
I172A vs. R227Q	-0.0003412	-0,01211 to 0,01143	No	ns	>0,9999	B-K
I172A vs. Y265C	-0.006794	-0,01857 to 0,004977	No	ns	0.8046	B-L
I172A vs. R279H	-0.0128	-0,02457 to -0,001024	Yes	*	0.0208	B-M
I172A vs. R280S	-0.06262	-0,07439 to -0,05085	Yes	****	<0,0001	B-N
I172A vs. R280C	-0.03952	-0,05129 to -0,02775	Yes	****	<0,0001	B-O
I172A vs. R280H	-0.04589	-0,05766 to -0,03412	Yes	****	<0,0001	B-P
I172A vs. R304W	-0.03426	-0,04603 to -0,02249	Yes	****	<0,0001	B-Q
I172A vs. R304Q	-0.03633	-0,04810 to -0,02456	Yes	****	<0,0001	B-R
I172A vs. R304P	-0.1538	-0,1656 to -0,1420	Yes	****	<0,0001	B-S
I172A vs. R298Q	-0.003605	-0,01538 to 0,008166	No	ns	0.9997	B-T
I172A vs. R313G	-0.03495	-0,04672 to -0,02318	Yes	****	<0,0001	B-U
Y192C vs. K193E	0.09741	0,08564 to 0,1092	Yes	****	<0,0001	C-D
Y192C vs. K194E	0.0984	0,08663 to 0,1102	Yes	****	<0,0001	C-E
Y192C vs. V202M	0.01617	0,004399 to 0,02794	Yes	***	0.0008	C-F
Y192C vs. R204W	-0.1423	-0,1540 to -0,1305	Yes	****	<0,0001	C-G
Y192C vs. R204Q	0.06564	0,05386 to 0,07741	Yes	****	<0,0001	C-H
Y192C vs. R204L	0.03536	0,02359 to 0,04713	Yes	****	<0,0001	C-I
Y192C vs. H208Y	-0.4266	-0,4384 to -0,4149	Yes	****	<0,0001	C-J
Y192C vs. R227Q	0.121	0,1093 to 0,1328	Yes	****	<0,0001	C-K
Y192C vs. Y265C	0.1146	0,1028 to 0,1263	Yes	****	<0,0001	C-L
Y192C vs. R279H	0.1086	0,09680 to 0,1203	Yes	****	<0,0001	C-M
Y192C vs. R280S	0.05875	0,04697 to 0,07052	Yes	****	<0,0001	C-N
Y192C vs. R280C	0.08184	0,07007 to 0,09362	Yes	****	<0,0001	C-O
Y192C vs. R280H	0.07548	0,06371 to 0,08725	Yes	****	<0,0001	C-P
Y192C vs. R304W	0.08711	0,07534 to 0,09888	Yes	****	<0,0001	C-Q
Y192C vs. R304Q	0.08504	0,07327 to 0,09681	Yes	****	<0,0001	C-R
Y192C vs. R304P	-0.03244	-0,04421 to -0,02067	Yes	****	<0,0001	C-S
Y192C vs. R298Q	0.1178	0,1060 to 0,1295	Yes	****	<0,0001	C-T
Y192C vs. R313G	0.08642	0,07465 to 0,09819	Yes	****	<0,0001	C-U
K193E vs. K194E	0.0009938	-0,01078 to 0,01277	No	ns	>0,9999	D-E
K193E vs. V202M	-0.08124	-0,09301 to -0,06947	Yes	****	<0,0001	D-F
K193E vs. R204W	-0.2397	-0,2514 to -0,2279	Yes	****	<0,0001	D-G
K193E vs. R204Q	-0.03177	-0,04355 to -0,02000	Yes	****	<0,0001	D-H
K193E vs. R204L	-0.06205	-0,07382 to -0,05028	Yes	****	<0,0001	D-I
K193E vs. H208Y	-0.524	-0,5358 to -0,5123	Yes	****	<0,0001	D-J
K193E vs. R227Q	0.02362	0,01184 to 0,03539	Yes	****	<0,0001	D-K
K193E vs. Y265C	0.01716	0,005390 to 0,02893	Yes	***	0.0003	D-L
K193E vs. R279H	0.01116	-0,0006104 to 0,02293	No	ns	0.0813	D-M
K193E vs. R280S	-0.03867	-0,05044 to -0,02689	Yes	****	<0,0001	D-N
K193E vs. R280C	-0.01557	-0,02734 to -0,003795	Yes	**	0.0015	D-O
K193E vs. R280H	-0.02193	-0,03370 to -0,01016	Yes	****	<0,0001	D-P
K193E vs. R304W	-0.0103	-0,02207 to 0,001468	No	ns	0.1527	D-Q
K193E vs. R304Q	-0.01237	-0,02414 to -0,0006012	Yes	*	0.0302	D-R
K193E vs. R304P	-0.1298	-0,1416 to -0,1181	Yes	****	<0,0001	D-S
K193E vs. R298Q	0.02035	0,008580 to 0,03212	Yes	****	<0,0001	D-T
K193E vs. R313G	-0.01099	-0,02276 to 0,0007779	No	ns	0.0925	D-U
K194E vs. V202M	-0.08223	-0,09401 to -0,07046	Yes	****	<0,0001	E-F
K194E vs. R204W	-0.2407	-0,2524 to -0,2289	Yes	****	<0,0001	E-G
K194E vs. R204Q	-0.03277	-0,04454 to -0,02100	Yes	****	<0,0001	E-H
K194E vs. R204L	-0.06304	-0,07481 to -0,05127	Yes	****	<0,0001	E-I
K194E vs. H208Y	-0.525	-0,5368 to -0,5133	Yes	****	<0,0001	E-J
K194E vs. R227Q	0.02262	0,01085 to 0,03439	Yes	****	<0,0001	E-K
K194E vs. Y265C	0.01617	0,004397 to 0,02794	Yes	***	0.0008	E-L
K194E vs. R279H	0.01017	-0,001604 to 0,02194	No	ns	0.1677	E-M
K194E vs. R280S	-0.03966	-0,05143 to -0,02789	Yes	****	<0,0001	E-N
K194E vs. R280C	-0.01656	-0,02833 to -0,004789	Yes	***	0.0006	E-O
K194E vs. R280H	-0.02293	-0,03470 to -0,01115	Yes	****	<0,0001	E-P
K194E vs. R304W	-0.0113	-0,02307 to 0,0004739	No	ns	0.0731	E-Q
K194E vs. R304Q	-0.01337	-0,02514 to -0,001595	Yes	*	0.0125	E-R
K194E vs. R304P	-0.1308	-0,1426 to -0,1191	Yes	****	<0,0001	E-S
K194E vs. R298Q	0.01936	0,007586 to 0,03113	Yes	****	<0,0001	E-T
K194E vs. R313G	-0.01199	-0,02376 to -0,0002159	Yes	*	0.0418	E-U
V202M vs. R204W	-0.1584	-0,1702 to -0,1466	Yes	****	<0,0001	F-G
V202M vs. R204Q	0.04947	0,03770 to 0,06124	Yes	****	<0,0001	F-H
V202M vs. R204L	0.01919	0,007421 to 0,03096	Yes	****	<0,0001	F-I
V202M vs. H208Y	-0.4428	-0,4546 to -0,4310	Yes	****	<0,0001	F-J
V202M vs. R227Q	0.1049	0,09308 to 0,1166	Yes	****	<0,0001	F-K
V202M vs. Y265C	0.0984	0,08663 to 0,1102	Yes	****	<0,0001	F-L
V202M vs. R279H	0.0924	0,08063 to 0,1042	Yes	****	<0,0001	F-M
V202M vs. R280S	0.04258	0,03080 to 0,05435	Yes	****	<0,0001	F-N
V202M vs. R280C	0.06567	0,05390 to 0,07745	Yes	****	<0,0001	F-O
V202M vs. R280H	0.05931	0,04754 to 0,07108	Yes	****	<0,0001	F-P
V202M vs. R304W	0.07094	0,05917 to 0,08271	Yes	****	<0,0001	F-Q
V202M vs. R304Q	0.06887	0,05710 to 0,08064	Yes	****	<0,0001	F-R
V202M vs. R304P	-0.04861	-0,06038 to -0,03684	Yes	****	<0,0001	F-S
V202M vs. R298Q	0.1016	0,08982 to 0,1134	Yes	****	<0,0001	F-T
V202M vs. R313G	0.07025	0,05848 to 0,08202	Yes	****	<0,0001	F-U
R204W vs. R204Q	0.2079	0,1961 to 0,2197	Yes	****	<0,0001	G-H
R204W vs. R204L	0.1776	0,1658 to 0,1894	Yes	****	<0,0001	G-I
R204W vs. H208Y	-0.2844	-0,2962 to -0,2726	Yes	****	<0,0001	G-J
R204W vs. R227Q	0.2633	0,2515 to 0,2750	Yes	****	<0,0001	G-K
R204W vs. Y265C	0.2568	0,2451 to 0,2686	Yes	****	<0,0001	G-L
R204W vs. R279H	0.2508	0,2391 to 0,2626	Yes	****	<0,0001	G-M
R204W vs. R280S	0.201	0,1892 to 0,2128	Yes	****	<0,0001	G-N
R204W vs. R280C	0.2241	0,2123 to 0,2359	Yes	****	<0,0001	G-O
R204W vs. R280H	0.2177	0,2060 to 0,2295	Yes	****	<0,0001	G-P
R204W vs. R304W	0.2294	0,2176 to 0,2411	Yes	****	<0,0001	G-Q
R204W vs. R304Q	0.2273	0,2155 to 0,2391	Yes	****	<0,0001	G-R
R204W vs. R304P	0.1098	0,09804 to 0,1216	Yes	****	<0,0001	G-S
R204W vs. R298Q	0.26	0,2482 to 0,2718	Yes	****	<0,0001	G-T
R204W vs. R313G	0.2287	0,2169 to 0,2404	Yes	****	<0,0001	G-U
R204Q vs. R204L	-0.03027	-0,04205 to -0,01850	Yes	****	<0,0001	H-I
R204Q vs. H208Y	-0.4923	-0,5040 to -0,4805	Yes	****	<0,0001	H-J
R204Q vs. R227Q	0.05539	0,04362 to 0,06716	Yes	****	<0,0001	H-K
R204Q vs. Y265C	0.04894	0,03716 to 0,06071	Yes	****	<0,0001	H-L
R204Q vs. R279H	0.04294	0,03116 to 0,05471	Yes	****	<0,0001	H-M
R204Q vs. R280S	-0.006891	-0,01866 to 0,004880	No	ns	0.787	H-N
R204Q vs. R280C	0.01621	0,004437 to 0,02798	Yes	***	0.0008	H-O
R204Q vs. R280H	0.009842	-0,001929 to 0,02161	No	ns	0.208	H-P
R204Q vs. R304W	0.02147	0,009699 to 0,03324	Yes	****	<0,0001	H-Q
R204Q vs. R304Q	0.0194	0,007630 to 0,03117	Yes	****	<0,0001	H-R
R204Q vs. R304P	-0.09807	-0,1098 to -0,08630	Yes	****	<0,0001	H-S
R204Q vs. R298Q	0.05213	0,04035 to 0,06390	Yes	****	<0,0001	H-T
R204Q vs. R313G	0.02078	0,009010 to 0,03255	Yes	****	<0,0001	H-U
R204L vs. H208Y	-0.462	-0,4738 to -0,4502	Yes	****	<0,0001	I-J
R204L vs. R227Q	0.08566	0,07389 to 0,09743	Yes	****	<0,0001	I-K
R204L vs. Y265C	0.07921	0,06744 to 0,09098	Yes	****	<0,0001	I-L
R204L vs. R279H	0.07321	0,06144 to 0,08498	Yes	****	<0,0001	I-M
R204L vs. R280S	0.02338	0,01161 to 0,03515	Yes	****	<0,0001	I-N
R204L vs. R280C	0.04648	0,03471 to 0,05825	Yes	****	<0,0001	I-O
R204L vs. R280H	0.04012	0,02835 to 0,05189	Yes	****	<0,0001	I-P
R204L vs. R304W	0.05175	0,03997 to 0,06352	Yes	****	<0,0001	I-Q
R204L vs. R304Q	0.04968	0,03790 to 0,06145	Yes	****	<0,0001	I-R
R204L vs. R304P	-0.0678	-0,07957 to -0,05603	Yes	****	<0,0001	I-S
R204L vs. R298Q	0.0824	0,07063 to 0,09417	Yes	****	<0,0001	I-T
R204L vs. R313G	0.05106	0,03928 to 0,06283	Yes	****	<0,0001	I-U
H208Y vs. R227Q	0.5477	0,5359 to 0,5594	Yes	****	<0,0001	J-K
H208Y vs. Y265C	0.5412	0,5294 to 0,5530	Yes	****	<0,0001	J-L
H208Y vs. R279H	0.5352	0,5234 to 0,5470	Yes	****	<0,0001	J-M
H208Y vs. R280S	0.4854	0,4736 to 0,4971	Yes	****	<0,0001	J-N
H208Y vs. R280C	0.5085	0,4967 to 0,5202	Yes	****	<0,0001	J-O
H208Y vs. R280H	0.5021	0,4903 to 0,5139	Yes	****	<0,0001	J-P
H208Y vs. R304W	0.5137	0,5020 to 0,5255	Yes	****	<0,0001	J-Q
H208Y vs. R304Q	0.5117	0,4999 to 0,5234	Yes	****	<0,0001	J-R
H208Y vs. R304P	0.3942	0,3824 to 0,4060	Yes	****	<0,0001	J-S
H208Y vs. R298Q	0.5444	0,5326 to 0,5562	Yes	****	<0,0001	J-T
H208Y vs. R313G	0.513	0,5013 to 0,5248	Yes	****	<0,0001	J-U
R227Q vs. Y265C	-0.006453	-0,01822 to 0,005318	No	ns	0.8608	K-L
R227Q vs. R279H	-0.01245	-0,02423 to -0,0006829	Yes	*	0.0281	K-M
R227Q vs. R280S	-0.06228	-0,07405 to -0,05051	Yes	****	<0,0001	K-N
R227Q vs. R280C	-0.03918	-0,05095 to -0,02741	Yes	****	<0,0001	K-O
R227Q vs. R280H	-0.04555	-0,05732 to -0,03378	Yes	****	<0,0001	K-P
R227Q vs. R304W	-0.03392	-0,04569 to -0,02215	Yes	****	<0,0001	K-Q
R227Q vs. R304Q	-0.03599	-0,04776 to -0,02422	Yes	****	<0,0001	K-R
R227Q vs. R304P	-0.1535	-0,1652 to -0,1417	Yes	****	<0,0001	K-S
R227Q vs. R298Q	-0.003264	-0,01504 to 0,008507	No	ns	>0,9999	K-T
R227Q vs. R313G	-0.03461	-0,04638 to -0,02284	Yes	****	<0,0001	K-U
Y265C vs. R279H	-0.006001	-0,01777 to 0,005770	No	ns	0.9191	L-M
Y265C vs. R280S	-0.05583	-0,06760 to -0,04406	Yes	****	<0,0001	L-N
Y265C vs. R280C	-0.03273	-0,04450 to -0,02096	Yes	****	<0,0001	L-O
Y265C vs. R280H	-0.03909	-0,05087 to -0,02732	Yes	****	<0,0001	L-P
Y265C vs. R304W	-0.02747	-0,03924 to -0,01569	Yes	****	<0,0001	L-Q
Y265C vs. R304Q	-0.02953	-0,04131 to -0,01776	Yes	****	<0,0001	L-R
Y265C vs. R304P	-0.147	-0,1588 to -0,1352	Yes	****	<0,0001	L-S
Y265C vs. R298Q	0.003189	-0,008582 to 0,01496	No	ns	>0,9999	L-T
Y265C vs. R313G	-0.02816	-0,03993 to -0,01638	Yes	****	<0,0001	L-U
R279H vs. R280S	-0.04983	-0,06160 to -0,03806	Yes	****	<0,0001	M-N
R279H vs. R280C	-0.02673	-0,03850 to -0,01496	Yes	****	<0,0001	M-O
R279H vs. R280H	-0.03309	-0,04486 to -0,02132	Yes	****	<0,0001	M-P
R279H vs. R304W	-0.02146	-0,03324 to -0,009693	Yes	****	<0,0001	M-Q
R279H vs. R304Q	-0.02353	-0,03530 to -0,01176	Yes	****	<0,0001	M-R
R279H vs. R304P	-0.141	-0,1528 to -0,1292	Yes	****	<0,0001	M-S
R279H vs. R298Q	0.00919	-0,002581 to 0,02096	No	ns	0.309	M-T
R279H vs. R313G	-0.02215	-0,03393 to -0,01038	Yes	****	<0,0001	M-U
R280S vs. R280C	0.0231	0,01133 to 0,03487	Yes	****	<0,0001	N-O
R280S vs. R280H	0.01673	0,004962 to 0,02850	Yes	***	0.0005	N-P
R280S vs. R304W	0.02836	0,01659 to 0,04013	Yes	****	<0,0001	N-Q
R280S vs. R304Q	0.02629	0,01452 to 0,03806	Yes	****	<0,0001	N-R
R280S vs. R304P	-0.09118	-0,1030 to -0,07941	Yes	****	<0,0001	N-S
R280S vs. R298Q	0.05902	0,04725 to 0,07079	Yes	****	<0,0001	N-T
R280S vs. R313G	0.02767	0,01590 to 0,03944	Yes	****	<0,0001	N-U
R280C vs. R280H	-0.006366	-0,01814 to 0,005405	No	ns	0.8735	O-P
R280C vs. R304W	0.005263	-0,006509 to 0,01703	No	ns	0.9748	O-Q
R280C vs. R304Q	0.003194	-0,008578 to 0,01496	No	ns	>0,9999	O-R
R280C vs. R304P	-0.1143	-0,1261 to -0,1025	Yes	****	<0,0001	O-S
R280C vs. R298Q	0.03592	0,02415 to 0,04769	Yes	****	<0,0001	O-T
R280C vs. R313G	0.004573	-0,007198 to 0,01634	No	ns	0.9944	O-U
R280H vs. R304W	0.01163	-0,0001425 to 0,02340	No	ns	0.0562	P-Q
R280H vs. R304Q	0.00956	-0,002211 to 0,02133	No	ns	0.2484	P-R
R280H vs. R304P	-0.1079	-0,1197 to -0,09614	Yes	****	<0,0001	P-S
R280H vs. R298Q	0.04228	0,03051 to 0,05405	Yes	****	<0,0001	P-T
R280H vs. R313G	0.01094	-0,0008323 to 0,02271	No	ns	0.0963	P-U
R304W vs. R304Q	-0.002069	-0,01384 to 0,009702	No	ns	>0,9999	Q-R
R304W vs. R304P	-0.1195	-0,1313 to -0,1078	Yes	****	<0,0001	Q-S
R304W vs. R298Q	0.03065	0,01888 to 0,04243	Yes	****	<0,0001	Q-T
R304W vs. R313G	-0.0006898	-0,01246 to 0,01108	No	ns	>0,9999	Q-U
R304Q vs. R304P	-0.1175	-0,1292 to -0,1057	Yes	****	<0,0001	R-S
R304Q vs. R298Q	0.03272	0,02095 to 0,04449	Yes	****	<0,0001	R-T
R304Q vs. R313G	0.001379	-0,01039 to 0,01315	No	ns	>0,9999	R-U
R304P vs. R298Q	0.1502	0,1384 to 0,1620	Yes	****	<0,0001	S-T
R304P vs. R313G	0.1189	0,1071 to 0,1306	Yes	****	<0,0001	S-U
R298Q vs. R313G	-0.03134	-0,04312 to -0,01957	Yes	****	<0,0001	T-U
Test details	Mean 1	Mean 2	Mean Diff,	SE of diff,	n1	n2	q	DF
WT vs. I172A	0.0004119	0.002777	-0.002365	0.003093	3	3	1.082	42
WT vs. Y192C	0.0004119	0.1241	-0.1237	0.003093	3	3	56.58	42
WT vs. K193E	0.0004119	0.02673	-0.02632	0.003093	3	3	12.04	42
WT vs. K194E	0.0004119	0.02574	-0.02533	0.003093	3	3	11.58	42
WT vs. V202M	0.0004119	0.108	-0.1076	0.003093	3	3	49.18	42
WT vs. R204W	0.0004119	0.2664	-0.266	0.003093	3	3	121.6	42
WT vs. R204Q	0.0004119	0.05851	-0.0581	0.003093	3	3	26.56	42
WT vs. R204L	0.0004119	0.08878	-0.08837	0.003093	3	3	40.41	42
WT vs. H208Y	0.0004119	0.5508	-0.5504	0.003093	3	3	251.7	42
WT vs. R227Q	0.0004119	0.003119	-0.002707	0.003093	3	3	1.238	42
WT vs. Y265C	0.0004119	0.009572	-0.00916	0.003093	3	3	4.188	42
WT vs. R279H	0.0004119	0.01557	-0.01516	0.003093	3	3	6.932	42
WT vs. R280S	0.0004119	0.0654	-0.06499	0.003093	3	3	29.72	42
WT vs. R280C	0.0004119	0.0423	-0.04189	0.003093	3	3	19.15	42
WT vs. R280H	0.0004119	0.04867	-0.04825	0.003093	3	3	22.06	42
WT vs. R304W	0.0004119	0.03704	-0.03663	0.003093	3	3	16.75	42
WT vs. R304Q	0.0004119	0.03911	-0.03869	0.003093	3	3	17.69	42
WT vs. R304P	0.0004119	0.1566	-0.1562	0.003093	3	3	71.41	42
WT vs. R298Q	0.0004119	0.006383	-0.005971	0.003093	3	3	2.73	42
WT vs. R313G	0.0004119	0.03773	-0.03732	0.003093	3	3	17.06	42
I172A vs. Y192C	0.002777	0.1241	-0.1214	0.003093	3	3	55.5	42
I172A vs. K193E	0.002777	0.02673	-0.02396	0.003093	3	3	10.95	42
I172A vs. K194E	0.002777	0.02574	-0.02296	0.003093	3	3	10.5	42
I172A vs. V202M	0.002777	0.108	-0.1052	0.003093	3	3	48.1	42
I172A vs. R204W	0.002777	0.2664	-0.2636	0.003093	3	3	120.5	42
I172A vs. R204Q	0.002777	0.05851	-0.05573	0.003093	3	3	25.48	42
I172A vs. R204L	0.002777	0.08878	-0.086	0.003093	3	3	39.33	42
I172A vs. H208Y	0.002777	0.5508	-0.548	0.003093	3	3	250.6	42
I172A vs. R227Q	0.002777	0.003119	-0.0003412	0.003093	3	3	0.156	42
I172A vs. Y265C	0.002777	0.009572	-0.006794	0.003093	3	3	3.107	42
I172A vs. R279H	0.002777	0.01557	-0.0128	0.003093	3	3	5.851	42
I172A vs. R280S	0.002777	0.0654	-0.06262	0.003093	3	3	28.63	42
I172A vs. R280C	0.002777	0.0423	-0.03952	0.003093	3	3	18.07	42
I172A vs. R280H	0.002777	0.04867	-0.04589	0.003093	3	3	20.98	42
I172A vs. R304W	0.002777	0.03704	-0.03426	0.003093	3	3	15.67	42
I172A vs. R304Q	0.002777	0.03911	-0.03633	0.003093	3	3	16.61	42
I172A vs. R304P	0.002777	0.1566	-0.1538	0.003093	3	3	70.33	42
I172A vs. R298Q	0.002777	0.006383	-0.003605	0.003093	3	3	1.649	42
I172A vs. R313G	0.002777	0.03773	-0.03495	0.003093	3	3	15.98	42
Y192C vs. K193E	0.1241	0.02673	0.09741	0.003093	3	3	44.54	42
Y192C vs. K194E	0.1241	0.02574	0.0984	0.003093	3	3	45	42
Y192C vs. V202M	0.1241	0.108	0.01617	0.003093	3	3	7.394	42
Y192C vs. R204W	0.1241	0.2664	-0.1423	0.003093	3	3	65.04	42
Y192C vs. R204Q	0.1241	0.05851	0.06564	0.003093	3	3	30.01	42
Y192C vs. R204L	0.1241	0.08878	0.03536	0.003093	3	3	16.17	42
Y192C vs. H208Y	0.1241	0.5508	-0.4266	0.003093	3	3	195.1	42
Y192C vs. R227Q	0.1241	0.003119	0.121	0.003093	3	3	55.34	42
Y192C vs. Y265C	0.1241	0.009572	0.1146	0.003093	3	3	52.39	42
Y192C vs. R279H	0.1241	0.01557	0.1086	0.003093	3	3	49.64	42
Y192C vs. R280S	0.1241	0.0654	0.05875	0.003093	3	3	26.86	42
Y192C vs. R280C	0.1241	0.0423	0.08184	0.003093	3	3	37.42	42
Y192C vs. R280H	0.1241	0.04867	0.07548	0.003093	3	3	34.51	42
Y192C vs. R304W	0.1241	0.03704	0.08711	0.003093	3	3	39.83	42
Y192C vs. R304Q	0.1241	0.03911	0.08504	0.003093	3	3	38.88	42
Y192C vs. R304P	0.1241	0.1566	-0.03244	0.003093	3	3	14.83	42
Y192C vs. R298Q	0.1241	0.006383	0.1178	0.003093	3	3	53.85	42
Y192C vs. R313G	0.1241	0.03773	0.08642	0.003093	3	3	39.51	42
K193E vs. K194E	0.02673	0.02574	0.0009938	0.003093	3	3	0.4544	42
K193E vs. V202M	0.02673	0.108	-0.08124	0.003093	3	3	37.15	42
K193E vs. R204W	0.02673	0.2664	-0.2397	0.003093	3	3	109.6	42
K193E vs. R204Q	0.02673	0.05851	-0.03177	0.003093	3	3	14.53	42
K193E vs. R204L	0.02673	0.08878	-0.06205	0.003093	3	3	28.37	42
K193E vs. H208Y	0.02673	0.5508	-0.524	0.003093	3	3	239.6	42
K193E vs. R227Q	0.02673	0.003119	0.02362	0.003093	3	3	10.8	42
K193E vs. Y265C	0.02673	0.009572	0.01716	0.003093	3	3	7.847	42
K193E vs. R279H	0.02673	0.01557	0.01116	0.003093	3	3	5.103	42
K193E vs. R280S	0.02673	0.0654	-0.03867	0.003093	3	3	17.68	42
K193E vs. R280C	0.02673	0.0423	-0.01557	0.003093	3	3	7.118	42
K193E vs. R280H	0.02673	0.04867	-0.02193	0.003093	3	3	10.03	42
K193E vs. R304W	0.02673	0.03704	-0.0103	0.003093	3	3	4.711	42
K193E vs. R304Q	0.02673	0.03911	-0.01237	0.003093	3	3	5.657	42
K193E vs. R304P	0.02673	0.1566	-0.1298	0.003093	3	3	59.37	42
K193E vs. R298Q	0.02673	0.006383	0.02035	0.003093	3	3	9.306	42
K193E vs. R313G	0.02673	0.03773	-0.01099	0.003093	3	3	5.027	42
K194E vs. V202M	0.02574	0.108	-0.08223	0.003093	3	3	37.6	42
K194E vs. R204W	0.02574	0.2664	-0.2407	0.003093	3	3	110	42
K194E vs. R204Q	0.02574	0.05851	-0.03277	0.003093	3	3	14.98	42
K194E vs. R204L	0.02574	0.08878	-0.06304	0.003093	3	3	28.83	42
K194E vs. H208Y	0.02574	0.5508	-0.525	0.003093	3	3	240.1	42
K194E vs. R227Q	0.02574	0.003119	0.02262	0.003093	3	3	10.34	42
K194E vs. Y265C	0.02574	0.009572	0.01617	0.003093	3	3	7.393	42
K194E vs. R279H	0.02574	0.01557	0.01017	0.003093	3	3	4.649	42
K194E vs. R280S	0.02574	0.0654	-0.03966	0.003093	3	3	18.13	42
K194E vs. R280C	0.02574	0.0423	-0.01656	0.003093	3	3	7.572	42
K194E vs. R280H	0.02574	0.04867	-0.02293	0.003093	3	3	10.48	42
K194E vs. R304W	0.02574	0.03704	-0.0113	0.003093	3	3	5.166	42
K194E vs. R304Q	0.02574	0.03911	-0.01337	0.003093	3	3	6.112	42
K194E vs. R304P	0.02574	0.1566	-0.1308	0.003093	3	3	59.83	42
K194E vs. R298Q	0.02574	0.006383	0.01936	0.003093	3	3	8.851	42
K194E vs. R313G	0.02574	0.03773	-0.01199	0.003093	3	3	5.481	42
V202M vs. R204W	0.108	0.2664	-0.1584	0.003093	3	3	72.44	42
V202M vs. R204Q	0.108	0.05851	0.04947	0.003093	3	3	22.62	42
V202M vs. R204L	0.108	0.08878	0.01919	0.003093	3	3	8.776	42
V202M vs. H208Y	0.108	0.5508	-0.4428	0.003093	3	3	202.5	42
V202M vs. R227Q	0.108	0.003119	0.1049	0.003093	3	3	47.95	42
V202M vs. Y265C	0.108	0.009572	0.0984	0.003093	3	3	44.99	42
V202M vs. R279H	0.108	0.01557	0.0924	0.003093	3	3	42.25	42
V202M vs. R280S	0.108	0.0654	0.04258	0.003093	3	3	19.47	42
V202M vs. R280C	0.108	0.0423	0.06567	0.003093	3	3	30.03	42
V202M vs. R280H	0.108	0.04867	0.05931	0.003093	3	3	27.12	42
V202M vs. R304W	0.108	0.03704	0.07094	0.003093	3	3	32.44	42
V202M vs. R304Q	0.108	0.03911	0.06887	0.003093	3	3	31.49	42
V202M vs. R304P	0.108	0.1566	-0.04861	0.003093	3	3	22.23	42
V202M vs. R298Q	0.108	0.006383	0.1016	0.003093	3	3	46.45	42
V202M vs. R313G	0.108	0.03773	0.07025	0.003093	3	3	32.12	42
R204W vs. R204Q	0.2664	0.05851	0.2079	0.003093	3	3	95.06	42
R204W vs. R204L	0.2664	0.08878	0.1776	0.003093	3	3	81.21	42
R204W vs. H208Y	0.2664	0.5508	-0.2844	0.003093	3	3	130	42
R204W vs. R227Q	0.2664	0.003119	0.2633	0.003093	3	3	120.4	42
R204W vs. Y265C	0.2664	0.009572	0.2568	0.003093	3	3	117.4	42
R204W vs. R279H	0.2664	0.01557	0.2508	0.003093	3	3	114.7	42
R204W vs. R280S	0.2664	0.0654	0.201	0.003093	3	3	91.91	42
R204W vs. R280C	0.2664	0.0423	0.2241	0.003093	3	3	102.5	42
R204W vs. R280H	0.2664	0.04867	0.2177	0.003093	3	3	99.56	42
R204W vs. R304W	0.2664	0.03704	0.2294	0.003093	3	3	104.9	42
R204W vs. R304Q	0.2664	0.03911	0.2273	0.003093	3	3	103.9	42
R204W vs. R304P	0.2664	0.1566	0.1098	0.003093	3	3	50.21	42
R204W vs. R298Q	0.2664	0.006383	0.26	0.003093	3	3	118.9	42
R204W vs. R313G	0.2664	0.03773	0.2287	0.003093	3	3	104.6	42
R204Q vs. R204L	0.05851	0.08878	-0.03027	0.003093	3	3	13.84	42
R204Q vs. H208Y	0.05851	0.5508	-0.4923	0.003093	3	3	225.1	42
R204Q vs. R227Q	0.05851	0.003119	0.05539	0.003093	3	3	25.33	42
R204Q vs. Y265C	0.05851	0.009572	0.04894	0.003093	3	3	22.38	42
R204Q vs. R279H	0.05851	0.01557	0.04294	0.003093	3	3	19.63	42
R204Q vs. R280S	0.05851	0.0654	-0.006891	0.003093	3	3	3.151	42
R204Q vs. R280C	0.05851	0.0423	0.01621	0.003093	3	3	7.411	42
R204Q vs. R280H	0.05851	0.04867	0.009842	0.003093	3	3	4.5	42
R204Q vs. R304W	0.05851	0.03704	0.02147	0.003093	3	3	9.818	42
R204Q vs. R304Q	0.05851	0.03911	0.0194	0.003093	3	3	8.872	42
R204Q vs. R304P	0.05851	0.1566	-0.09807	0.003093	3	3	44.84	42
R204Q vs. R298Q	0.05851	0.006383	0.05213	0.003093	3	3	23.83	42
R204Q vs. R313G	0.05851	0.03773	0.02078	0.003093	3	3	9.502	42
R204L vs. H208Y	0.08878	0.5508	-0.462	0.003093	3	3	211.2	42
R204L vs. R227Q	0.08878	0.003119	0.08566	0.003093	3	3	39.17	42
R204L vs. Y265C	0.08878	0.009572	0.07921	0.003093	3	3	36.22	42
R204L vs. R279H	0.08878	0.01557	0.07321	0.003093	3	3	33.48	42
R204L vs. R280S	0.08878	0.0654	0.02338	0.003093	3	3	10.69	42
R204L vs. R280C	0.08878	0.0423	0.04648	0.003093	3	3	21.25	42
R204L vs. R280H	0.08878	0.04867	0.04012	0.003093	3	3	18.34	42
R204L vs. R304W	0.08878	0.03704	0.05175	0.003093	3	3	23.66	42
R204L vs. R304Q	0.08878	0.03911	0.04968	0.003093	3	3	22.71	42
R204L vs. R304P	0.08878	0.1566	-0.0678	0.003093	3	3	31	42
R204L vs. R298Q	0.08878	0.006383	0.0824	0.003093	3	3	37.68	42
R204L vs. R313G	0.08878	0.03773	0.05106	0.003093	3	3	23.35	42
H208Y vs. R227Q	0.5508	0.003119	0.5477	0.003093	3	3	250.4	42
H208Y vs. Y265C	0.5508	0.009572	0.5412	0.003093	3	3	247.5	42
H208Y vs. R279H	0.5508	0.01557	0.5352	0.003093	3	3	244.7	42
H208Y vs. R280S	0.5508	0.0654	0.4854	0.003093	3	3	221.9	42
H208Y vs. R280C	0.5508	0.0423	0.5085	0.003093	3	3	232.5	42
H208Y vs. R280H	0.5508	0.04867	0.5021	0.003093	3	3	229.6	42
H208Y vs. R304W	0.5508	0.03704	0.5137	0.003093	3	3	234.9	42
H208Y vs. R304Q	0.5508	0.03911	0.5117	0.003093	3	3	234	42
H208Y vs. R304P	0.5508	0.1566	0.3942	0.003093	3	3	180.2	42
H208Y vs. R298Q	0.5508	0.006383	0.5444	0.003093	3	3	248.9	42
H208Y vs. R313G	0.5508	0.03773	0.513	0.003093	3	3	234.6	42
R227Q vs. Y265C	0.003119	0.009572	-0.006453	0.003093	3	3	2.951	42
R227Q vs. R279H	0.003119	0.01557	-0.01245	0.003093	3	3	5.695	42
R227Q vs. R280S	0.003119	0.0654	-0.06228	0.003093	3	3	28.48	42
R227Q vs. R280C	0.003119	0.0423	-0.03918	0.003093	3	3	17.92	42
R227Q vs. R280H	0.003119	0.04867	-0.04555	0.003093	3	3	20.83	42
R227Q vs. R304W	0.003119	0.03704	-0.03392	0.003093	3	3	15.51	42
R227Q vs. R304Q	0.003119	0.03911	-0.03599	0.003093	3	3	16.46	42
R227Q vs. R304P	0.003119	0.1566	-0.1535	0.003093	3	3	70.17	42
R227Q vs. R298Q	0.003119	0.006383	-0.003264	0.003093	3	3	1.493	42
R227Q vs. R313G	0.003119	0.03773	-0.03461	0.003093	3	3	15.82	42
Y265C vs. R279H	0.009572	0.01557	-0.006001	0.003093	3	3	2.744	42
Y265C vs. R280S	0.009572	0.0654	-0.05583	0.003093	3	3	25.53	42
Y265C vs. R280C	0.009572	0.0423	-0.03273	0.003093	3	3	14.96	42
Y265C vs. R280H	0.009572	0.04867	-0.03909	0.003093	3	3	17.88	42
Y265C vs. R304W	0.009572	0.03704	-0.02747	0.003093	3	3	12.56	42
Y265C vs. R304Q	0.009572	0.03911	-0.02953	0.003093	3	3	13.5	42
Y265C vs. R304P	0.009572	0.1566	-0.147	0.003093	3	3	67.22	42
Y265C vs. R298Q	0.009572	0.006383	0.003189	0.003093	3	3	1.458	42
Y265C vs. R313G	0.009572	0.03773	-0.02816	0.003093	3	3	12.87	42
R279H vs. R280S	0.01557	0.0654	-0.04983	0.003093	3	3	22.78	42
R279H vs. R280C	0.01557	0.0423	-0.02673	0.003093	3	3	12.22	42
R279H vs. R280H	0.01557	0.04867	-0.03309	0.003093	3	3	15.13	42
R279H vs. R304W	0.01557	0.03704	-0.02146	0.003093	3	3	9.815	42
R279H vs. R304Q	0.01557	0.03911	-0.02353	0.003093	3	3	10.76	42
R279H vs. R304P	0.01557	0.1566	-0.141	0.003093	3	3	64.48	42
R279H vs. R298Q	0.01557	0.006383	0.00919	0.003093	3	3	4.202	42
R279H vs. R313G	0.01557	0.03773	-0.02215	0.003093	3	3	10.13	42
R280S vs. R280C	0.0654	0.0423	0.0231	0.003093	3	3	10.56	42
R280S vs. R280H	0.0654	0.04867	0.01673	0.003093	3	3	7.651	42
R280S vs. R304W	0.0654	0.03704	0.02836	0.003093	3	3	12.97	42
R280S vs. R304Q	0.0654	0.03911	0.02629	0.003093	3	3	12.02	42
R280S vs. R304P	0.0654	0.1566	-0.09118	0.003093	3	3	41.69	42
R280S vs. R298Q	0.0654	0.006383	0.05902	0.003093	3	3	26.99	42
R280S vs. R313G	0.0654	0.03773	0.02767	0.003093	3	3	12.65	42
R280C vs. R280H	0.0423	0.04867	-0.006366	0.003093	3	3	2.911	42
R280C vs. R304W	0.0423	0.03704	0.005263	0.003093	3	3	2.406	42
R280C vs. R304Q	0.0423	0.03911	0.003194	0.003093	3	3	1.46	42
R280C vs. R304P	0.0423	0.1566	-0.1143	0.003093	3	3	52.26	42
R280C vs. R298Q	0.0423	0.006383	0.03592	0.003093	3	3	16.42	42
R280C vs. R313G	0.0423	0.03773	0.004573	0.003093	3	3	2.091	42
R280H vs. R304W	0.04867	0.03704	0.01163	0.003093	3	3	5.317	42
R280H vs. R304Q	0.04867	0.03911	0.00956	0.003093	3	3	4.371	42
R280H vs. R304P	0.04867	0.1566	-0.1079	0.003093	3	3	49.34	42
R280H vs. R298Q	0.04867	0.006383	0.04228	0.003093	3	3	19.33	42
R280H vs. R313G	0.04867	0.03773	0.01094	0.003093	3	3	5.002	42
R304W vs. R304Q	0.03704	0.03911	-0.002069	0.003093	3	3	0.946	42
R304W vs. R304P	0.03704	0.1566	-0.1195	0.003093	3	3	54.66	42
R304W vs. R298Q	0.03704	0.006383	0.03065	0.003093	3	3	14.02	42
R304W vs. R313G	0.03704	0.03773	-0.0006898	0.003093	3	3	0.3154	42
R304Q vs. R304P	0.03911	0.1566	-0.1175	0.003093	3	3	53.72	42
R304Q vs. R298Q	0.03911	0.006383	0.03272	0.003093	3	3	14.96	42
R304Q vs. R313G	0.03911	0.03773	0.001379	0.003093	3	3	0.6306	42
R304P vs. R298Q	0.1566	0.006383	0.1502	0.003093	3	3	68.68	42
R304P vs. R313G	0.1566	0.03773	0.1189	0.003093	3	3	54.35	42
R298Q vs. R313G	0.006383	0.03773	-0.03134	0.003093	3	3	14.33	42

[truncated: 7 more sheets: Figure S3A, Figure 4A, Figure S4A, Figure S4E, Figure 5D, Figure 5E, Figure 5G]
