# Supplementary material for: Disease-related p63 DBD mutations impair DNA binding by distinct mechanisms and varying degree
Source: Cell Death Dis. 2023 Apr 18;14(4):274. doi: 10.1038/s41419-023-05796-y (PMC10113246; doi:10.1038/s41419-023-05796-y)
Supplement: Supplementary file 13 — Supplementary Table S4 [file 41419_2023_5796_MOESM13_ESM.xlsx]

## Sheet: Tabelle1
RT-qPCR	Forward 5’-3’	Reverse 5’-3’
KRT14	GGATGACTTCCGCACCAAGT	TCCACACTCATGCGCAGGT
DSP	TGCGAGCAGAGCTCATCGT	CGAGTCAGTTGTATTCCATCTCCAT
RPLP0	GACGGATTACACCTTCCCACT	GGCAGATGGATCAGCCAAGA
DNA pulldown	Forward 5’-3’	Reverse 5’-3’
p21 RE	Biotin-GCCAGGAACATGTCCCAACATGTTGAGCCG	CGGCTCAACATGTTGGGACATGTTCCTGGC
KRT14 RE	Biotin-AAAATATGACAGACATGATGAGGCGGATGA	TCATCCGCCTCATCATGTCTGTCATATTTT
SPR	Forward 5’-3’	Reverse 5’-3’
20bp random sequence	Biotin-TTTTTTTTTTTGGAAGGACAGCTTCAAATAG	CTATTTGAAGCTGTCCTTCC
20bp consensus sequence	Biotin-TTTTTTTTTTTAAACATGTTTAAACATGTTT	AAACATGTTTAAACATGTTT
p21 response element	Biotin-TTTTTTTTTTTGAACATGTCCCAACATGTTG	CAACATGTTGGGACATGTTC
